# Supplementary material for: Crystal structure and photoluminescent properties of bis­(4′-chloro-2,2′:6′,2′′-terpyrid­yl)cobalt(II) dichloride tetra­hydrate
Source: Acta Crystallogr E Crystallogr Commun. 2020 Mar 5;76(Pt 4):496–9. doi: 10.1107/S205698902000287X (PMC7133030; doi:10.1107/S205698902000287X)
Supplement: Supplementary file 1 [file e-76-00496-sup1.cif]

##############################################################################
#                                                                            #
# This CIF contains the data in a paper accepted for publication in          #
# Acta Crystallographica Section E. It conforms to the requirements of       #
# Notes for Authors for Acta Crystallographica Section E, and has been       #
# peer reviewed under the auspices of the IUCr Commission on Journals.       #
#                                                                            #
# Full details of the Crystallographic Information File format               #
# are given in the paper "The Crystallographic Information File (CIF):       #
# a New Standard Archive File for Crystallography" by S. R. Hall, F. H.      #
# Allen and I. D. Brown [Acta Cryst. (1991), A47, 655-685].                  #
#                                                                            #
# The current version of the core CIF dictionary is obtainable from          #
# ftp://ftp.iucr.org/pub/cif_core.dic.                                       #
#                                                                            #
# Software is freely available for graphical display of the structure(s)     #
# in this CIF. For information consult the CIF software page                 #
# http://www.iucr.org/resources/cif/software.                                #
#                                                                            #
# This file may be used for bona fide research purposes within the           #
# scientific community so long as proper attribution is given to the journal # 
# article from which it was obtained.                                        #
#                                                                            #
##############################################################################
data_I
_audit_creation_method     'SHELXL-2016/4'
_journal_date_recd_electronic     2019-12-23
_journal_date_accepted     2020-03-01
_journal_name_full     'Acta Crystallographica, Section E'
_journal_year     2020
_journal_volume     76
_journal_issue      4
_journal_page_first     496
_journal_page_last     499
_journal_paper_category     GM
_journal_paper_doi     10.1107/S205698902000287X
_journal_coeditor_code     HB7878
_publ_contact_author_name     'Vijayakumar G. R.'
_publ_contact_author_address
;
Department of Chemistry, University College of Science, Tumkur University,
Tumakuru-572 103, India
;
_publ_contact_author_email     'vijaykumargr18@gmail.com'
_publ_contact_author_fax     ?
_publ_contact_author_phone     ?
_publ_section_title
;
Crystal structure and photoluminescent properties of
bis(4'-chloro-2,2':6',2''-terpyridyl)cobalt(II) dichloride tetrahydrate
;
loop_
    _publ_author_name
    _publ_author_footnote
    _publ_author_address
    'B. Thippeswamy' .
;
Department of Chemistry, University College of Science, Tumkur University,
Tumkur
Karnataka 572 103,
India
Department of Chemistry, Government Science College, Chitradurga, 577501, India
;
    'P. A. Suchetan' .
;
Department of Chemistry, University College of Science, Tumkur University,
Tumkur
Karnataka 572 103,
India
;
    'K. M. Mahadevan' .
;
Department of Chemistry, Kuvempu University, P. G. Centre, Kadur-577548,
India
;
    'H. Nagabhushana' .
;
Prof. C. N. R Rao Centre for Advanced Materials Research, Tumkur University,
Tumkur-572 103,
India
;
    'G. R. Vijayakumar' .
;
Department of Chemistry, University College of Science, Tumkur University,
Tumkur
Karnataka 572 103,
India
;
_publ_section_synopsis
;
In the title hydrated complex, [Co(C~15~H~10~ClN~3~)~2~]Cl~2~.4H~2~O, the
complete dication is generated by \=4 symmetry.  In the crystal, O---H...Cl
and C---H...O hydrogen bonds link the components into (001) sheets. The
complex exhibits blue-light emission.
;
_chemical_name_systematic
;
Bis(4'-chloro-2,2':6',2''-terpyridyl)cobalt(II) dichloride tetrahydrate
;
_chemical_name_common     ?
_chemical_formula_moiety     'C30 H20 Cl2 Co N6 2+, 2(Cl -), 4(H2 O1)'
_chemical_formula_sum     'C30 H28 Cl4 Co N6 O4'
_chemical_formula_iupac     '[Co (C15 H10 Cl1 N3)2] Cl2, 4H2 O1'
_chemical_formula_weight     737.31
_chemical_melting_point     ?
_symmetry_space_group_name_hall     '-I 4ad'
_space_group_crystal_system     tetragonal
_space_group_name_H-M_alt     'I 41/a'
_space_group_name_Hall     '-I 4ad'
loop_
    _space_group_symop_operation_xyz
    'x, y, z'
    '-x+1/2, -y, z+1/2'
    '-y+3/4, x+1/4, z+1/4'
    'y+3/4, -x+3/4, z+3/4'
    'x+1/2, y+1/2, z+1/2'
    '-x+1, -y+1/2, z+1'
    '-y+5/4, x+3/4, z+3/4'
    'y+5/4, -x+5/4, z+5/4'
    '-x, -y, -z'
    'x-1/2, y, -z-1/2'
    'y-3/4, -x-1/4, -z-1/4'
    '-y-3/4, x-3/4, -z-3/4'
    '-x+1/2, -y+1/2, -z+1/2'
    'x, y+1/2, -z'
    'y-1/4, -x+1/4, -z+1/4'
    '-y-1/4, x-1/4, -z-1/4'
_cell_length_a     9.2846(7)
_cell_length_b     9.2846(7)
_cell_length_c     38.069(4)
_cell_angle_alpha     90
_cell_angle_beta     90
_cell_angle_gamma     90
_cell_volume     3281.7(6)
_cell_formula_units_Z     4
_cell_measurement_reflns_used     143
_cell_measurement_theta_min     2.1
_cell_measurement_theta_max     28.4
_cell_measurement_temperature     296(2)
_cell_special_details     Prism
_exptl_crystal_description     Prism
_exptl_crystal_colour     Brown
_exptl_crystal_size_max     0.350
_exptl_crystal_size_mid     0.350
_exptl_crystal_size_min     0.300
_exptl_crystal_density_diffrn     1.492
_exptl_crystal_density_meas     ?
_exptl_crystal_density_method     ?
_exptl_crystal_F_000     1508
_exptl_absorpt_coefficient_mu     0.894
_exptl_absorpt_correction_type     multi-scan
_exptl_absorpt_process_details
;
(SADABS; Bruker, 2009)
;
_exptl_absorpt_correction_T_min     0.739
_exptl_absorpt_correction_T_max     0.765
_diffrn_ambient_temperature     296(2)
_diffrn_source     'fine-focus sealed tube'
_diffrn_radiation_type     MoK\a
_diffrn_radiation_wavelength     0.71073
_diffrn_radiation_monochromator     graphite
_diffrn_measurement_device_type     'Bruker APEXII CCD area'
_diffrn_measurement_method     'phi and \f scans'
_diffrn_detector_area_resol_mean     ?
_diffrn_reflns_number     12778
_diffrn_reflns_av_R_equivalents     0.0311
_diffrn_reflns_av_unetI/netI     0.0231
_diffrn_reflns_theta_min     2.140
_diffrn_reflns_theta_max     28.377
_diffrn_reflns_theta_full     25.242
_diffrn_measured_fraction_theta_max     0.993
_diffrn_measured_fraction_theta_full     0.999
_diffrn_reflns_limit_h_min     -10
_diffrn_reflns_limit_h_max     12
_diffrn_reflns_limit_k_min     -11
_diffrn_reflns_limit_k_max     12
_diffrn_reflns_limit_l_min     -50
_diffrn_reflns_limit_l_max     50
_refine_special_details     ?
_reflns_number_total     2054
_reflns_number_gt     1628
_reflns_threshold_expression     'I > 2\s(I)'
_refine_ls_structure_factor_coef     Fsqd
_refine_ls_matrix_type     full
_refine_ls_R_factor_all     0.0604
_refine_ls_R_factor_gt     0.0438
_refine_ls_wR_factor_gt     0.1180
_refine_ls_wR_factor_ref     0.1274
_refine_ls_goodness_of_fit_ref     1.075
_refine_ls_restrained_S_all     1.075
_refine_ls_number_reflns     2054
_refine_ls_number_parameters     112
_refine_ls_number_restraints     2
_refine_ls_hydrogen_treatment     mixed
_refine_ls_weighting_scheme     calc
_refine_ls_weighting_details
              'w=1/[\s^2^(Fo^2^)+(0.0659P)^2^+2.6119P] where P=(Fo^2^+2Fc^2^)/3'
_atom_sites_solution_hydrogens     mixed
_atom_sites_solution_primary     dual
_atom_sites_solution_secondary     ?
_refine_ls_shift/su_max     0.000
_refine_ls_shift/su_mean     0.000
_refine_diff_density_max     0.685
_refine_diff_density_min     -0.409
_refine_ls_extinction_method     none
_refine_ls_extinction_coef     .
loop_
    _atom_type_symbol
    _atom_type_description
    _atom_type_scat_dispersion_real
    _atom_type_scat_dispersion_imag
    _atom_type_scat_source
    'C' 'C' 0.0033 0.0016
                         'International Tables Vol C Tables 4.2.6.8 and 6.1.1.4'
    'H' 'H' 0.0000 0.0000
                         'International Tables Vol C Tables 4.2.6.8 and 6.1.1.4'
    'N' 'N' 0.0061 0.0033
                         'International Tables Vol C Tables 4.2.6.8 and 6.1.1.4'
    'O' 'O' 0.0106 0.0060
                         'International Tables Vol C Tables 4.2.6.8 and 6.1.1.4'
    'Cl' 'Cl' 0.1484 0.1585
                         'International Tables Vol C Tables 4.2.6.8 and 6.1.1.4'
    'Co' 'Co' 0.3494 0.9721
                         'International Tables Vol C Tables 4.2.6.8 and 6.1.1.4'
_computing_data_collection
;
APEX2 (Bruker, 2009)
;
_computing_cell_refinement
;
SAINT-Plus (Bruker, 2009)
;
_computing_data_reduction
;
SAINT-Plus (Bruker, 2009)
;
_computing_structure_solution
;
<i>SHELXT2016/4</i> (Sheldrick, 2015a)
;
_computing_structure_refinement
;
<i>SHELXL2016/4</i> (Sheldrick, 2015b)
;
_computing_molecular_graphics
;
Mercury (Macrae <i>et al.</i>,  2020)
;
_computing_publication_material
;
<i>SHELXL2016/4</i> (Sheldrick, 2015b)
;
loop_
    _atom_site_type_symbol
    _atom_site_label
    _atom_site_fract_x
    _atom_site_fract_y
    _atom_site_fract_z
    _atom_site_U_iso_or_equiv
    _atom_site_adp_type
    _atom_site_calc_flag
    _atom_site_occupancy
    _atom_site_disorder_assembly
    _atom_site_disorder_group
    Co Co1 0.500000 0.750000 0.625000 0.03266(18) Uani d 1 . .
    Cl Cl1 0.500000 0.750000 0.45878(2) 0.0973(5) Uani d 1 . .
    Cl Cl2 0.000000 0.250000 0.51848(4) 0.0902(4) Uani d 1 . .
    N N2 0.500000 0.750000 0.57542(6) 0.0327(5) Uani d 1 . .
    N N1 0.3088(2) 0.8560(2) 0.61590(4) 0.0374(4) Uani d 1 . .
    O O1 0.1904(3) 0.5302(3) 0.52954(7) 0.0799(7) Uani d 1 . .
    C C6 0.3905(2) 0.8121(2) 0.55799(5) 0.0368(4) Uani d 1 . .
    C C5 0.2786(2) 0.8709(2) 0.58127(5) 0.0396(5) Uani d 1 . .
    C C1 0.2131(3) 0.9052(3) 0.63940(6) 0.0463(5) Uani d 1 . .
    H H1 0.233771 0.896268 0.663200 0.056 Uiso calc 1 . .
    C C7 0.3886(3) 0.8165(3) 0.52162(5) 0.0488(6) Uani d 1 . .
    H H7 0.314890 0.862669 0.509485 0.059 Uiso calc 1 . .
    C C8 0.500000 0.750000 0.50418(8) 0.0516(9) Uani d 1 . .
    C C2 0.0868(3) 0.9678(4) 0.62963(7) 0.0616(7) Uani d 1 . .
    H H2 0.022044 1.000078 0.646538 0.074 Uiso calc 1 . .
    C C4 0.1537(3) 0.9336(4) 0.56990(7) 0.0700(9) Uani d 1 . .
    H H4 0.134770 0.943043 0.546016 0.084 Uiso calc 1 . .
    C C3 0.0559(3) 0.9828(5) 0.59462(7) 0.0816(11) Uani d 1 . .
    H H3 -0.029809 1.025672 0.587528 0.098 Uiso calc 1 . .
    H H2O1 0.142(3) 0.457(2) 0.5273(8) 0.057(9) Uiso d 1 . .
    H H1O1 0.151(4) 0.589(3) 0.5157(8) 0.085(13) Uiso d 1 . .
loop_
    _atom_site_aniso_label
    _atom_site_aniso_U_11
    _atom_site_aniso_U_22
    _atom_site_aniso_U_33
    _atom_site_aniso_U_12
    _atom_site_aniso_U_13
    _atom_site_aniso_U_23
    Co1 0.0358(2) 0.0358(2) 0.0263(3) 0.000 0.000 0.000
    Cl1 0.1200(10) 0.1498(13) 0.0220(4) 0.0660(9) 0.000 0.000
    Cl2 0.1157(11) 0.0514(6) 0.1035(10) -0.0010(6) 0.000 0.000
    N2 0.0373(12) 0.0359(12) 0.0249(10) 0.0001(9) 0.000 0.000
    N1 0.0424(10) 0.0422(10) 0.0274(8) 0.0000(7) -0.0015(7) 0.0003(7)
    O1 0.0732(16) 0.0850(19) 0.0814(16) -0.0034(14) 0.0074(13) -0.0058(15)
    C6 0.0405(11) 0.0418(11) 0.0282(9) 0.0017(8) -0.0022(8) -0.0011(8)
    C5 0.0408(11) 0.0490(12) 0.0292(10) 0.0040(9) -0.0027(8) -0.0004(8)
    C1 0.0541(14) 0.0557(14) 0.0292(10) 0.0014(11) 0.0042(9) -0.0005(9)
    C7 0.0536(14) 0.0648(15) 0.0281(10) 0.0148(11) -0.0063(9) -0.0012(9)
    C8 0.065(2) 0.069(2) 0.0210(13) 0.0163(17) 0.000 0.000
    C2 0.0535(15) 0.085(2) 0.0462(14) 0.0173(14) 0.0114(11) -0.0033(13)
    C4 0.0591(17) 0.116(3) 0.0346(12) 0.0347(17) -0.0058(11) -0.0014(14)
    C3 0.0580(17) 0.135(3) 0.0519(16) 0.0430(19) -0.0035(13) -0.0036(17)
_geom_special_details
;
 All esds (except the esd in the dihedral angle between two l.s. planes)
 are estimated using the full covariance matrix.  The cell esds are taken
 into account individually in the estimation of esds in distances, angles
 and torsion angles; correlations between esds in cell parameters are only
 used when they are defined by crystal symmetry.  An approximate (isotropic)
 treatment of cell esds is used for estimating esds involving l.s. planes.
;
loop_
    _geom_bond_atom_site_label_1
    _geom_bond_atom_site_label_2
    _geom_bond_site_symmetry_2
    _geom_bond_distance
    _geom_bond_publ_flag
    Co1 N2 15_566 1.888(2) ?
    Co1 N2 . 1.888(2) ?
    Co1 N1 . 2.0591(18) ?
    Co1 N1 15_566 2.0591(18) ?
    Co1 N1 12_767 2.0591(18) ?
    Co1 N1 6_564 2.0591(18) ?
    Cl1 C8 . 1.728(3) ?
    N2 C6 . 1.344(2) ?
    N2 C6 6_564 1.344(2) ?
    N1 C1 . 1.341(3) ?
    N1 C5 . 1.355(3) ?
    O1 H2O1 . 0.824(18) ?
    O1 H1O1 . 0.843(18) ?
    C6 C7 . 1.385(3) ?
    C6 C5 . 1.471(3) ?
    C5 C4 . 1.368(3) ?
    C1 C2 . 1.361(4) ?
    C1 H1 . 0.9300 ?
    C7 C8 . 1.376(3) ?
    C7 H7 . 0.9300 ?
    C8 C7 6_564 1.376(3) ?
    C2 C3 . 1.370(4) ?
    C2 H2 . 0.9300 ?
    C4 C3 . 1.385(4) ?
    C4 H4 . 0.9300 ?
    C3 H3 . 0.9300 ?
loop_
    _geom_angle_atom_site_label_1
    _geom_angle_atom_site_label_2
    _geom_angle_atom_site_label_3
    _geom_angle_site_symmetry_1
    _geom_angle_site_symmetry_3
    _geom_angle
    _geom_angle_publ_flag
    N2 Co1 N2 15_566 . 180.0 ?
    N2 Co1 N1 15_566 . 99.69(5) ?
    N2 Co1 N1 . . 80.31(5) ?
    N2 Co1 N1 15_566 15_566 80.31(5) ?
    N2 Co1 N1 . 15_566 99.69(5) ?
    N1 Co1 N1 . 15_566 91.623(15) ?
    N2 Co1 N1 15_566 12_767 80.31(5) ?
    N2 Co1 N1 . 12_767 99.69(5) ?
    N1 Co1 N1 . 12_767 91.623(15) ?
    N1 Co1 N1 15_566 12_767 160.62(9) ?
    N2 Co1 N1 15_566 6_564 99.69(5) ?
    N2 Co1 N1 . 6_564 80.31(5) ?
    N1 Co1 N1 . 6_564 160.62(9) ?
    N1 Co1 N1 15_566 6_564 91.623(16) ?
    N1 Co1 N1 12_767 6_564 91.623(15) ?
    C6 N2 C6 . 6_564 120.8(2) ?
    C6 N2 Co1 . . 119.59(12) ?
    C6 N2 Co1 6_564 . 119.60(12) ?
    C1 N1 C5 . . 118.49(19) ?
    C1 N1 Co1 . . 128.45(15) ?
    C5 N1 Co1 . . 113.02(14) ?
    H2O1 O1 H1O1 . . 103(3) ?
    N2 C6 C7 . . 121.1(2) ?
    N2 C6 C5 . . 113.33(18) ?
    C7 C6 C5 . . 125.58(19) ?
    N1 C5 C4 . . 121.8(2) ?
    N1 C5 C6 . . 113.71(18) ?
    C4 C5 C6 . . 124.48(19) ?
    N1 C1 C2 . . 122.3(2) ?
    N1 C1 H1 . . 118.8 ?
    C2 C1 H1 . . 118.8 ?
    C8 C7 C6 . . 117.3(2) ?
    C8 C7 H7 . . 121.3 ?
    C6 C7 H7 . . 121.3 ?
    C7 C8 C7 6_564 . 122.3(3) ?
    C7 C8 Cl1 6_564 . 118.85(14) ?
    C7 C8 Cl1 . . 118.86(14) ?
    C1 C2 C3 . . 119.3(2) ?
    C1 C2 H2 . . 120.4 ?
    C3 C2 H2 . . 120.4 ?
    C5 C4 C3 . . 118.7(2) ?
    C5 C4 H4 . . 120.6 ?
    C3 C4 H4 . . 120.6 ?
    C2 C3 C4 . . 119.4(3) ?
    C2 C3 H3 . . 120.3 ?
    C4 C3 H3 . . 120.3 ?
loop_
    _geom_torsion_atom_site_label_1
    _geom_torsion_atom_site_label_2
    _geom_torsion_atom_site_label_3
    _geom_torsion_atom_site_label_4
    _geom_torsion_site_symmetry_1
    _geom_torsion_site_symmetry_2
    _geom_torsion_site_symmetry_3
    _geom_torsion_site_symmetry_4
    _geom_torsion
    _geom_torsion_publ_flag
    N1 Co1 N2 C6 . . . . 0.56(12) ?
    N1 Co1 N2 C6 15_566 . . . -89.44(12) ?
    N1 Co1 N2 C6 12_767 . . . 90.56(12) ?
    N1 Co1 N2 C6 6_564 . . . -179.44(12) ?
    N1 Co1 N2 C6 . . . 6_564 -179.44(12) ?
    N1 Co1 N2 C6 15_566 . . 6_564 90.56(12) ?
    N1 Co1 N2 C6 12_767 . . 6_564 -89.44(12) ?
    N1 Co1 N2 C6 6_564 . . 6_564 0.56(12) ?
    C6 N2 C6 C7 6_564 . . . -1.31(17) ?
    Co1 N2 C6 C7 . . . . 178.69(16) ?
    C6 N2 C6 C5 6_564 . . . 178.4(2) ?
    Co1 N2 C6 C5 . . . . -1.6(2) ?
    C1 N1 C5 C4 . . . . -0.4(4) ?
    Co1 N1 C5 C4 . . . . 177.5(2) ?
    C1 N1 C5 C6 . . . . -179.6(2) ?
    Co1 N1 C5 C6 . . . . -1.7(2) ?
    N2 C6 C5 N1 . . . . 2.1(3) ?
    C7 C6 C5 N1 . . . . -178.2(2) ?
    N2 C6 C5 C4 . . . . -177.1(3) ?
    C7 C6 C5 C4 . . . . 2.6(4) ?
    C5 N1 C1 C2 . . . . 0.7(4) ?
    Co1 N1 C1 C2 . . . . -176.8(2) ?
    N2 C6 C7 C8 . . . . 2.5(3) ?
    C5 C6 C7 C8 . . . . -177.14(19) ?
    C6 C7 C8 C7 . . . 6_564 -1.23(15) ?
    C6 C7 C8 Cl1 . . . . 178.78(15) ?
    N1 C1 C2 C3 . . . . -0.7(5) ?
    N1 C5 C4 C3 . . . . -0.1(5) ?
    C6 C5 C4 C3 . . . . 179.0(3) ?
    C1 C2 C3 C4 . . . . 0.2(6) ?
    C5 C4 C3 C2 . . . . 0.1(6) ?
loop_
    _geom_hbond_atom_site_label_D
    _geom_hbond_atom_site_label_H
    _geom_hbond_atom_site_label_A
    _geom_hbond_site_symmetry_A
    _geom_hbond_distance_DH
    _geom_hbond_distance_HA
    _geom_hbond_distance_DA
    _geom_hbond_angle_DHA
    O1 H2O1 Cl2 1_555 0.82 2.35 3.1735 177
    O1 H1O1 Cl2 9_566 0.84 2.43 3.2607 170
    C7 H7 O1 14_556 0.93 2.44 3.334(4) 161
_shelx_space_group_comment
;
The symmetry employed for this shelxl refinement is uniquely defined
by the following loop, which should always be used as a source of
symmetry information in preference to the above space-group names.
They are only intended as comments.
;
_shelx_estimated_absorpt_T_min     0.745
_shelx_estimated_absorpt_T_max     0.775
_shelx_hkl_file
;
  -1   0   1  137.51    3.24
  -2   0   2    1.69    0.11
   3   0  -3   67.22    1.68
  -3   0   3   66.95    1.68
   4   0  -4    3.95    0.24
  -4   0   4    4.27    0.25
   5   0  -5  125.72    3.15
  -5   0   5  127.74    3.17
   6   0  -6    0.68    0.21
   7   0  -7   45.13    1.34
   8   0  -8    5.26    0.43
   9   0  -9    0.51    0.26
  10   0 -10    2.00    0.36
  11   0 -11    0.42    0.32
  10   1  -9    0.46    0.29
   9   1  -8   -0.27    0.21
   8   1  -7    0.06    0.22
   7   1  -6   39.94    1.21
   6   1  -5   34.47    1.05
  -5  -1   4    1.19    0.19
   5   1  -4    1.31    0.20
  -4  -1   3    1.46    0.17
   4   1  -3    1.15    0.15
  -3  -1   2   41.04    1.07
   3   1  -2   39.94    1.06
  -2  -1   1    3.16    0.16
   2   1  -1    2.98    0.15
   0  -1  -1  130.07    3.07
   1  -1  -2  170.97    4.11
  -1   1   2  176.91    4.12
   2  -1  -3    6.82    0.26
  -2   1   3    7.33    0.27
   3  -1  -4  187.34    4.52
  -3   1   4  189.74    4.53
   4  -1  -5   63.47    1.65
  -4   1   5   63.46    1.66
   5  -1  -6   24.39    0.79
  -5   1   6   25.16    0.80
   6  -1  -7   15.96    0.63
   7  -1  -8    1.03    0.24
   8  -1  -9    2.72    0.34
   9  -1 -10    5.84    0.50
  10  -1 -11    1.35    0.35
  11  -1 -12    0.29    0.33
  10   2  -8    0.62    0.30
   9   2  -7    1.79    0.32
   8   2  -6   -0.28    0.21
   7   2  -5   16.58    0.67
   6   2  -4   24.02    0.80
  -5  -2   3   13.20    0.52
   5   2  -3   12.84    0.50
  -4  -2   2   -0.01    0.11
   4   2  -2    0.06    0.11
  -3  -2   1    0.06    0.09
   3   2  -1    0.07    0.10
  -2  -2   0  932.77   21.63
   2   2   0  918.83   21.74
  -1  -2  -1  787.82   18.59
   1   2   1  787.93   18.80
   1   2   1  810.10   18.65
   0  -2  -2    1.38    0.10
   0  -2  -2    1.61    0.13
   0   2   2    1.53    0.11
   0   2   2    1.39    0.12
   1  -2  -3   62.69    1.60
   1  -2  -3   64.08    1.59
  -1   2   3   64.05    1.59
  -1   2   3   65.51    1.61
   2  -2  -4  208.10    4.94
   2  -2  -4  203.45    4.92
  -2   2   4  208.05    4.94
   3  -2  -5  158.27    3.80
   3  -2  -5  155.65    3.81
  -3   2   5  155.73    3.81
   4  -2  -6    1.68    0.20
  -4   2   6    1.84    0.22
   5  -2  -7   14.66    0.57
  -5   2   7   14.82    0.58
   6  -2  -8   29.94    0.97
   7  -2  -9    5.48    0.42
   8  -2 -10    0.00    0.22
   9  -2 -11    1.56    0.34
  10  -2 -12    0.96    0.33
  11   3  -8   -0.36    0.30
  10   3  -7    0.60    0.30
   9   3  -6    0.17    0.25
   8   3  -5    3.66    0.37
   7   3  -4    1.91    0.28
   6   3  -3    9.72    0.47
  -5  -3   2    8.58    0.43
   5   3  -2    8.66    0.42
  -4  -3   1   41.72    1.18
   4   3  -1   42.12    1.16
  -3  -3   0   -0.17    0.12
  -2  -3  -1   57.99    1.50
   2   3   1   56.95    1.48
   2   3   1   58.39    1.41
  -1  -3  -2  161.87    3.98
  -1  -3  -2  164.41    3.94
   1   3   2  162.55    3.93
   1   3   2  164.97    3.83
   0  -3  -3   66.87    1.75
   0  -3  -3   71.25    1.73
   0   3   3   67.48    1.72
   0   3   3   67.71    1.75
   1  -3  -4   13.21    0.44
   1  -3  -4   12.55    0.46
  -1   3   4   12.55    0.44
  -1   3   4   13.45    0.46
   2  -3  -5   94.06    2.42
   2  -3  -5   97.65    2.41
  -2   3   5   98.77    2.44
   3  -3  -6  120.82    3.06
   3  -3  -6  122.49    3.04
  -3   3   6  125.18    3.07
   4  -3  -7   56.32    1.51
   4  -3  -7   55.41    1.53
  -4   3   7   55.60    1.54
   5  -3  -8    0.82    0.22
   6  -3  -9    5.46    0.40
   7  -3 -10   -0.07    0.20
   8  -3 -11    2.91    0.38
   9  -3 -12   -0.08    0.27
  10  -3 -13    1.00    0.35
  11   4  -7    0.05    0.33
  10   4  -6   -0.07    0.31
  10   4  -6   -0.12    0.28
   9   4  -5   -0.19    0.25
   8   4  -4   -0.36    0.21
   7   4  -3    2.50    0.33
   6   4  -2    6.50    0.43
   5   4  -1    0.18    0.17
  -4  -4   0  108.93    2.77
   4   4   0  110.52    2.66
   4   4   0  105.03    2.73
  -3  -4  -1   33.86    0.97
   3   4   1   31.93    0.85
   3   4   1   30.94    0.94
  -2  -4  -2    5.83    0.32
  -2  -4  -2    7.14    0.41
   2   4   2    5.76    0.22
   2   4   2    6.45    0.32
  -1  -4  -3    4.16    0.29
  -1  -4  -3    3.68    0.24
   1   4   3    4.04    0.24
   0  -4  -4    4.48    0.26
   0  -4  -4    4.25    0.14
   0   4   4    3.95    0.25
   0   4   4    4.77    0.29
   1  -4  -5  154.37    3.91
   1  -4  -5  164.35    3.88
  -1   4   5  156.44    3.88
  -1   4   5  159.03    3.92
   2  -4  -6    1.65    0.23
   2  -4  -6    1.65    0.19
  -2   4   6    1.57    0.21
  -2   4   6    1.92    0.23
   3  -4  -7    2.44    0.24
   3  -4  -7    2.04    0.25
  -3   4   7    2.52    0.27
   4  -4  -8   14.49    0.60
   5  -4  -9    0.18    0.20
   6  -4 -10    5.15    0.42
   7  -4 -11    0.32    0.23
   8  -4 -12   12.59    0.68
   9  -4 -13    5.51    0.52
  10  -4 -14   -0.21    0.31
  11   5  -6    0.06    0.34
  10   5  -5    2.24    0.41
   9   5  -4    0.47    0.28
   9   5  -4    0.16    0.31
   8   5  -3    0.78    0.29
   8   5  -3    1.28    0.30
   7   5  -2   17.49    0.69
   7   5  -2   16.39    0.74
   6   5  -1   10.98    0.48
   6   5  -1   10.06    0.53
   5   5   0   -0.42    0.18
   5   5   0    0.14    0.14
   4   5   1    6.19    0.39
   4   5   1    6.60    0.30
   3   5   2  143.77    3.59
   3   5   2  145.26    3.45
  -2  -5  -3   14.05    0.62
  -2  -5  -3   14.06    0.55
   2   5   3   14.55    0.55
   2   5   3   13.53    0.38
  -1  -5  -4   -0.09    0.15
  -1  -5  -4   -0.25    0.12
   1   5   4   -0.07    0.12
   0  -5  -5  122.42    3.19
   0  -5  -5  124.15    3.14
   0   5   5  125.53    3.20
   0   5   5  129.20    3.15
   1  -5  -6   98.68    2.64
   1  -5  -6  103.11    2.61
  -1   5   6  102.97    2.61
  -1   5   6  102.92    2.66
   2  -5  -7  140.24    3.57
  -2   5   7  142.31    3.55
   3  -5  -8    4.80    0.39
   4  -5  -9   -0.21    0.19
   5  -5 -10    7.89    0.48
   6  -5 -11   -0.01    0.22
   7  -5 -12    0.16    0.26
   8  -5 -13    2.15    0.40
   9  -5 -14    1.46    0.38
  10  -5 -15    0.77    0.37
  10   6  -4    0.48    0.34
   9   6  -3    1.47    0.35
   9   6  -3    1.88    0.36
   8   6  -2    0.84    0.29
   8   6  -2    1.01    0.30
   7   6  -1    1.53    0.27
   7   6  -1    1.37    0.32
   6   6   0   55.94    1.53
   6   6   0   55.03    1.63
   5   6   1    1.75    0.30
   5   6   1    2.85    0.26
   4   6   2    5.46    0.28
   4   6   2    5.21    0.41
  -3  -6  -3    6.10    0.51
   3   6   3    6.17    0.40
   3   6   3    6.24    0.25
  -2  -6  -4    1.49    0.30
  -2  -6  -4    0.56    0.06
   2   6   4    0.98    0.20
  -1  -6  -5   52.47    1.55
   1   6   5   48.66    1.43
   0  -6  -6    1.14    0.27
   0   6   6    0.64    0.21
   1  -6  -7   17.01    0.71
  -1   6   7   17.09    0.66
   2  -6  -8   42.87    1.34
  -2   6   8   44.13    1.32
   3  -6  -9    4.41    0.39
   4  -6 -10    4.59    0.41
   5  -6 -11    1.43    0.31
   6  -6 -12    1.43    0.34
   7  -6 -13    9.80    0.65
   8  -6 -14   -0.16    0.29
   9  -6 -15    2.55    0.46
  10  -6 -16   -0.12    0.35
  10   7  -3    0.71    0.33
   9   7  -2    1.87    0.35
   8   7  -1    2.38    0.37
   8   7  -1    2.47    0.34
   7   7   0   -0.01    0.25
   7   7   0    0.13    0.20
   6   7   1    5.06    0.50
   6   7   1    6.53    0.37
  -5  -7  -2   20.94    1.01
   5   7   2   21.65    0.86
   5   7   2   22.61    0.69
  -4  -7  -3   10.37    0.70
   4   7   3   10.25    0.37
   4   7   3    9.98    0.56
  -3  -7  -4    0.47    0.29
   3   7   4    0.42    0.22
  -2  -7  -5   -0.11    0.24
   2   7   5   -0.02    0.18
  -1  -7  -6    1.74    0.34
   1   7   6    1.70    0.27
   0  -7  -7   42.64    1.40
   0   7   7   43.29    1.31
   1  -7  -8    0.62    0.10
  -1   7   8    1.05    0.27
   2  -7  -9   -0.17    0.24
  -2   7   9   -0.16    0.21
   3  -7 -10   15.02    0.73
   4  -7 -11    0.39    0.27
   5  -7 -12   -0.22    0.27
   6  -7 -13    0.90    0.34
   7  -7 -14    0.80    0.35
   8  -7 -15    1.08    0.39
   9  -7 -16    0.43    0.37
   8   8   0    1.60    0.36
   7   8   1    0.21    0.28
  -6  -8  -2    0.05    0.37
   6   8   2    0.31    0.27
  -5  -8  -3    3.02    0.51
   5   8   3    2.01    0.33
  -4  -8  -4    3.08    0.48
   4   8   4    3.69    0.40
  -3  -8  -5    5.34    0.56
   3   8   5    5.92    0.47
  -2  -8  -6    4.96    0.52
   2   8   6    5.24    0.41
  -1  -8  -7    0.40    0.29
   1   8   7    0.55    0.23
   0  -8  -8    5.04    0.49
   0   8   8    5.34    0.42
   1  -8  -9    7.27    0.59
  -1   8   9    7.19    0.49
   2  -8 -10    0.86    0.31
  -2   8  10    0.17    0.25
   3  -8 -11    8.20    0.61
   4  -8 -12    0.30    0.31
   5  -8 -13    1.52    0.42
   6  -8 -14   -0.05    0.33
   7  -8 -15   -0.41    0.30
   8  -8 -16    1.65    0.45
  -7  -9  -2   -0.21    0.37
   7   9   2   -0.20    0.28
  -6  -9  -3    2.25    0.49
   6   9   3    2.36    0.40
  -5  -9  -4    1.18    0.44
   5   9   4    1.33    0.34
  -4  -9  -5    1.69    0.45
   4   9   5    1.46    0.31
  -3  -9  -6    1.34    0.42
   3   9   6    0.70    0.27
  -2  -9  -7    8.04    0.69
   2   9   7    8.90    0.58
  -1  -9  -8    0.29    0.32
   1   9   8    0.55    0.26
   0  -9  -9    0.62    0.32
   0   9   9    0.66    0.25
   1  -9 -10    1.32    0.37
  -1   9  10    1.51    0.32
   2  -9 -11    0.66    0.33
   3  -9 -12    0.76    0.34
   4  -9 -13    1.28    0.41
   5  -9 -14    1.29    0.43
   6  -9 -15    1.10    0.42
   7  -9 -16   -0.36    0.34
  -6 -10  -4    0.82    0.46
   6  10   4    0.85    0.35
  -5 -10  -5    6.09    0.73
   5  10   5    4.68    0.52
  -4 -10  -6   -0.02    0.38
   4  10   6   -0.25    0.26
  -3 -10  -7    2.33    0.48
   3  10   7    1.86    0.36
  -2 -10  -8    3.69    0.54
   2  10   8    4.08    0.47
  -1 -10  -9    4.53    0.59
   1  10   9    3.96    0.46
   0 -10 -10    2.12    0.45
   0  10  10    1.22    0.33
   1 -10 -11    1.38    0.40
  -1  10  11    1.00    0.36
   2 -10 -12    0.16    0.34
   3 -10 -13   -0.12    0.33
   4 -10 -14    0.59    0.39
   5 -10 -15    1.43    0.45
   6 -10 -16    1.83    0.51
   5  11   6    0.72    0.38
  -4 -11  -7   -0.05    0.42
   4  11   7   -0.25    0.28
  -3 -11  -8    0.33    0.39
   3  11   8    0.27    0.30
  -2 -11  -9    0.75    0.42
   2  11   9   -0.35    0.28
  -1 -11 -10    2.91    0.56
   1  11  10    2.59    0.44
   0 -11 -11    0.69    0.42
   0  11  11    0.31    0.32
   1 -11 -12    0.10    0.38
   2 -11 -13    2.26    0.49
   3 -11 -14    0.26    0.37
   4 -11 -15    1.62    0.49
   1  12  11    0.52    0.36
   0  12  12    0.69    0.38
   4 -11 -17    1.24    0.51
   3 -11 -16    0.30    0.39
   2 -11 -15    1.46    0.44
  -1  11  14    1.04    0.39
   1 -11 -14    1.42    0.44
   0  11  13    1.42    0.40
   0 -11 -13    2.86    0.55
   1  11  12   -0.07    0.31
  -1 -11 -12    1.04    0.43
   2  11  11    0.48    0.35
  -2 -11 -11    0.80    0.43
   3  11  10    1.16    0.35
  -3 -11 -10    0.89    0.42
   4  11   9    0.16    0.31
  -4 -11  -9   -0.24    0.39
   5  11   8    1.03    0.38
   5 -10 -17    2.50    0.54
   4 -10 -16    1.89    0.48
   3 -10 -15    0.49    0.36
   2 -10 -14   -0.21    0.33
  -1  10  13    1.92    0.41
   1 -10 -13    1.89    0.44
   0  10  12    5.16    0.53
   0 -10 -12    4.83    0.60
   1  10  11    0.92    0.34
  -1 -10 -11    1.18    0.42
   2  10  10   -0.18    0.25
  -2 -10 -10    0.17    0.31
   3  10   9   -0.05    0.26
  -3 -10  -9    0.53    0.36
   4  10   8    1.29    0.35
  -4 -10  -8    1.56    0.47
   5  10   7    0.78    0.35
  -5 -10  -7    0.54    0.43
   6  10   6    0.27    0.33
  -6 -10  -6    0.09    0.41
   7  -9 -18    3.48    0.56
   6  -9 -17    0.86    0.41
   5  -9 -16    0.02    0.34
   4  -9 -15    1.78    0.43
   3  -9 -14    0.40    0.32
  -2   9  13    2.32    0.40
   2  -9 -13    3.51    0.49
  -1   9  12    0.76    0.28
   1  -9 -12    0.32    0.32
   0   9  11    0.14    0.26
   0  -9 -11    0.18    0.27
   1   9  10    5.40    0.49
  -1  -9 -10    4.93    0.54
   2   9   9    0.67    0.28
  -2  -9  -9    0.18    0.33
   3   9   8    0.01    0.25
  -3  -9  -8    0.11    0.35
   4   9   7    1.36    0.35
  -4  -9  -7    1.49    0.42
   5   9   6    4.45    0.48
  -5  -9  -6    4.35    0.57
   6   9   5    0.55    0.31
  -6  -9  -5    0.28    0.34
   7   9   4    0.42    0.33
  -7  -9  -4    0.13    0.43
   8  -8 -18    0.75    0.41
   7  -8 -17    1.98    0.45
   6  -8 -16    3.64    0.52
   5  -8 -15    3.24    0.49
   4  -8 -14   -0.20    0.28
   3  -8 -13    3.83    0.46
  -2   8  12   10.95    0.62
   2  -8 -12    9.32    0.34
   2  -8 -12   10.16    0.66
  -1   8  11    0.11    0.25
   1  -8 -11    0.11    0.26
   0   8  10    4.60    0.44
   0  -8 -10    5.36    0.54
   1   8   9    3.04    0.37
  -1  -8  -9    2.71    0.39
   2   8   8    1.43    0.30
  -2  -8  -8    1.48    0.37
   3   8   7    1.52    0.30
  -3  -8  -7    2.13    0.40
   4   8   6    1.46    0.32
  -4  -8  -6    1.05    0.37
   5   8   5   15.50    0.74
  -5  -8  -5   13.70    0.85
   6   8   4   -0.02    0.25
  -6  -8  -4   -0.41    0.31
   7   8   3    0.63    0.30
  -7  -8  -3    0.19    0.37
   8   8   2   -0.27    0.28
   9  -7 -18    1.87    0.46
   8  -7 -17    0.71    0.38
   7  -7 -16    0.16    0.30
   6  -7 -15    4.41    0.50
   5  -7 -14    0.53    0.32
   4  -7 -13   10.86    0.65
   3  -7 -12    0.76    0.29
  -2   7  11    0.52    0.24
   2  -7 -11    0.28    0.25
  -1   7  10   15.79    0.68
   1  -7 -10   14.24    0.70
   1  -7 -10   13.96    0.39
   0   7   9    1.50    0.26
   0  -7  -9    1.96    0.34
   1   7   8    0.51    0.23
  -1  -7  -8    0.86    0.27
   2   7   7   -0.16    0.17
  -2  -7  -7    0.20    0.23
   3   7   6    0.72    0.23
  -3  -7  -6    0.23    0.27
  -3  -7  -6    0.18    0.09
   4   7   5   12.95    0.40
   4   7   5   13.31    0.63
  -4  -7  -5   12.49    0.72
   5   7   4    0.42    0.14
   5   7   4    0.26    0.24
  -5  -7  -4    0.30    0.31
   6   7   3    0.71    0.18
   6   7   3    0.80    0.29
   7   7   2    3.38    0.32
   7   7   2    2.99    0.41
   8   7   1    2.47    0.33
   8   7   1    2.07    0.38
   9   7   0   -0.20    0.28
   9   7   0   -0.06    0.26
   9  -6 -17    1.40    0.40
   8  -6 -16    2.52    0.42
   7  -6 -15    3.76    0.47
   6  -6 -14    0.48    0.29
   5  -6 -13    3.59    0.41
   4  -6 -12   10.31    0.56
   3  -6 -11    2.55    0.33
  -2   6  10    0.52    0.20
   2  -6 -10    0.32    0.21
  -1   6   9    0.28    0.20
   1  -6  -9    0.09    0.22
   0   6   8   14.23    0.60
   0  -6  -8   15.32    0.68
   1   6   7   16.73    0.66
  -1  -6  -7   16.70    0.73
   2   6   6    0.33    0.17
  -2  -6  -6    0.79    0.24
   3   6   5   54.06    1.32
   3   6   5   54.68    1.54
  -3  -6  -5   53.22    1.67
   4   6   4    4.84    0.38
   4   6   4    4.97    0.24
  -4  -6  -4    4.14    0.46
   5   6   3    6.03    0.31
   5   6   3    5.48    0.43
   6   6   2    4.41    0.35
   6   6   2    5.24    0.45
   7   6   1    1.73    0.34
   7   6   1    2.11    0.28
   8   6   0   25.18    0.91
   8   6   0   24.37    0.98
   9   6  -1    1.39    0.36
   9   6  -1    1.43    0.32
  10   6  -2    0.30    0.31
   9  -5 -16    0.14    0.30
   8  -5 -15    4.83    0.51
   7  -5 -14    0.49    0.28
   6  -5 -13    1.74    0.31
   5  -5 -12    0.47    0.22
   4  -5 -11    5.30    0.41
   3  -5 -10   12.14    0.56
  -2   5   9   16.85    0.65
   2  -5  -9   16.94    0.66
  -1   5   8   12.61    0.52
  -1   5   8   12.83    0.61
   1  -5  -8   11.82    0.54
   0   5   7    6.79    0.38
   0   5   7    6.67    0.40
   0  -5  -7    6.74    0.36
   0  -5  -7    6.30    0.42
   1   5   6   23.77    0.79
  -1  -5  -6   25.92    0.82
  -1  -5  -6   24.42    0.87
   2   5   5   13.84    0.36
   2   5   5   13.50    0.55
  -2  -5  -5   15.05    0.59
  -2  -5  -5   15.34    0.65
   3   5   4   32.31    0.99
   3   5   4   32.31    0.84
  -3  -5  -4   33.18    1.10
   4   5   3    6.60    0.29
   4   5   3    7.36    0.41
   5   5   2    2.57    0.29
   5   5   2    2.98    0.26
   6   5   1   11.63    0.49
   6   5   1    9.94    0.54
   7   5   0   -0.34    0.24
   8   5  -1   13.40    0.65
   8   5  -1   13.08    0.69
   9   5  -2    8.55    0.61
   9   5  -2    7.65    0.59
  10   5  -3    1.86    0.38
  10   5  -3    1.90    0.39
  11   5  -4    0.20    0.34
  10  -4 -16    3.84    0.51
   9  -4 -15    0.89    0.33
   8  -4 -14    0.89    0.30
   7  -4 -13    8.78    0.56
   6  -4 -12    5.27    0.42
   5  -4 -11   11.28    0.55
   4  -4 -10    0.10    0.19
  -3   4   9   10.07    0.47
   3  -4  -9    9.31    0.46
  -2   4   8   44.71    1.28
  -2   4   8   44.88    1.26
   2  -4  -8   44.57    1.24
   2  -4  -8   44.36    1.27
  -1   4   7   36.23    1.05
  -1   4   7   35.01    1.01
   1  -4  -7   33.13    1.02
   1  -4  -7   35.20    1.00
   0   4   6    4.91    0.31
   0   4   6    4.11    0.27
   0  -4  -6    4.95    0.27
   0  -4  -6    4.41    0.13
   1   4   5   63.99    1.69
  -1  -4  -5   64.73    1.70
  -1  -4  -5   66.34    1.76
   2   4   4   68.85    1.80
   2   4   4   69.49    1.66
  -2  -4  -4   70.92    1.82
  -2  -4  -4   68.69    1.88
   3   4   3    0.75    0.16
   3   4   3    0.51    0.10
  -3  -4  -3    0.79    0.16
   4   4   2    2.62    0.27
  -4  -4  -2    2.64    0.28
   5   4   1    0.32    0.18
   6   4   0   74.59    2.03
   7   4  -1    4.27    0.40
   8   4  -2    4.52    0.44
   9   4  -3    6.70    0.55
  10   4  -4    0.01    0.28
  11   4  -5    1.56    0.40
  10  -3 -15    2.03    0.39
   9  -3 -14    0.78    0.31
   8  -3 -13    2.66    0.36
   7  -3 -12    0.26    0.22
   6  -3 -11    3.09    0.33
   5  -3 -10   71.23    1.93
  -4   3   9   29.78    0.92
   4  -3  -9   29.26    0.92
  -3   3   8   38.80    1.09
   3  -3  -8   36.91    1.08
   3  -3  -8   37.93    1.07
  -2   3   7    9.01    0.39
  -2   3   7    9.00    0.37
   2  -3  -7    9.33    0.36
   2  -3  -7    8.71    0.37
  -1   3   6   52.14    1.40
  -1   3   6   51.00    1.37
   1  -3  -6   52.21    1.39
   1  -3  -6   54.88    1.38
   0   3   5   25.96    0.66
   0   3   5   26.08    0.78
   0   3   5   27.80    0.76
   0  -3  -5   25.82    0.78
   0  -3  -5   27.72    0.76
   1   3   4  185.72    4.45
  -1  -3  -4  185.42    4.50
  -1  -3  -4  185.43    4.45
   2   3   3  407.65    9.70
  -2  -3  -3  414.09    9.71
   3   3   2   22.92    0.71
  -3  -3  -2   23.97    0.73
   4   3   1   41.63    1.17
  -4  -3  -1   42.31    1.19
   5   3   0   -0.31    0.15
   6   3  -1    5.87    0.39
   7   3  -2   12.93    0.60
   8   3  -3    2.67    0.35
   9   3  -4    0.93    0.30
  10   3  -5    0.07    0.28
  11   3  -6    0.05    0.31
  10  -2 -14    0.34    0.29
   9  -2 -13   11.29    0.65
   8  -2 -12    1.16    0.28
   7  -2 -11    2.77    0.33
   6  -2 -10    0.80    0.22
  -5   2   9    2.93    0.29
   5  -2  -9    2.99    0.28
  -4   2   8   94.91    2.43
   4  -2  -8   93.35    2.40
   4  -2  -8   96.51    2.40
  -3   2   7   67.92    1.74
   3  -2  -7   66.32    1.73
   3  -2  -7   67.45    1.72
  -2   2   6    0.62    0.11
   2  -2  -6    0.72    0.12
   2  -2  -6    0.64    0.10
  -1   2   5    6.07    0.25
  -1   2   5    6.18    0.25
   1  -2  -5    5.91    0.25
   1  -2  -5    6.42    0.24
   0   2   4  158.73    3.82
   0   2   4  161.25    3.79
   0  -2  -4  157.63    3.79
   0  -2  -4  158.06    3.81
   1   2   3    7.17    0.27
  -1  -2  -3    8.39    0.31
  -1  -2  -3    7.43    0.27
   2   2   2   64.52    1.65
  -2  -2  -2   67.44    1.66
   3   2   1    0.34    0.12
  -3  -2  -1    0.27    0.10
   4   2   0  195.86    4.75
  -4  -2   0  197.44    4.76
   5   2  -1   24.47    0.79
  -5  -2   1   25.11    0.80
   6   2  -2    3.40    0.32
   7   2  -3    5.11    0.42
   8   2  -4   -0.16    0.24
   9   2  -5    4.98    0.47
  10   2  -6    3.49    0.44
  11   2  -7    0.73    0.32
  10  -1 -13    1.11    0.33
   9  -1 -12    0.29    0.25
   8  -1 -11    0.07    0.22
   7  -1 -10   27.93    0.94
   6  -1  -9    0.88    0.20
  -5   1   8   13.95    0.54
   5  -1  -8   14.38    0.54
  -4   1   7   97.65    2.45
   4  -1  -7   96.69    2.43
  -3   1   6   25.07    0.72
   3  -1  -6   24.57    0.71
  -2   1   5  760.28   17.46
   2  -1  -5  754.50   17.45
   2  -1  -5  725.11   17.50
  -1   1   4   34.70    0.78
   1  -1  -4   25.63    0.76
   0   1   3   89.42    2.28
   0  -1  -3  101.36    2.27
  -1  -1  -2  184.54    4.36
   2   1   1    3.11    0.16
   3   1   0   -0.16    0.09
  -3  -1   0   -0.09    0.08
   4   1  -1    6.88    0.32
  -4  -1   1    7.48    0.32
   5   1  -2   49.90    1.36
  -5  -1   2   48.99    1.37
   6   1  -3   24.78    0.82
   7   1  -4    2.73    0.31
   8   1  -5   24.84    0.90
   9   1  -6   -0.09    0.24
  10   1  -7    1.56    0.37
  11   1  -8    0.78    0.35
  10   0 -12    4.56    0.46
   9   0 -11    0.31    0.24
   8   0 -10    5.21    0.42
   7   0  -9    1.70    0.28
   6   0  -8   14.66    0.57
  -5   0   7    5.99    0.36
   5   0  -7    6.54    0.35
  -4   0   6    4.00    0.25
   4   0  -6    3.73    0.24
  -3   0   5   27.75    0.76
   3   0  -5   27.23    0.75
  -2   0   4  158.25    3.72
   2   0  -4  154.83    3.71
  -1   0   3  110.87    2.61
   0   0   2   -0.09    0.01
   0   0  -2   -0.08    0.00
  -1   0  -1  132.11    3.11
   2   0   0  235.39    6.25
  -2   0   0  295.06    6.27
   3   0  -1    0.93    0.13
  -3   0   1    0.87    0.11
   4   0  -2   28.27    0.83
  -4   0   2   28.98    0.84
   5   0  -3   30.96    0.92
  -5   0   3   31.33    0.94
   6   0  -4    0.34    0.19
   7   0  -5   27.75    0.94
   8   0  -6    0.05    0.22
   9   0  -7    1.62    0.34
  10   0  -8    8.27    0.59
  11   0  -9    0.07    0.30
  10   1 -11    1.49    0.34
   9   1 -10    1.83    0.32
   8   1  -9    7.68    0.47
   7   1  -8    0.68    0.22
   6   1  -7   16.98    0.62
  -5  -1   6  106.68    2.70
   5   1  -6  105.90    2.66
  -4  -1   5  161.29    3.87
   4   1  -5  156.41    3.84
  -3  -1   4   13.09    0.43
   3   1  -4   13.33    0.42
  -2  -1   3   66.52    1.60
   2   1  -3   63.95    1.59
   1   1  -2   85.95    2.05
   2  -1  -1  905.48   21.94
  -2   1   1  956.73   21.81
   3  -1  -2  161.99    3.94
  -3   1   2  165.67    3.95
   4  -1  -3    3.75    0.26
  -4   1   3    3.57    0.25
   5  -1  -4   -0.01    0.15
  -5   1   4   -0.11    0.12
   6  -1  -5   50.96    1.45
   7  -1  -6    1.70    0.28
   8  -1  -7    0.52    0.24
   9  -1  -8    0.44    0.28
  10  -1  -9    4.39    0.50
  11  -1 -10    2.43    0.44
  11   2 -11    0.30    0.34
  10   2 -10    0.24    0.26
   9   2  -9    0.09    0.22
   8   2  -8   18.50    0.73
   7   2  -7    7.74    0.44
   6   2  -6    0.54    0.19
  -5  -2   5  108.50    2.73
   5   2  -5  106.13    2.68
  -4  -2   4    2.70    0.21
   4   2  -4    2.89    0.22
  -3  -2   3    0.06    0.09
   3   2  -3    0.20    0.09
  -2  -2   2   63.25    1.58
   2   2  -2   65.41    1.56
   2   2  -2   61.11    1.56
  -1  -2   1  786.13   18.88
  -1  -2   1  824.76   18.99
   1   2  -1  810.47   19.06
   1   2  -1  806.02   18.88
   0  -2   0  283.80    6.48
   0  -2   0  257.21    6.44
   0  -2   0  270.27    6.60
   0  -2   0  280.35    6.50
   0   2   0  282.62    6.50
   0   2   0  274.88    6.48
   1  -2  -1    3.10    0.15
   1  -2  -1    2.84    0.17
  -1   2   1    3.13    0.17
   2  -2  -2   64.23    1.66
  -2   2   2   67.48    1.67
   3  -2  -3  411.28    9.78
  -3   2   3  415.90    9.78
   4  -2  -4   68.90    1.85
  -4   2   4   72.97    1.87
   5  -2  -5   14.62    0.57
  -5   2   5   13.96    0.57
   6  -2  -6    0.32    0.20
   7  -2  -7   -0.01    0.20
   8  -2  -8    1.56    0.30
   9  -2  -9    0.04    0.27
  10  -2 -10   -0.27    0.27
  11  -2 -11    0.65    0.36
  11   3 -10    0.67    0.35
  10   3  -9    0.36    0.34
  10   3  -9    0.26    0.27
   9   3  -8    0.21    0.24
   8   3  -7    5.35    0.43
   7   3  -6   15.35    0.63
   6   3  -5   44.42    1.27
  -5  -3   4    1.90    0.25
   5   3  -4    1.58    0.22
  -4  -3   3    8.81    0.39
   4   3  -3    8.94    0.38
  -3  -3   2   22.40    0.69
   3   3  -2   23.64    0.65
   3   3  -2   21.63    0.67
  -2  -3   1   57.32    1.48
   2   3  -1   57.80    1.41
   2   3  -1   56.80    1.46
  -1  -3   0    0.15    0.09
  -1  -3   0   -0.06    0.05
  -1  -3   0    0.13    0.12
   1   3   0    0.39    0.10
   1   3   0    0.01    0.06
   0  -3  -1    0.90    0.14
   0  -3  -1    1.54    0.13
   0  -3  -1    0.92    0.07
   0   3   1    0.86    0.11
   0   3   1    1.37    0.15
   1  -3  -2   41.65    1.09
   1  -3  -2   39.91    1.11
  -1   3   2   41.15    1.11
  -1   3   2   40.74    1.09
   2  -3  -3    0.11    0.12
   2  -3  -3   -0.01    0.07
  -2   3   3   -0.02    0.11
   3  -3  -4    1.19    0.15
   3  -3  -4    0.80    0.18
  -3   3   4    1.06    0.17
   4  -3  -5   62.48    1.67
   4  -3  -5   63.03    1.69
  -4   3   5   61.80    1.69
   5  -3  -6   16.82    0.66
   6  -3  -7    1.78    0.29
   7  -3  -8    3.57    0.38
   8  -3  -9   -0.07    0.24
   9  -3 -10    8.87    0.61
  10  -3 -11    0.32    0.32
  11  -3 -12   -0.32    0.31
  11   4  -9    0.20    0.35
  10   4  -8    1.22    0.36
   9   4  -7    3.77    0.42
   9   4  -7    3.29    0.41
   8   4  -6   -0.16    0.22
   8   4  -6    0.09    0.24
   7   4  -5   18.47    0.72
   7   4  -5   17.31    0.71
   6   4  -4    0.45    0.20
   6   4  -4    0.90    0.21
   5   4  -3   10.16    0.44
   5   4  -3    9.92    0.46
  -4  -4   2    2.23    0.25
   4   4  -2    2.62    0.22
   4   4  -2    2.35    0.24
  -3  -4   1   32.19    0.95
   3   4  -1   32.17    0.93
   3   4  -1   32.44    0.87
  -2  -4   0  965.24   22.46
   2   4   0  925.01   22.43
   2   4   0  984.30   22.40
  -1  -4  -1   42.69    1.24
  -1  -4  -1   43.35    1.06
  -1  -4  -1   43.91    1.18
   1   4   1   43.94    1.18
   0  -4  -2   27.89    0.71
   0  -4  -2   28.20    0.87
   0  -4  -2   28.90    0.83
   0   4   2   28.13    0.82
   0   4   2   28.24    0.86
   1  -4  -3    1.39    0.16
   1  -4  -3    1.68    0.21
  -1   4   3    1.27    0.18
  -1   4   3    1.19    0.17
   2  -4  -4    2.62    0.25
   2  -4  -4    2.99    0.23
  -2   4   4    2.86    0.26
   3  -4  -5   46.06    1.28
   3  -4  -5   45.77    1.31
  -3   4   5   45.88    1.31
   4  -4  -6    1.74    0.27
   5  -4  -7   18.08    0.72
   6  -4  -8    0.83    0.26
   7  -4  -9   -0.07    0.22
   8  -4 -10    0.64    0.29
   9  -4 -11    0.55    0.33
  10  -4 -12    1.01    0.37
  11  -4 -13    0.15    0.36
  11   5  -8    0.16    0.35
  10   5  -7    0.73    0.35
   9   5  -6    4.03    0.43
   9   5  -6    3.55    0.42
   8   5  -5    9.67    0.57
   8   5  -5    9.37    0.55
   7   5  -4    5.31    0.44
   7   5  -4    6.46    0.43
   6   5  -3    0.77    0.20
   6   5  -3    0.34    0.22
   5   5  -2    3.04    0.27
   5   5  -2    2.45    0.28
   4   5  -1    6.62    0.31
   4   5  -1    6.09    0.38
  -3  -5   0    0.62    0.18
   3   5   0    0.15    0.12
  -2  -5  -1   44.97    1.36
  -2  -5  -1   45.49    1.28
   2   5   1   44.70    1.26
   2   5   1   45.24    1.13
  -1  -5  -2    0.14    0.12
  -1  -5  -2   -0.11    0.16
   1   5   2    0.08    0.13
   0  -5  -3   32.09    0.81
   0  -5  -3   31.86    1.03
   0  -5  -3   34.39    0.99
   0   5   3   32.11    0.97
   0   5   3   32.68    1.02
   1  -5  -4    1.28    0.24
   1  -5  -4    1.39    0.19
  -1   5   4    0.84    0.08
  -1   5   4    0.95    0.19
  -1   5   4    1.51    0.23
   2  -5  -5  103.88    2.71
  -2   5   5  104.74    2.68
   3  -5  -6   11.73    0.56
   4  -5  -7   10.36    0.55
   5  -5  -8    0.05    0.21
   6  -5  -9    4.77    0.45
   7  -5 -10   16.22    0.79
   8  -5 -11    1.43    0.36
   9  -5 -12   -0.22    0.28
  10  -5 -13    0.17    0.34
  10   6  -6    0.05    0.32
   9   6  -5    3.72    0.44
   8   6  -4    2.41    0.36
   8   6  -4    3.08    0.38
   7   6  -3   10.93    0.60
   7   6  -3   11.10    0.55
   6   6  -2    4.69    0.45
   6   6  -2    4.79    0.39
   5   6  -1    2.73    0.26
   5   6  -1    1.88    0.30
   4   6   0  120.56    2.97
   4   6   0  122.43    3.11
  -3  -6  -1   39.44    1.33
   3   6   1   40.61    1.20
   3   6   1   40.93    1.05
  -2  -6  -2    9.35    0.56
   2   6   2    9.38    0.46
  -1  -6  -3    6.76    0.47
   1   6   3    7.28    0.40
   0  -6  -4    0.63    0.22
   0  -6  -4    0.63    0.06
   0   6   4    0.60    0.18
   1  -6  -5   34.58    1.12
  -1   6   5   32.61    1.05
   2  -6  -6    0.65    0.25
  -2   6   6    0.55    0.22
   3  -6  -7   31.14    1.06
   4  -6  -8   24.15    0.91
   5  -6  -9    0.63    0.28
   6  -6 -10    0.15    0.27
   7  -6 -11    5.05    0.51
   8  -6 -12    1.65    0.40
   9  -6 -13    1.58    0.41
  10  -6 -14    0.04    0.35
  10   7  -5    0.48    0.33
   9   7  -4    0.47    0.28
   8   7  -3    2.44    0.34
   8   7  -3    2.05    0.36
   7   7  -2    2.64    0.31
   7   7  -2    2.46    0.36
   6   7  -1    5.48    0.49
   6   7  -1    5.79    0.38
   5   7   0    0.21    0.17
   5   7   0    0.10    0.24
  -4  -7  -1   54.98    1.79
   4   7   1   55.96    1.43
   4   7   1   54.07    1.60
  -3  -7  -2   21.51    0.94
   3   7   2   21.20    0.60
   3   7   2   22.38    0.81
  -2  -7  -3    2.58    0.38
   2   7   3    2.31    0.28
  -1  -7  -4   -0.06    0.23
   1   7   4    0.33    0.21
   0  -7  -5   27.91    1.03
   0   7   5   28.10    0.97
   1  -7  -6   39.95    1.04
   1  -7  -6   41.39    1.35
  -1   7   6   41.39    1.28
   2  -7  -7    7.06    0.53
  -2   7   7    6.12    0.47
  -2   7   7    6.26    0.24
   3  -7  -8    3.00    0.40
   4  -7  -9    3.58    0.44
   5  -7 -10    0.92    0.34
   6  -7 -11    0.21    0.31
   7  -7 -12   -0.21    0.29
   8  -7 -13    0.77    0.38
   9  -7 -14    0.09    0.33
   7   8  -1    0.53    0.28
  -6  -8   0   13.06    0.88
   6   8   0   13.33    0.69
  -5  -8  -1    7.52    0.70
   5   8   1    6.07    0.53
  -4  -8  -2    2.47    0.46
   4   8   2    1.98    0.33
  -3  -8  -3    9.64    0.67
   3   8   3   11.49    0.59
  -2  -8  -4    0.09    0.29
   2   8   4    0.14    0.20
  -1  -8  -5   -0.10    0.25
   1   8   5   -0.09    0.20
   0  -8  -6    0.06    0.24
   0   8   6    0.08    0.20
  -1   8   7    0.39    0.23
   2  -8  -8   17.40    0.85
   3  -8  -9    0.37    0.27
   4  -8 -10    0.99    0.33
   5  -8 -11    1.05    0.39
   6  -8 -12    5.59    0.60
   7  -8 -13    1.23    0.42
   8  -8 -14    0.04    0.38
  -7  -9   0   -0.18    0.36
  -6  -9  -1    0.20    0.39
   6   9   1    0.16    0.27
  -5  -9  -2   10.27    0.82
   5   9   2   10.14    0.63
  -4  -9  -3    2.16    0.48
   4   9   3    2.11    0.36
  -3  -9  -4    0.38    0.36
   3   9   4    0.76    0.28
  -2  -9  -5    7.53    0.62
   2   9   5    6.63    0.51
  -1  -9  -6    7.66    0.65
   1   9   6    6.60    0.52
   0  -9  -7    1.78    0.39
   0   9   7    1.82    0.34
   1  -9  -8   -0.38    0.29
  -1   9   8    0.26    0.24
   2  -9  -9   -0.44    0.24
   3  -9 -10    5.58    0.60
   4  -9 -11    0.17    0.35
   5  -9 -12    0.01    0.35
   6  -9 -13    2.05    0.48
   7  -9 -14    0.27    0.39
  -6 -10  -2    0.53    0.42
  -5 -10  -3    0.04    0.38
   5  10   3    0.19    0.27
  -4 -10  -4   -0.44    0.33
   4  10   4   -0.14    0.26
  -3 -10  -5    2.47    0.49
   3  10   5    2.25    0.38
  -2 -10  -6    0.45    0.35
   2  10   6    0.39    0.30
  -1 -10  -7    0.42    0.37
   1  10   7    0.86    0.33
   0 -10  -8    9.28    0.73
   0  10   8    8.80    0.64
   1 -10  -9    0.65    0.36
  -1  10   9    0.29    0.30
   2 -10 -10    0.28    0.31
   3 -10 -11    0.08    0.34
   4 -10 -12    0.55    0.39
   5 -10 -13    2.96    0.55
   6 -10 -14    0.17    0.42
  -4 -11  -5    0.88    0.48
   4  11   5    0.75    0.34
  -3 -11  -6    0.66    0.46
   3  11   6    0.80    0.35
  -2 -11  -7    2.71    0.55
   2  11   7    2.13    0.41
  -1 -11  -8   -0.28    0.37
   1  11   8    0.22    0.29
   0 -11  -9   -0.18    0.33
   0  11   9    0.44    0.33
   1 -11 -10    6.62    0.72
   2 -11 -11    0.44    0.39
   3 -11 -12   -0.09    0.37
   4 -11 -13    0.89    0.45
   2  12   8    0.78    0.36
   1  12   9    0.03    0.33
   3 -11 -18    5.68    0.69
   2 -11 -17    1.35    0.45
  -1  11  16   -0.05    0.35
   1 -11 -16    0.19    0.38
   0  11  15    2.81    0.49
   0 -11 -15    2.59    0.54
   1  11  14    0.43    0.33
  -1 -11 -14    0.97    0.43
   2  11  13    1.53    0.40
  -2 -11 -13    1.84    0.52
   3  11  12   -0.51    0.27
  -3 -11 -12   -0.11    0.35
   4  11  11   -0.02    0.29
  -4 -11 -11    0.22    0.44
   5  11  10    0.27    0.33
   5 -10 -19    0.36    0.38
   4 -10 -18    0.24    0.38
   3 -10 -17    1.61    0.44
  -2  10  16    2.91    0.48
   2 -10 -16    3.08    0.53
  -1  10  15    1.57    0.40
   1 -10 -15    1.06    0.40
   0  10  14    0.43    0.31
   0 -10 -14    0.22    0.35
   1  10  13    0.98    0.34
  -1 -10 -13    0.89    0.39
   2  10  12    0.46    0.30
  -2 -10 -12    0.70    0.37
   3  10  11    0.40    0.29
  -3 -10 -11   -0.35    0.32
   4  10  10    0.10    0.29
  -4 -10 -10    0.49    0.40
   5  10   9   -0.16    0.30
  -5 -10  -9    0.05    0.39
   6  10   8    1.06    0.37
  -6 -10  -8    1.12    0.46
   7  10   7    1.16    0.40
   7  -9 -20   -0.14    0.38
   6  -9 -19    1.37    0.45
   5  -9 -18   11.59    0.80
   4  -9 -17    2.50    0.47
   3  -9 -16    0.26    0.32
  -2   9  15    2.56    0.42
   2  -9 -15    3.20    0.46
  -1   9  14   -0.08    0.26
   1  -9 -14    0.15    0.31
   0   9  13    1.27    0.33
   0  -9 -13    0.52    0.31
   1   9  12    0.50    0.27
  -1  -9 -12    0.59    0.32
   2   9  11    1.38    0.33
  -2  -9 -11    1.27    0.39
   3   9  10    9.01    0.61
  -3  -9 -10    8.59    0.69
   4   9   9    0.16    0.28
  -4  -9  -9   -0.28    0.32
   5   9   8    0.87    0.32
  -5  -9  -8    1.01    0.42
   6   9   7    0.66    0.32
  -6  -9  -7    0.78    0.42
   7   9   6    0.58    0.34
  -7  -9  -6    0.62    0.46
   8   9   5    0.97    0.39
   8  -8 -20    1.68    0.37
   7  -8 -19    0.21    0.34
   7  -8 -19    0.07    0.24
   6  -8 -18    0.42    0.36
   6  -8 -18   -0.06    0.22
   5  -8 -17    1.93    0.28
   5  -8 -17    2.16    0.43
   4  -8 -16    6.56    0.59
   4  -8 -16    5.92    0.37
   3  -8 -15    4.63    0.28
   3  -8 -15    3.69    0.45
  -2   8  14   -0.17    0.25
   2  -8 -14    0.44    0.29
  -1   8  13    8.39    0.56
   1  -8 -13    7.83    0.60
   0   8  12    0.64    0.24
   0  -8 -12    0.82    0.30
   1   8  11   -0.19    0.21
  -1  -8 -11    0.07    0.27
   2   8  10   -0.19    0.20
  -2  -8 -10   -0.12    0.23
   3   8   9    0.22    0.24
  -3  -8  -9    0.81    0.35
   4   8   8   15.04    0.73
  -4  -8  -8   16.00    0.89
   5   8   7    3.01    0.41
  -5  -8  -7    2.81    0.50
   6   8   6    0.05    0.26
  -6  -8  -6   -0.20    0.34
   7   8   5    1.32    0.35
  -7  -8  -5    1.77    0.47
   8   8   4   -0.38    0.28
   9   8   3    0.16    0.34
   8  -7 -19    2.50    0.48
   7  -7 -18    6.69    0.63
   6  -7 -17    3.86    0.47
   5  -7 -16    1.52    0.37
   4  -7 -15    0.32    0.29
   3  -7 -14    0.68    0.28
  -2   7  13    5.28    0.44
   2  -7 -13    5.44    0.47
   2  -7 -13    4.84    0.24
  -1   7  12    4.82    0.42
   1  -7 -12    4.21    0.15
   1  -7 -12    4.74    0.46
   0   7  11    1.80    0.30
   0  -7 -11    1.78    0.34
   1   7  10   27.78    0.97
  -1  -7 -10   27.29    1.04
   2   7   9    5.67    0.43
  -2  -7  -9    5.86    0.49
   3   7   8    3.51    0.37
  -3  -7  -8    4.06    0.45
  -3  -7  -8    3.78    0.20
   4   7   7    0.67    0.24
   4   7   7    0.39    0.08
  -4  -7  -7    0.53    0.27
   5   7   6    1.05    0.28
   5   7   6    1.25    0.15
  -5  -7  -6    1.19    0.35
   6   7   5    1.85    0.34
   6   7   5    2.34    0.23
   7   7   4    0.18    0.19
   7   7   4    0.08    0.27
   8   7   3    2.32    0.31
   8   7   3    2.66    0.42
   9   7   2    2.12    0.41
   8  -6 -18   -0.12    0.28
   7  -6 -17    2.43    0.41
   6  -6 -16    4.56    0.47
   5  -6 -15    0.75    0.27
   4  -6 -14    1.90    0.32
  -3   6  13    6.46    0.46
   3  -6 -13    6.59    0.47
  -2   6  12   10.13    0.53
   2  -6 -12    9.31    0.53
  -1   6  11    3.78    0.17
  -1   6  11    4.11    0.35
   1  -6 -11    3.50    0.16
   1  -6 -11    4.11    0.39
   0   6  10    0.54    0.20
   0  -6 -10    0.62    0.24
   1   6   9    0.93    0.22
  -1  -6  -9    1.03    0.25
   2   6   8   28.15    0.95
  -2  -6  -8   29.83    1.06
   3   6   7    1.27    0.23
   4   6   6    1.87    0.16
   4   6   6    1.83    0.27
  -4  -6  -6    1.85    0.33
   5   6   5    0.55    0.22
   5   6   5    0.18    0.13
   6   6   4    0.51    0.25
   6   6   4   -0.03    0.16
   7   6   3   11.03    0.63
   7   6   3   11.43    0.53
   8   6   2    0.96    0.28
   8   6   2    1.39    0.34
   9   6   1    0.85    0.30
   9   6   1    1.16    0.35
  10   6   0    2.99    0.42
  10   6   0    2.11    0.43
   9  -5 -18   10.15    0.67
   8  -5 -17    3.66    0.46
   7  -5 -16    1.06    0.32
   6  -5 -15    0.30    0.25
   5  -5 -14    1.31    0.27
   4  -5 -13    1.10    0.24
  -3   5  12    5.54    0.37
   3  -5 -12    6.00    0.41
  -2   5  11    1.69    0.24
   2  -5 -11    1.49    0.23
  -1   5  10   20.18    0.72
   1  -5 -10   21.22    0.76
   1  -5 -10   20.21    0.56
   0   5   9    9.53    0.44
   0   5   9   10.74    0.50
   0  -5  -9    9.17    0.49
   1   5   8   14.28    0.57
  -1  -5  -8   15.14    0.64
   2   5   7   15.24    0.58
  -2  -5  -7   15.23    0.66
  -2  -5  -7   15.04    0.46
   3   5   6   16.67    0.47
   3   5   6   17.52    0.65
  -3  -5  -6   16.62    0.72
   4   5   5    5.86    0.37
   4   5   5    5.57    0.27
   5   5   4    1.13    0.25
   6   5   3    0.60    0.24
   7   5   2   15.12    0.70
   8   5   1   12.79    0.68
   9   5   0    0.30    0.31
  10   5  -1    2.06    0.40
  10   5  -1    2.69    0.42
  11   5  -2    0.97    0.38
   9  -4 -17    1.56    0.37
   8  -4 -16   11.55    0.65
   7  -4 -15    3.39    0.39
   6  -4 -14    1.05    0.26
   5  -4 -13   14.81    0.63
   4  -4 -12   18.21    0.69
  -3   4  11    5.29    0.36
   3  -4 -11    5.52    0.36
  -2   4  10   22.73    0.77
  -2   4  10   22.35    0.74
   2  -4 -10   23.37    0.73
   2  -4 -10   21.73    0.74
  -1   4   9   65.43    1.75
  -1   4   9   62.30    1.70
   1  -4  -9   67.40    1.71
   1  -4  -9   63.88    1.73
   0   4   8   49.93    1.26
   0   4   8   51.61    1.38
   0   4   8   52.08    1.43
   0  -4  -8   51.65    1.37
   0  -4  -8   49.27    1.20
   0  -4  -8   51.09    1.42
   1   4   7   97.28    2.46
  -1  -4  -7   97.97    2.47
  -1  -4  -7   98.16    2.53
  -2  -4  -6    2.16    0.27
   3   4   5   64.19    1.71
  -3  -4  -5   64.41    1.72
   4   4   4   11.53    0.48
   5   4   3   10.56    0.50
   6   4   2    6.92    0.43
   7   4   1    5.39    0.43
   8   4   0   17.58    0.78
   9   4  -1    0.99    0.32
  10   4  -2    0.96    0.34
  11   4  -3    1.40    0.39
   9  -3 -16   -0.09    0.26
   8  -3 -15    2.79    0.37
   7  -3 -14   -0.18    0.19
   6  -3 -13    9.66    0.50
  -4   3  11    0.68    0.17
   4  -3 -11    0.27    0.16
  -3   3  10   22.38    0.73
   3  -3 -10   21.80    0.71
   3  -3 -10   22.83    0.71
  -2   3   9    5.54    0.29
  -2   3   9    4.97    0.28
   2  -3  -9    5.27    0.29
   2  -3  -9    5.03    0.26
  -1   3   8   12.77    0.46
  -1   3   8   12.05    0.43
   1  -3  -8   12.27    0.45
   1  -3  -8   13.64    0.44
   0   3   7   41.53    1.05
   0   3   7   41.93    1.15
   0   3   7   42.00    1.11
   0  -3  -7   40.05    1.13
   0  -3  -7   40.98    0.99
   0  -3  -7   42.19    1.11
   1   3   6   24.93    0.73
  -1  -3  -6   25.70    0.78
  -1  -3  -6   24.58    0.67
  -1  -3  -6   25.69    0.73
   2   3   5  156.09    3.80
  -2  -3  -5  157.60    3.81
   3   3   4    1.14    0.17
  -3  -3  -4    1.39    0.18
   4   3   3   11.27    0.46
  -4  -3  -3   10.70    0.46
   5   3   2    8.74    0.42
   6   3   1    5.66    0.39
   7   3   0    0.26    0.22
   8   3  -1    4.65    0.44
   9   3  -2    3.75    0.42
  10   3  -3    0.53    0.32
  11   3  -4   -0.35    0.30
   9  -2 -15    4.99    0.45
   8  -2 -14    0.93    0.26
   7  -2 -13    2.76    0.32
   6  -2 -12   22.35    0.78
  -5   2  11    5.29    0.35
   5  -2 -11    5.10    0.33
  -4   2  10    8.80    0.41
   4  -2 -10    8.91    0.38
   4  -2 -10    8.98    0.39
  -3   2   9    0.13    0.11
   3  -2  -9    0.07    0.08
   3  -2  -9    0.03    0.11
  -2   2   8   19.47    0.59
  -2   2   8   19.44    0.60
   2  -2  -8   19.53    0.59
   2  -2  -8   20.10    0.58
  -1   2   7    0.79    0.10
  -1   2   7    0.52    0.10
   1  -2  -7    0.73    0.10
   1  -2  -7    0.82    0.11
   0   2   6    3.34    0.17
   0   2   6    3.78    0.19
   0  -2  -6    3.43    0.11
   0  -2  -6    3.08    0.18
   0  -2  -6    3.41    0.16
   1   2   5  727.36   16.97
  -1  -2  -5  739.50   16.97
  -1  -2  -5  725.88   17.01
  -1  -2  -5  710.42   17.46
   2   2   4  208.14    5.03
  -2  -2  -4  214.18    5.04
   3   2   3    0.00    0.11
  -3  -2  -3   -0.02    0.10
  -4  -2  -2    8.38    0.37
   5   2   1   25.43    0.82
  -5  -2  -1   26.33    0.84
   6   2   0  112.80    2.89
   7   2  -1    0.91    0.23
   8   2  -2    1.19    0.30
   9   2  -3   -0.22    0.27
  10   2  -4    0.07    0.29
  11   2  -5    1.23    0.37
  10  -1 -15    2.16    0.38
   9  -1 -14    0.55    0.26
   8  -1 -13    0.03    0.21
   7  -1 -12    0.37    0.20
   6  -1 -11    3.65    0.32
  -5   1  10    3.20    0.28
   5  -1 -10    3.22    0.27
  -4   1   9   12.10    0.46
   4  -1  -9   13.18    0.46
  -3   1   8   20.75    0.62
   3  -1  -8   21.40    0.61
   3  -1  -8   20.34    0.61
  -2   1   7  128.87    3.12
   2  -1  -7  130.06    3.11
   2  -1  -7  129.51    3.11
  -1   1   6   18.61    0.50
  -1   1   6   16.84    0.49
   1  -1  -6   18.70    0.49
   1  -1  -6   18.11    0.49
   0   1   5   28.25    0.73
   0   1   5   29.17    0.70
   0  -1  -5   28.48    0.72
   1   1   4   19.46    0.52
   2   1   3   63.31    1.57
  -2  -1  -3   63.73    1.57
   3   1   2   40.62    1.08
  -3  -1  -2   40.95    1.08
   4   1   1    7.31    0.32
  -4  -1  -1    7.30    0.33
   5   1   0    0.01    0.15
  -5  -1   0    0.09    0.13
   6   1  -1   10.66    0.50
   7   1  -2   24.23    0.86
   8   1  -3    7.19    0.49
   9   1  -4    1.97    0.35
  10   1  -5    1.27    0.34
  11   1  -6    1.19    0.39
  10   0 -14    0.39    0.27
   9   0 -13    1.03    0.28
   8   0 -12    0.88    0.25
   7   0 -11    2.00    0.27
  -6   0  10    0.78    0.22
   6   0 -10    0.76    0.19
  -5   0   9    8.81    0.40
   5   0  -9    8.79    0.39
  -4   0   8   51.74    1.36
   4   0  -8   50.66    1.34
  -3   0   7   43.44    1.12
   3   0  -7   42.30    1.10
  -2   0   6    3.54    0.15
   2   0  -6    3.42    0.15
  -1   0   5   21.30    0.61
  -1   0   5   28.69    0.62
   1   0  -5   24.80    0.61
   0   0   4   50.57    1.21
  -1   0  -3   99.47    2.36
   2   0   2    1.29    0.11
  -2   0  -2    1.48    0.10
   3   0   1    1.09    0.13
  -3   0  -1    0.78    0.11
   4   0   0  302.13    7.28
  -4   0   0  309.34    7.28
   5   0  -1    7.89    0.39
  -5   0   1    7.94    0.38
   6   0  -2    3.66    0.33
   7   0  -3    1.99    0.29
   8   0  -4   -0.16    0.24
   9   0  -5    9.36    0.60
  10   0  -6   -0.43    0.28
  11   0  -7    2.29    0.43
  11   1 -14    0.82    0.39
  10   1 -13    2.31    0.39
   9   1 -12    0.44    0.25
   8   1 -11    0.29    0.22
   7   1 -10   15.14    0.61
  -6  -1   9    0.30    0.19
   6   1  -9    0.27    0.17
  -5  -1   8   12.83    0.51
   5   1  -8   12.30    0.47
  -4  -1   7   36.59    1.00
   4   1  -7   34.31    0.96
  -3  -1   6   53.61    1.36
   3   1  -6   53.20    1.34
  -2  -1   5    6.33    0.22
   2   1  -5    6.24    0.24
   2   1  -5    6.43    0.21
  -1  -1   4   35.56    0.87
  -1  -1   4   35.94    0.89
   0  -1   3  115.01    2.72
   2  -1   1  838.60   19.96
  -2   1  -1  849.72   19.71
   4  -1  -1   46.14    1.29
  -4   1   1   49.17    1.30
   5  -1  -2    0.15    0.14
  -5   1   2    0.37    0.15
   6  -1  -3    6.70    0.39
   7  -1  -4    0.14    0.22
   8  -1  -5   -0.03    0.24
   9  -1  -6    8.36    0.57
  10  -1  -7    0.43    0.33
  11  -1  -8    0.03    0.33
  11   2 -13    1.91    0.47
  10   2 -12    0.20    0.34
   9   2 -11    0.27    0.23
   8   2 -10    0.51    0.22
   7   2  -9    0.18    0.17
   6   2  -8   44.86    1.26
  -5  -2   7  150.43    3.69
   5   2  -7  147.10    3.64
  -4  -2   6    1.56    0.17
   4   2  -6    1.49    0.16
  -3  -2   5   99.21    2.46
   3   2  -5   99.61    2.44
   3   2  -5  100.93    2.46
  -2  -2   4  212.57    5.02
   2   2  -4  210.91    5.01
   2   2  -4  211.23    5.00
  -1  -2   3    6.82    0.23
  -1  -2   3    7.16    0.24
   1   2  -3    6.56    0.23
   1   2  -3    7.27    0.23
   0  -2   2    1.47    0.12
   0  -2   2    1.38    0.09
   0  -2   2    1.48    0.09
   0  -2   2    1.64    0.10
   0   2  -2    1.57    0.10
   0   2  -2    1.63    0.11
   1  -2   1    3.07    0.17
   1  -2   1    3.35    0.15
  -1   2  -1    3.24    0.17
   2  -2   0  912.58   21.57
  -2   2   0  926.01   21.49
   3  -2  -1   59.26    1.55
  -3   2   1   59.51    1.55
   4  -2  -2    7.03    0.39
  -4   2   2    6.43    0.35
   5  -2  -3   14.37    0.59
  -5   2   3   16.48    0.62
   6  -2  -4    0.92    0.22
   7  -2  -5    0.18    0.20
   8  -2  -6    6.26    0.49
   9  -2  -7    7.30    0.56
  10  -2  -8    4.37    0.51
  11  -2  -9   -0.15    0.32
  11   3 -12   -0.36    0.35
  10   3 -11   -0.07    0.29
   9   3 -10    5.25    0.49
   9   3 -10    5.14    0.44
   8   3  -9    0.34    0.28
   8   3  -9    0.08    0.20
   7   3  -8    3.44    0.32
   6   3  -7   33.01    1.00
  -5  -3   6   12.88    0.53
   5   3  -6   13.19    0.52
   5   3  -6   12.27    0.49
  -4  -3   5   47.24    1.30
   4   3  -5   47.33    1.26
   4   3  -5   46.92    1.27
  -3  -3   4    1.83    0.18
   3   3  -4    0.92    0.13
   3   3  -4    1.05    0.14
  -2  -3   3  418.06    9.60
   2   3  -3  394.82    9.57
   2   3  -3  407.45    9.54
  -1  -3   2  164.77    3.96
  -1  -3   2  165.80    3.91
   1   3  -2  165.34    3.95
   1   3  -2  165.53    3.91
   0  -3   1    1.14    0.08
   0  -3   1    0.79    0.12
   0  -3   1    0.93    0.08
   0  -3   1    1.20    0.12
   0   3  -1    1.11    0.13
   0   3  -1    0.96    0.11
   1  -3   0   -0.11    0.09
   1  -3   0   -0.09    0.07
  -1   3   0   -0.04    0.09
   2  -3  -1    0.14    0.11
   2  -3  -1    0.41    0.10
  -2   3   1    0.12    0.11
   3  -3  -2   22.35    0.73
   3  -3  -2   24.05    0.71
  -3   3   2   21.94    0.72
   4  -3  -3    0.76    0.20
  -4   3   3    0.45    0.16
   5  -3  -4   33.60    1.06
   6  -3  -5   52.49    1.54
   7  -3  -6    0.23    0.21
   8  -3  -7    2.00    0.34
   9  -3  -8   -0.28    0.27
  10  -3  -9    0.20    0.32
  11  -3 -10    1.13    0.40
  11   4 -11    0.13    0.36
  10   4 -10    0.52    0.34
   9   4  -9   -0.07    0.23
   9   4  -9    0.40    0.31
   8   4  -8    0.83    0.25
   8   4  -8    0.96    0.29
   7   4  -7    2.33    0.32
   7   4  -7    2.23    0.29
   6   4  -6    4.57    0.37
   6   4  -6    5.03    0.36
  -5  -4   5   34.58    1.10
   5   4  -5   35.08    1.03
   5   4  -5   35.39    1.03
  -4  -4   4   11.88    0.50
   4   4  -4   12.30    0.45
   4   4  -4   11.90    0.46
   3   4  -3    0.59    0.12
   3   4  -3    0.56    0.14
  -2  -4   2    6.58    0.33
   2   4  -2    6.51    0.32
  -1  -4   1   44.24    1.24
  -1  -4   1   44.82    1.19
  -1  -4   1   43.26    1.09
   1   4  -1   42.94    1.09
   1   4  -1   44.46    1.18
   0  -4   0  303.23    7.07
   0  -4   0  311.48    7.18
   0  -4   0  297.71    7.23
   0   4   0  295.85    7.21
   0   4   0  299.31    7.17
   1  -4  -1    7.58    0.33
  -1   4   1    7.57    0.34
   2  -4  -2    0.09    0.09
   2  -4  -2    0.31    0.16
  -2   4   2    0.42    0.15
   3  -4  -3    9.56    0.45
   3  -4  -3    8.42    0.39
  -3   4   3    9.35    0.44
   4  -4  -4   10.99    0.53
   5  -4  -5    6.09    0.43
   6  -4  -6    1.72    0.30
   7  -4  -7    0.31    0.28
   8  -4  -8   15.87    0.78
   9  -4  -9    0.42    0.32
  10  -4 -10    0.25    0.34
  11  -4 -11    0.30    0.36
  11   5 -10    0.42    0.39
  10   5  -9    1.76    0.41
   9   5  -8    0.17    0.30
   8   5  -7    2.10    0.31
   8   5  -7    2.27    0.34
   7   5  -6    0.89    0.26
   7   5  -6    1.26    0.26
   6   5  -5    1.66    0.25
   6   5  -5    2.67    0.28
   5   5  -4    1.12    0.21
   5   5  -4    1.18    0.20
   4   5  -3    6.94    0.38
   4   5  -3    7.37    0.34
  -3  -5   2  144.96    3.61
   3   5  -2  143.01    3.56
   3   5  -2  144.77    3.48
  -2  -5   1   45.69    1.27
  -2  -5   1   43.59    1.33
   2   5  -1   45.30    1.24
   2   5  -1   44.51    1.14
  -1  -5   0    0.15    0.16
  -1  -5   0   -0.21    0.09
  -1  -5   0    0.01    0.05
  -1  -5   0    0.02    0.05
   1   5   0   -0.06    0.11
   0  -5  -1    8.02    0.43
   0  -5  -1    8.31    0.27
   0  -5  -1    8.27    0.38
   0   5   1    8.01    0.38
   0   5   1    8.10    0.41
   1  -5  -2   48.86    1.40
   1  -5  -2   48.59    1.35
  -1   5   2   49.44    1.39
  -1   5   2   49.34    1.36
  -1   5   2   47.46    1.22
   2  -5  -3   14.26    0.58
   2  -5  -3   12.67    0.52
   3  -5  -4    2.07    0.29
   4  -5  -5   31.95    1.06
   5  -5  -6    6.14    0.47
   6  -5  -7    1.19    0.31
   7  -5  -8    0.54    0.30
   8  -5  -9    0.22    0.28
   9  -5 -10    2.15    0.42
  10  -5 -11    0.12    0.35
  10   6  -8    2.45    0.43
   9   6  -7    1.89    0.38
   8   6  -6    1.93    0.31
   8   6  -6    1.16    0.32
   7   6  -5    9.22    0.52
   7   6  -5    9.61    0.55
   6   6  -4    0.07    0.20
   6   6  -4   -0.23    0.18
   5   6  -3    4.28    0.39
   5   6  -3    5.41    0.33
   4   6  -2    4.41    0.30
   4   6  -2    5.16    0.38
  -3  -6   1   41.13    1.34
   3   6  -1   40.61    1.08
   3   6  -1   40.97    1.20
  -2  -6   0   95.47    2.60
   2   6   0   93.33    2.32
   2   6   0   99.29    2.48
  -1  -6  -1   -0.17    0.18
  -1  -6  -1    0.18    0.06
   1   6   1   -0.20    0.14
   0  -6  -2    3.39    0.16
   0  -6  -2    3.36    0.35
   0   6   2    3.33    0.30
   1  -6  -3   24.96    0.91
  -1   6   3   24.92    0.84
   2  -6  -4   23.24    0.87
   3  -6  -5   43.87    1.37
   4  -6  -6    4.95    0.45
   5  -6  -7    0.40    0.28
   6  -6  -8    3.24    0.44
   7  -6  -9    0.27    0.31
   8  -6 -10   -0.50    0.27
   9  -6 -11    0.81    0.38
  10  -6 -12   -0.18    0.32
  10   7  -7    0.61    0.33
   9   7  -6    2.60    0.39
   8   7  -5    2.32    0.34
   7   7  -4   -0.29    0.21
   7   7  -4    0.23    0.23
   6   7  -3    0.40    0.21
   6   7  -3    0.25    0.23
   5   7  -2   21.88    0.72
   5   7  -2   22.03    0.83
  -4  -7   1   53.98    1.78
   4   7  -1   57.22    1.62
   4   7  -1   54.70    1.46
  -3  -7   0    0.68    0.29
   3   7   0    0.69    0.23
  -2  -7  -1    3.60    0.40
   2   7   1    4.16    0.35
  -1  -7  -2    9.32    0.59
   1   7   2    8.73    0.47
   0  -7  -3    2.42    0.36
   0  -7  -3    2.03    0.13
   0   7   3    2.12    0.29
  -1   7   4    1.95    0.31
   2  -7  -5   17.82    0.78
  -2   7   5   16.15    0.48
   3  -7  -6   15.94    0.76
   4  -7  -7    1.81    0.36
   5  -7  -8    0.08    0.27
   6  -7  -9    0.57    0.34
   7  -7 -10    3.59    0.50
   8  -7 -11    0.05    0.34
   9  -7 -12   -0.04    0.36
   7   8  -3    0.76    0.28
   6   8  -2    0.52    0.27
   6   8  -2    0.64    0.21
  -5  -8   1    6.37    0.62
   5   8  -1    6.25    0.49
   5   8  -1    5.98    0.35
  -4  -8   0   69.13    2.15
   4   8   0   66.83    1.93
   4   8   0   67.11    1.72
  -3  -8  -1    2.72    0.45
   3   8   1    2.46    0.33
  -2  -8  -2    9.30    0.68
   2   8   2    9.95    0.55
  -1  -8  -3   13.53    0.75
   1   8   3   13.98    0.65
   0  -8  -4    0.59    0.27
   0   8   4    0.46    0.24
   1  -8  -5   25.13    1.02
  -1   8   5   24.35    0.93
   2  -8  -6   -0.16    0.27
   3  -8  -7    5.63    0.54
   4  -8  -8    0.85    0.36
   5  -8  -9    0.29    0.30
   6  -8 -10    2.27    0.45
   7  -8 -11    0.94    0.41
   8  -8 -12    0.22    0.37
  -7  -9   2   -0.12    0.38
  -6  -9   1    0.61    0.37
   6   9  -1    0.65    0.29
  -5  -9   0    0.38    0.39
   5   9   0    1.01    0.31
  -4  -9  -1    8.93    0.76
   4   9   1    7.84    0.55
  -3  -9  -2    3.33    0.52
   3   9   2    3.33    0.39
  -2  -9  -3    0.25    0.33
   2   9   3    0.48    0.27
  -1  -9  -4    0.83    0.35
   1   9   4    0.55    0.26
   0  -9  -5    9.33    0.66
   0   9   5   10.15    0.61
   1  -9  -6   -0.07    0.29
  -1   9   6   -0.04    0.24
   2  -9  -7    1.59    0.39
   3  -9  -8    0.32    0.31
   4  -9  -9    0.10    0.33
   5  -9 -10    5.42    0.60
   6  -9 -11    0.50    0.38
   7  -9 -12   -0.10    0.36
  -6 -10   0    6.83    0.77
  -5 -10  -1    0.79    0.44
   5  10   1    1.14    0.32
  -4 -10  -2   -0.29    0.32
   4  10   2   -0.23    0.23
  -3 -10  -3    2.06    0.48
   3  10   3    2.08    0.37
  -2 -10  -4    1.49    0.44
   2  10   4    1.29    0.34
  -1 -10  -5    8.39    0.69
   1  10   5    9.32    0.62
   0 -10  -6    0.77    0.37
   0  10   6    0.19    0.27
   1 -10  -7    2.33    0.48
   2 -10  -8    0.70    0.38
   3 -10  -9   -0.12    0.30
   4 -10 -10    0.14    0.37
   5 -10 -11    1.26    0.44
   6 -10 -12    1.43    0.46
  -4 -11  -3    0.48    0.41
  -3 -11  -4   -0.02    0.40
   3  11   4    0.38    0.30
  -2 -11  -5    0.90    0.42
   2  11   5    1.50    0.37
  -1 -11  -6    2.07    0.48
   1  11   6    2.44    0.42
   0 -11  -7    2.37    0.51
   0  11   7    2.02    0.39
   1 -11  -8    0.70    0.38
   2 -11  -9    0.22    0.36
   3 -11 -10    0.45    0.39
   4 -11 -11    0.11    0.43
   1  12   7    0.16    0.34
   3 -11 -20    0.70    0.48
   2 -11 -19    1.23    0.42
  -1  11  18    3.34    0.52
   1 -11 -18    4.29    0.60
   0  11  17    0.54    0.36
   0 -11 -17    1.29    0.47
   1  11  16    0.29    0.38
  -1 -11 -16    0.17    0.40
   2  11  15    0.91    0.38
  -2 -11 -15    1.83    0.51
   3  11  14    0.17    0.34
  -3 -11 -14    0.98    0.43
   4  11  13    0.04    0.34
  -4 -11 -13   -0.14    0.42
   5 -10 -21    0.82    0.45
   4 -10 -20    3.68    0.56
   3 -10 -19    0.99    0.43
  -2  10  18    0.13    0.34
   2 -10 -18    0.72    0.38
  -1  10  17    3.03    0.46
   1 -10 -17    4.13    0.57
   0  10  16    4.30    0.53
   0 -10 -16    4.63    0.58
   1  10  15    2.79    0.44
  -1 -10 -15    3.24    0.50
   2  10  14    0.56    0.33
  -2 -10 -14    0.29    0.36
   3  10  13    0.83    0.33
  -3 -10 -13    0.96    0.43
   4  10  12    1.85    0.41
  -4 -10 -12    1.20    0.45
   5  10  11    0.67    0.36
  -5 -10 -11    0.24    0.41
   6  10  10    0.36    0.34
  -6 -10 -10    0.46    0.40
   7  10   9    0.14    0.36
   6  -9 -21    0.56    0.39
   5  -9 -20    0.46    0.38
   4  -9 -19    2.45    0.48
   3  -9 -18   10.88    0.75
  -2   9  17    0.81    0.36
   2  -9 -17    1.44    0.38
  -1   9  16    0.34    0.28
   1  -9 -16    0.66    0.33
   0   9  15    3.98    0.46
   0  -9 -15    3.05    0.48
   1   9  14    0.21    0.26
  -1  -9 -14   -0.07    0.30
   2   9  13   10.20    0.65
  -2  -9 -13   10.66    0.76
   3   9  12   -0.06    0.27
  -3  -9 -12   -0.14    0.34
   4   9  11    0.43    0.31
  -4  -9 -11    0.72    0.40
   5   9  10    1.73    0.39
  -5  -9 -10    1.68    0.46
   6   9   9    0.23    0.30
  -6  -9  -9   -0.14    0.36
   7   9   8   -0.03    0.31
  -7  -9  -8    0.30    0.41
   8   9   7    0.06    0.35
   7  -8 -21    1.09    0.42
   7  -8 -21    1.58    0.34
   6  -8 -20    4.75    0.46
   6  -8 -20    5.55    0.59
   5  -8 -19    2.25    0.43
   5  -8 -19    2.17    0.28
   4  -8 -18    0.12    0.30
   4  -8 -18    0.17    0.17
  -3   8  17    0.42    0.29
   3  -8 -17    1.20    0.36
   3  -8 -17    0.72    0.15
  -2   8  16    2.90    0.42
   2  -8 -16    2.34    0.39
  -1   8  15    3.11    0.40
   1  -8 -15    3.33    0.45
   0   8  14    1.69    0.30
   0  -8 -14    1.56    0.37
   1   8  13    0.13    0.23
  -1  -8 -13    0.24    0.27
   2   8  12    1.15    0.29
  -2  -8 -12    1.44    0.35
   3   8  11    2.14    0.34
  -3  -8 -11    2.61    0.44
   4   8  10    0.92    0.30
  -4  -8 -10    0.81    0.36
   5   8   9    0.40    0.28
  -5  -8  -9    0.60    0.36
   6   8   8    2.06    0.37
  -6  -8  -8    1.78    0.46
   7   8   7    2.60    0.41
  -7  -8  -7    2.32    0.51
   8   8   6    0.40    0.33
  -8  -8  -6    0.03    0.37
   9   8   5    3.18    0.48
   8  -7 -21    0.10    0.27
   7  -7 -20    2.65    0.37
   7  -7 -20    2.52    0.46
   6  -7 -19    5.91    0.46
   6  -7 -19    5.32    0.56
   5  -7 -18   17.66    0.85
   5  -7 -18   16.29    0.69
   4  -7 -17    6.50    0.39
   4  -7 -17    6.97    0.54
  -3   7  16    2.03    0.36
   3  -7 -16    1.36    0.19
   3  -7 -16    1.43    0.32
  -2   7  15   10.53    0.57
   2  -7 -15    9.77    0.36
   2  -7 -15   10.42    0.60
  -1   7  14    0.56    0.24
   1  -7 -14    0.32    0.06
   1  -7 -14    0.61    0.26
   0   7  13   20.05    0.80
   0  -7 -13   20.59    0.87
   1   7  12   -0.16    0.20
  -1  -7 -12    0.14    0.24
   2   7  11    3.01    0.36
  -2  -7 -11    2.82    0.38
   3   7  10    0.25    0.22
  -3  -7 -10    0.16    0.26
   4   7   9    0.10    0.22
  -4  -7  -9    0.11    0.13
  -4  -7  -9    0.12    0.25
   5   7   8    0.95    0.28
   5   7   8    0.54    0.13
  -5  -7  -8    0.65    0.32
   6   7   7    5.39    0.32
   6   7   7    5.96    0.51
  -6  -7  -7    5.51    0.62
   7   7   6    5.37    0.37
   7   7   6    4.75    0.50
   8   7   5    2.98    0.43
   9   7   4   -0.22    0.29
  10   7   3    0.22    0.36
   9  -6 -21    0.21    0.32
   8  -6 -20    0.42    0.32
   7  -6 -19    0.75    0.33
   6  -6 -18    0.70    0.31
   5  -6 -17    3.09    0.40
   4  -6 -16    1.03    0.27
  -3   6  15    6.43    0.47
   3  -6 -15    5.89    0.33
   3  -6 -15    7.29    0.48
  -2   6  14    0.50    0.22
   2  -6 -14    0.32    0.11
  -1   6  13    9.11    0.47
  -1   6  13    9.36    0.33
   1  -6 -13    8.97    0.29
   1  -6 -13    9.76    0.54
   0   6  12    8.94    0.48
   0  -6 -12    9.22    0.53
   1   6  11    2.28    0.27
  -1  -6 -11    1.69    0.29
   2   6  10    1.24    0.23
  -2  -6 -10    1.19    0.27
   3   6   9    4.69    0.38
  -3  -6  -9    4.87    0.27
  -3  -6  -9    5.36    0.48
   4   6   8    1.08    0.24
   4   6   8    0.69    0.10
  -4  -6  -8    1.40    0.32
   5   6   7    1.57    0.17
   5   6   7    1.54    0.27
  -5  -6  -7    1.66    0.34
   6   6   6    5.12    0.33
   6   6   6    4.90    0.42
   7   6   5    9.13    0.48
   7   6   5   10.20    0.62
   8   6   4    2.85    0.33
   8   6   4    3.25    0.44
   9   6   3    1.06    0.35
   9   6   3    1.31    0.32
  10   6   2    0.12    0.29
  10   6   2   -0.32    0.31
  10  -5 -21    2.18    0.46
   8  -5 -19    3.85    0.45
   7  -5 -18   27.04    1.04
   6  -5 -17   11.39    0.63
   5  -5 -16    2.60    0.33
   4  -5 -15   13.23    0.61
  -3   5  14    0.32    0.18
   3  -5 -14    0.12    0.18
  -2   5  13    9.86    0.48
   2  -5 -13   10.51    0.38
   2  -5 -13    9.75    0.48
  -1   5  12    8.56    0.43
   1  -5 -12    7.77    0.44
   1  -5 -12    7.88    0.27
   0   5  11    2.02    0.24
   0  -5 -11    2.33    0.29
   1   5  10    3.14    0.27
  -1  -5 -10    3.53    0.34
   2   5   9    3.41    0.28
  -2  -5  -9    3.17    0.34
  -2  -5  -9    3.36    0.19
   3   5   8    0.93    0.19
   3   5   8    0.73    0.08
  -3  -5  -8    0.77    0.24
   4   5   7   17.56    0.67
   5   5   6    6.44    0.43
   6   5   5    1.82    0.29
   7   5   4    6.05    0.48
   8   5   3    1.26    0.32
   9   5   2    8.65    0.62
  10   5   1    2.10    0.43
  11   5   0    0.20    0.36
  11   5   0    0.46    0.34
   9  -4 -19    0.03    0.29
   8  -4 -18    1.09    0.31
   7  -4 -17    7.40    0.52
   6  -4 -16    8.74    0.50
   5  -4 -15   11.94    0.56
   4  -4 -14    2.21    0.26
  -3   4  13   53.05    1.48
  -3   4  13   50.01    1.44
   3  -4 -13   50.25    1.43
  -2   4  12    8.76    0.41
  -2   4  12    8.11    0.42
   2  -4 -12    8.05    0.37
   2  -4 -12    7.22    0.39
  -1   4  11    6.32    0.36
  -1   4  11    6.04    0.32
   1  -4 -11    6.05    0.31
   1  -4 -11    5.72    0.23
   1  -4 -11    5.99    0.35
   0   4  10    5.06    0.21
   0   4  10    5.02    0.31
   0   4  10    4.97    0.30
   0  -4 -10    4.63    0.15
   0  -4 -10    4.83    0.28
   0  -4 -10    4.75    0.32
   1   4   9   13.24    0.49
   1   4   9   12.69    0.53
  -1  -4  -9   13.12    0.53
  -1  -4  -9   12.98    0.48
   2   4   8   93.44    2.36
  -2  -4  -8   92.40    2.43
  -2  -4  -8   93.35    2.36
  -2  -4  -8   90.67    2.32
   3   4   7   57.83    1.57
  -3  -4  -7   57.87    1.58
   5   4   5   33.89    1.06
   6   4   4    0.90    0.24
   7   4   3    3.76    0.38
   8   4   2    4.83    0.46
   9   4   1    1.18    0.33
  10   4   0   17.28    0.86
  11   4  -1    3.18    0.49
   9  -3 -18    8.01    0.57
   8  -3 -17   13.50    0.67
   7  -3 -16    0.61    0.24
   6  -3 -15    8.91    0.48
   5  -3 -14    0.37    0.18
  -4   3  13   38.83    1.15
   4  -3 -13   38.07    1.12
  -3   3  12    4.41    0.30
   3  -3 -12    4.54    0.29
   3  -3 -12    4.69    0.27
  -2   3  11    1.44    0.18
  -2   3  11    1.40    0.18
   2  -3 -11    1.49    0.16
   2  -3 -11    1.28    0.17
  -1   3  10   25.36    0.76
  -1   3  10   23.70    0.72
   1  -3 -10   24.47    0.66
   1  -3 -10   24.94    0.72
   1  -3 -10   24.64    0.74
   0   3   9  117.53    2.96
   0   3   9  114.95    2.91
   0   3   9  118.89    2.92
   0  -3  -9  123.44    2.92
   0  -3  -9  118.96    2.81
   0  -3  -9  119.61    2.95
   1   3   8   21.43    0.51
   1   3   8   20.92    0.63
   1   3   8   20.88    0.68
  -1  -3  -8   20.64    0.67
  -1  -3  -8   21.00    0.60
  -1  -3  -8   20.96    0.63
   2   3   7   63.69    1.66
  -2  -3  -7   65.15    1.67
  -2  -3  -7   64.93    1.73
   3   3   6  122.82    3.05
  -3  -3  -6  123.37    3.05
   4   3   5   45.82    1.31
  -4  -3  -5   48.58    1.33
   5   3   4    1.57    0.22
   6   3   3   10.40    0.51
   7   3   2   14.15    0.63
   8   3   1    4.89    0.44
   9   3   0    0.06    0.26
  10   3  -1    1.20    0.36
  11   3  -2    7.47    0.64
  11  -2 -19    0.47    0.39
   9  -2 -17    4.30    0.44
   8  -2 -16    3.43    0.36
   7  -2 -15    8.13    0.46
   6  -2 -14    2.50    0.28
  -5   2  13   41.28    1.23
   5  -2 -13   42.27    1.19
  -4   2  12   35.57    1.05
   4  -2 -12   35.51    1.01
   4  -2 -12   35.21    1.01
  -3   2  11    2.42    0.21
   3  -2 -11    2.96    0.21
   3  -2 -11    2.40    0.18
  -2   2  10   18.04    0.56
  -2   2  10   18.63    0.57
   2  -2 -10   18.04    0.55
   2  -2 -10   18.12    0.55
  -1   2   9    8.33    0.31
  -1   2   9    8.79    0.32
   1  -2  -9    8.77    0.28
   1  -2  -9    8.80    0.30
   1  -2  -9    8.32    0.31
   0   2   8   25.43    0.73
   0   2   8   25.28    0.70
   0   2   8   26.52    0.65
   0  -2  -8   25.50    0.72
   0  -2  -8   26.02    0.65
   0  -2  -8   26.39    0.70
   1   2   7  126.08    2.99
   1   2   7  127.38    3.06
  -1  -2  -7  130.10    3.07
  -1  -2  -7  127.22    3.11
  -1  -2  -7  124.45    3.10
   2   2   6    0.63    0.12
  -2  -2  -6    0.88    0.12
   3   2   5   98.22    2.45
  -3  -2  -5   99.63    2.46
   4   2   4    2.82    0.25
  -4  -2  -4    2.77    0.22
   5   2   3   13.98    0.55
  -5  -2  -3   13.35    0.55
   6   2   2    6.03    0.40
   7   2   1    0.96    0.25
   8   2   0   42.81    1.36
   9   2  -1    2.29    0.37
  10   2  -2   -0.01    0.32
  11   2  -3    1.47    0.40
  12   2  -4   -0.38    0.35
  11  -1 -18    4.44    0.59
   9  -1 -16    0.01    0.24
   8  -1 -15    1.02    0.25
   7  -1 -14   -0.04    0.16
   6  -1 -13    7.26    0.38
  -5   1  12    2.41    0.25
   5  -1 -12    2.04    0.21
   5  -1 -12    1.88    0.21
  -4   1  11   37.33    1.08
   4  -1 -11   40.01    1.07
   4  -1 -11   39.23    1.06
  -3   1  10   51.76    1.37
   3  -1 -10   54.24    1.35
   3  -1 -10   51.60    1.34
  -2   1   9   60.84    1.56
  -2   1   9   63.49    1.57
   2  -1  -9   62.84    1.55
   2  -1  -9   63.69    1.55
  -1   1   8  109.09    2.59
  -1   1   8  109.97    2.59
   1  -1  -8  107.02    2.58
   1  -1  -8  108.84    2.57
   1  -1  -8  104.82    2.59
   0   1   7   61.11    1.61
   0   1   7   71.18    1.64
   0   1   7   71.43    1.61
   0  -1  -7   67.52    1.62
   0  -1  -7   62.30    1.61
   0  -1  -7   69.28    1.61
   1   1   6   15.95    0.48
  -1  -1  -6   18.35    0.48
  -1  -1  -6   17.36    0.50
  -1  -1  -6   18.06    0.51
   2   1   5    5.70    0.23
  -2  -1  -5    6.22    0.24
   3   1   4   12.83    0.44
  -3  -1  -4   13.54    0.44
   4   1   3    1.71    0.19
  -4  -1  -3    1.57    0.17
   5   1   2   49.66    1.38
  -5  -1  -2   50.16    1.39
   6   1   1   11.57    0.51
   7   1   0    0.11    0.22
   8   1  -1    0.87    0.28
   9   1  -2    7.25    0.54
  10   1  -3    7.79    0.59
  11   1  -4    0.23    0.36
  12   1  -5   -0.38    0.36
  11   0 -17    1.28    0.44
  10   0 -16    5.06    0.57
   9   0 -15    3.93    0.39
   8   0 -14    2.13    0.29
   7   0 -13   20.26    0.73
  -6   0  12    8.03    0.43
   6   0 -12    8.52    0.41
  -5   0  11    2.39    0.24
   5   0 -11    2.44    0.23
  -4   0  10    4.61    0.27
   4   0 -10    5.16    0.26
  -3   0   9  117.41    2.86
   3   0  -9  118.48    2.84
  -2   0   8   25.92    0.67
   2   0  -8   25.64    0.65
   2   0  -8   25.44    0.71
   2   0  -8   25.56    0.66
  -1   0   7   69.47    1.62
  -1   0   7   65.53    1.62
  -1   0   7   70.55    1.67
   0   0   6   -0.02    0.05
  -1   0  -5   28.89    0.76
  -1   0  -5   27.67    0.70
   2   0   4  151.27    3.69
  -2   0  -4  159.07    3.70
   3   0   3   66.29    1.67
  -3   0  -3   66.37    1.67
   4   0   2   28.74    0.85
  -4   0  -2   29.06    0.84
   5   0   1    7.54    0.37
  -5   0  -1    7.54    0.38
   6   0   0   87.24    2.29
   7   0  -1    9.56    0.51
   8   0  -2   -0.21    0.23
   9   0  -3    0.43    0.30
  10   0  -4    2.15    0.42
  11   0  -5    2.29    0.46
  12   0  -6   -0.07    0.36
  11   1 -16    1.01    0.40
  10   1 -15    1.71    0.42
   9   1 -14   -0.12    0.19
   8   1 -13    8.78    0.48
   7   1 -12    5.21    0.36
  -6  -1  11    3.74    0.32
   6   1 -11    3.48    0.28
  -5  -1  10   21.48    0.71
   5   1 -10   21.18    0.67
  -4  -1   9   65.05    1.69
   4   1  -9   65.49    1.65
  -3  -1   8   13.02    0.42
   3   1  -8   12.92    0.39
   3   1  -8   13.01    0.45
  -2  -1   7    0.98    0.09
   2   1  -7    0.71    0.07
   2   1  -7    0.72    0.11
  -1  -1   6   18.75    0.46
  -1  -1   6   18.50    0.52
   0  -1   5   30.32    0.77
   1  -1   4   29.16    0.80
  -1   1  -4   33.33    0.80
  -1   1  -4   34.84    0.86
   2  -1   3    7.12    0.26
  -2   1  -3    7.27    0.26
   3  -1   2  162.72    3.97
  -3   1  -2  166.64    3.97
   4  -1   1   44.36    1.21
  -4   1  -1   44.17    1.21
   5  -1   0   -0.02    0.15
  -5   1   0   -0.04    0.12
   6  -1  -1   -0.25    0.18
   7  -1  -2    8.86    0.49
   8  -1  -3   13.90    0.67
   9  -1  -4    0.51    0.32
  10  -1  -5    7.78    0.62
  11  -1  -6    1.92    0.46
  12  -1  -7   -0.07    0.37
  11   2 -15    1.68    0.47
  10   2 -14   -0.08    0.30
   9   2 -13    2.60    0.41
   9   2 -13    2.53    0.32
   8   2 -12   10.07    0.64
   8   2 -12   10.85    0.52
   7   2 -11    0.35    0.18
  -6  -2  10    0.62    0.18
   6   2 -10    0.54    0.16
  -5  -2   9   16.93    0.62
   5   2  -9   18.57    0.65
   5   2  -9   17.02    0.57
  -4  -2   8   45.74    1.23
   4   2  -8   44.16    1.19
   4   2  -8   46.04    1.24
  -3  -2   7    9.13    0.34
   3   2  -7    9.37    0.35
   3   2  -7    9.18    0.31
  -2  -2   6    0.62    0.09
   2   2  -6    0.53    0.07
   2   2  -6    0.60    0.11
  -1  -2   5  743.29   17.42
  -1  -2   5  753.00   17.60
   1   2  -5  724.59   17.56
   1   2  -5  758.95   17.49
   0  -2   4  155.62    3.75
   0  -2   4  157.26    3.83
   0  -2   4  156.80    3.73
   0  -2   4  159.79    3.74
   0   2  -4  158.51    3.73
   1  -2   3   63.89    1.59
  -1   2  -3   63.93    1.62
  -1   2  -3   65.08    1.59
   2  -2   2   61.85    1.59
  -2   2  -2   64.19    1.59
   3  -2   1   59.01    1.53
  -3   2  -1   58.17    1.52
   4  -2   0  950.37   22.87
  -4   2   0 1000.00   22.87
   5  -2  -1   44.80    1.31
  -5   2   1   46.76    1.34
   6  -2  -2   10.24    0.52
   7  -2  -3    2.60    0.34
   8  -2  -4   -0.35    0.24
   9  -2  -5    6.07    0.54
  10  -2  -6    0.34    0.33
  11  -2  -7    2.07    0.44
  12  -2  -8    1.69    0.46
  11   3 -14    0.26    0.39
  10   3 -13   -0.38    0.32
   9   3 -12    0.30    0.30
   9   3 -12    0.69    0.25
   8   3 -11   10.01    0.62
   8   3 -11    9.63    0.51
   7   3 -10   16.48    0.70
   7   3 -10   16.56    0.63
   6   3  -9    4.66    0.38
   6   3  -9    4.82    0.33
  -5  -3   8    5.20    0.33
   5   3  -8    5.24    0.30
   5   3  -8    5.11    0.35
  -4  -3   7    2.78    0.23
   4   3  -7    2.63    0.24
   4   3  -7    2.30    0.20
  -3  -3   6  121.09    3.04
   3   3  -6  123.96    3.01
   3   3  -6  127.70    3.04
  -2  -3   5  152.81    3.76
  -2  -3   5  158.05    3.78
   2   3  -5  159.21    3.76
   2   3  -5  158.21    3.76
  -1  -3   4  188.14    4.49
  -1  -3   4  191.39    4.52
   1   3  -4  189.96    4.51
   1   3  -4  189.04    4.49
   0  -3   3   69.42    1.67
   0  -3   3   65.41    1.70
   0  -3   3   68.98    1.73
   0  -3   3   69.05    1.70
   0   3  -3   68.52    1.69
   1  -3   2   41.94    1.11
   1  -3   2   40.08    1.07
  -1   3  -2   40.03    1.06
  -1   3  -2   41.79    1.10
   2  -3   1    0.34    0.09
  -2   3  -1    0.25    0.11
   3  -3   0   -0.21    0.13
  -3   3   0   -0.22    0.11
   4  -3  -1   32.58    1.00
  -4   3   1   32.49    0.98
   5  -3  -2  138.88    3.51
   6  -3  -3    6.84    0.46
   7  -3  -4    0.86    0.27
   8  -3  -5    4.30    0.45
   9  -3  -6    0.72    0.32
  10  -3  -7    2.56    0.45
  11  -3  -8   -0.01    0.35
  11   4 -13    0.10    0.38
  10   4 -12    1.09    0.39
   9   4 -11    0.21    0.29
   8   4 -10    1.34    0.31
   8   4 -10    0.82    0.23
   7   4  -9    4.18    0.34
   7   4  -9    3.87    0.38
   6   4  -8   25.15    0.82
   6   4  -8   25.67    0.86
  -5  -4   7   10.52    0.49
   5   4  -7   10.01    0.43
   5   4  -7   10.41    0.47
  -4  -4   6    2.24    0.24
   4   4  -6    1.78    0.19
   4   4  -6    1.89    0.20
  -3  -4   5   63.90    1.67
   3   4  -5   63.72    1.63
   3   4  -5   62.50    1.62
  -2  -4   4   71.05    1.83
   2   4  -4   70.29    1.80
   2   4  -4   71.52    1.77
  -1  -4   3    3.69    0.27
  -1  -4   3    3.75    0.22
  -1  -4   3    3.32    0.17
   1   4  -3    3.70    0.22
   1   4  -3    3.49    0.18
   0  -4   2   28.92    0.76
   0  -4   2   27.71    0.86
   0  -4   2   28.98    0.83
   0   4  -2   29.13    0.82
   1  -4   1    7.27    0.31
   1  -4   1    7.41    0.35
  -1   4  -1    7.30    0.34
  -1   4  -1    6.99    0.26
   2  -4   0  196.03    4.72
   2  -4   0  193.22    4.76
  -2   4   0  196.30    4.75
   3  -4  -1   41.79    1.20
   3  -4  -1   43.90    1.24
  -3   4   1   42.82    1.22
   4  -4  -2    3.32    0.33
   5  -4  -3    7.83    0.49
   6  -4  -4    4.74    0.44
   7  -4  -5   12.49    0.67
   8  -4  -6    0.87    0.31
   9  -4  -7    0.89    0.34
  10  -4  -8    1.26    0.38
  11  -4  -9    0.02    0.35
  10   5 -11    1.66    0.42
   9   5 -10    6.51    0.58
   8   5  -9   -0.04    0.20
   8   5  -9    0.01    0.27
   7   5  -8   -0.12    0.17
   7   5  -8    0.18    0.22
   6   5  -7    0.47    0.20
   6   5  -7    0.75    0.19
   5   5  -6    5.88    0.35
   5   5  -6    5.75    0.35
  -4  -5   5    5.72    0.36
   4   5  -5    5.72    0.34
   4   5  -5    5.76    0.32
  -3  -5   4   34.75    1.04
   3   5  -4   34.33    0.95
   3   5  -4   33.73    0.99
  -2  -5   3   13.71    0.59
  -2  -5   3   14.18    0.54
   2   5  -3   14.65    0.52
   2   5  -3   13.46    0.45
  -1  -5   2    0.36    0.18
  -1  -5   2    0.09    0.10
  -1  -5   2    0.27    0.08
  -1  -5   2    0.09    0.07
   1   5  -2    0.11    0.12
   0  -5   1    7.94    0.43
   0  -5   1    8.30    0.29
   0  -5   1    8.12    0.37
   0   5  -1    8.01    0.37
   1  -5   0    0.15    0.17
   1  -5   0    0.11    0.11
  -1   5   0   -0.07    0.07
  -1   5   0    0.09    0.12
  -1   5   0    0.06    0.13
   2  -5  -1   23.87    0.83
   2  -5  -1   24.79    0.79
  -2   5   1   25.17    0.87
   3  -5  -2    7.97    0.45
   4  -5  -3   13.16    0.62
   5  -5  -4    0.70    0.27
   6  -5  -5    0.26    0.27
   7  -5  -6    1.12    0.34
   8  -5  -7    2.77    0.44
   9  -5  -8    0.34    0.32
  10  -5  -9   -0.18    0.32
  11  -5 -10    0.16    0.37
  10   6 -10    0.08    0.32
   9   6  -9    0.70    0.33
   8   6  -8   10.45    0.62
   7   6  -7    6.17    0.46
   7   6  -7    5.76    0.43
   6   6  -6    5.16    0.39
   6   6  -6    5.25    0.38
   5   6  -5    0.15    0.16
   5   6  -5    0.01    0.16
   4   6  -4    4.06    0.31
   4   6  -4    4.25    0.29
   3   6  -3    5.89    0.36
   3   6  -3    6.14    0.31
  -2  -6   2   10.31    0.50
  -2  -6   2   10.12    0.56
   2   6  -2    9.29    0.36
   2   6  -2    9.53    0.44
  -1  -6   1    0.03    0.17
  -1  -6   1    0.07    0.06
  -1  -6   1   -0.16    0.14
   1   6  -1   -0.23    0.13
   0  -6   0   81.81    2.31
   0  -6   0   90.10    2.29
   0  -6   0   83.83    2.09
   0   6   0   87.74    2.25
   1  -6  -1   10.31    0.54
   1  -6  -1   11.05    0.38
  -1   6   1   11.60    0.51
   2  -6  -2    2.77    0.32
  -2   6   2    2.32    0.19
   3  -6  -3    9.90    0.56
   4  -6  -4    0.28    0.23
   5  -6  -5    1.24    0.32
   6  -6  -6    4.49    0.48
   7  -6  -7    5.25    0.54
   8  -6  -8    1.96    0.43
   9  -6  -9   -0.06    0.32
  10  -6 -10    0.11    0.36
   9   7  -8   -0.08    0.27
   8   7  -7    0.87    0.29
   7   7  -6    4.78    0.43
   7   7  -6    5.26    0.45
   6   7  -5    1.48    0.26
   6   7  -5    1.90    0.29
   5   7  -4    0.10    0.18
   5   7  -4    0.31    0.21
  -4  -7   3   10.17    0.68
   4   7  -3   10.45    0.53
   4   7  -3   10.04    0.44
  -3  -7   2   22.14    0.94
   3   7  -2   22.02    0.79
   3   7  -2   21.15    0.66
  -2  -7   1    4.35    0.45
  -2  -7   1    4.20    0.21
   2   7  -1    3.88    0.34
  -1  -7   0    0.06    0.07
  -1  -7   0   -0.39    0.20
   1   7   0   -0.10    0.16
   0  -7  -1    9.22    0.32
   0  -7  -1    9.28    0.57
   0   7   1   10.02    0.50
   1  -7  -2   23.57    0.69
   1  -7  -2   24.46    0.94
  -1   7   2   23.56    0.85
   2  -7  -3    5.64    0.46
  -2   7   3    5.62    0.25
   3  -7  -4    1.66    0.31
   4  -7  -5   17.67    0.83
   5  -7  -6    0.80    0.32
   6  -7  -7    5.94    0.59
   7  -7  -8    0.07    0.31
   8  -7  -9   -0.35    0.32
   9  -7 -10    0.72    0.40
   7   8  -5    1.36    0.27
   6   8  -4   -0.17    0.22
   6   8  -4   -0.11    0.17
  -5  -8   3    2.20    0.43
   5   8  -3    1.95    0.31
   5   8  -3    2.20    0.25
  -4  -8   2    1.42    0.39
   4   8  -2    1.76    0.29
   4   8  -2    1.47    0.21
  -3  -8   1    3.45    0.49
   3   8  -1    2.93    0.35
  -2  -8   0   60.57    1.90
   2   8   0   59.09    1.72
  -1  -8  -1    0.07    0.29
   1   8   1    0.44    0.24
   0  -8  -2    0.35    0.26
   0   8   2    0.01    0.20
   1  -8  -3    6.97    0.53
  -1   8   3    6.85    0.48
   2  -8  -4    0.03    0.25
   3  -8  -5    3.60    0.45
   4  -8  -6   -0.37    0.25
   5  -8  -7    2.57    0.44
   6  -8  -8   10.12    0.73
   7  -8  -9    0.23    0.36
   8  -8 -10   -0.72    0.34
   9  -8 -11   -0.44    0.35
  -7  -9   4    0.90    0.44
  -6  -9   3    1.64    0.46
  -5  -9   2   11.54    0.84
   5   9  -2   11.56    0.64
  -4  -9   1    7.83    0.73
   4   9  -1    7.97    0.53
  -3  -9   0   -0.04    0.33
   3   9   0   -0.10    0.22
  -2  -9  -1    4.64    0.57
   2   9   1    3.77    0.41
  -1  -9  -2   16.38    0.86
   1   9   2   16.57    0.76
   0  -9  -3    0.62    0.34
   0   9   3    0.64    0.27
   1  -9  -4    1.94    0.39
   2  -9  -5    3.91    0.50
   3  -9  -6    0.03    0.32
   4  -9  -7    3.10    0.49
   5  -9  -8    0.36    0.36
   6  -9  -9    1.01    0.44
   7  -9 -10    0.38    0.43
   8  -9 -11   -0.45    0.38
  -6 -10   2    1.06    0.45
  -5 -10   1    0.17    0.37
  -4 -10   0    2.26    0.53
   4  10   0    3.94    0.44
  -3 -10  -1   -0.10    0.38
   3  10   1   -0.22    0.23
  -2 -10  -2    0.45    0.39
   2  10   2   -0.03    0.25
  -1 -10  -3    8.70    0.74
   1  10   3    8.58    0.59
   0 -10  -4    1.74    0.45
   0  10   4    1.44    0.34
   1 -10  -5    1.16    0.40
   2 -10  -6    2.81    0.48
   3 -10  -7    0.90    0.40
   4 -10  -8    0.78    0.39
   5 -10  -9    1.11    0.46
   6 -10 -10    0.05    0.40
  -4 -11  -1    0.11    0.42
  -3 -11  -2    0.24    0.39
   3  11   2   -0.21    0.26
  -2 -11  -3    0.43    0.44
   2  11   3    0.55    0.29
  -1 -11  -4    0.04    0.40
   1  11   4   -0.18    0.27
   0 -11  -5    3.13    0.54
   1 -11  -6    1.04    0.44
   2 -11  -7    0.23    0.38
   3 -11  -8    0.02    0.39
   4 -11  -9    0.26    0.43
   5 -11 -10    0.16    0.42
   2 -11 -21    1.88    0.49
  -1  11  20    0.57    0.38
   1 -11 -20    0.39    0.40
   0  11  19   -0.11    0.36
   0 -11 -19    0.72    0.43
   1  11  18    4.31    0.56
  -1 -11 -18    4.61    0.67
   2  11  17    0.86    0.38
  -2 -11 -17    0.86    0.43
   3  11  16   -0.15    0.31
  -3 -11 -16   -0.30    0.38
   4  11  15   -0.13    0.33
  -4 -11 -15   -0.05    0.42
   4 -10 -22   -0.17    0.37
   3 -10 -21    0.72    0.41
  -2  10  20    2.66    0.50
   2 -10 -20    2.55    0.50
  -1  10  19    1.90    0.45
   1 -10 -19    1.53    0.42
   0  10  18    0.15    0.32
   0 -10 -18    0.45    0.39
   1  10  17    2.55    0.44
  -1 -10 -17    2.57    0.51
   2  10  16    1.32    0.36
  -2 -10 -16    1.49    0.45
   3  10  15    1.65    0.40
  -3 -10 -15    2.26    0.50
   4  10  14   -0.02    0.30
  -4 -10 -14   -0.16    0.37
   5  10  13   -0.02    0.32
  -5 -10 -13    0.45    0.41
   6  10  12   -0.05    0.33
  -6 -10 -12    0.01    0.41
   5  -9 -22    0.75    0.41
   4  -9 -21    0.08    0.33
   3  -9 -20    0.07    0.34
  -2   9  19    0.71    0.32
   2  -9 -19    0.71    0.35
  -1   9  18   12.29    0.75
   1  -9 -18   12.96    0.80
   0   9  17    1.22    0.35
   0  -9 -17    1.27    0.38
   1   9  16    0.52    0.30
  -1  -9 -16    0.06    0.31
   2   9  15    4.22    0.47
  -2  -9 -15    4.60    0.55
   3   9  14    0.32    0.30
  -3  -9 -14    0.85    0.38
   4   9  13    4.58    0.50
  -4  -9 -13    4.88    0.62
   5   9  12   -0.19    0.27
  -5  -9 -12    0.09    0.34
   6   9  11    0.51    0.35
  -6  -9 -11    0.62    0.40
   7   9  10    0.38    0.34
  -7  -9 -10    0.47    0.40
   8   9   9   -0.07    0.33
   7  -8 -23    2.83    0.39
   6  -8 -22    0.09    0.34
   6  -8 -22   -0.20    0.21
   5  -8 -21    2.43    0.31
   5  -8 -21    3.11    0.47
   4  -8 -20    4.85    0.35
   4  -8 -20    5.51    0.56
  -3   8  19    0.96    0.34
   3  -8 -19    1.31    0.36
  -2   8  18    0.01    0.24
   2  -8 -18    0.10    0.28
  -1   8  17   14.42    0.76
   1  -8 -17   15.93    0.81
   0   8  16    4.95    0.48
   0  -8 -16    4.44    0.49
   1   8  15    1.03    0.30
  -1  -8 -15    1.02    0.33
   2   8  14    0.57    0.28
  -2  -8 -14    0.80    0.32
   3   8  13    1.94    0.34
  -3  -8 -13    2.56    0.43
   4   8  12   14.16    0.74
  -4  -8 -12   13.80    0.86
   5   8  11    0.68    0.30
  -5  -8 -11    1.22    0.38
   6   8  10   -0.54    0.26
  -6  -8 -10    0.01    0.34
   7   8   9    0.07    0.30
  -7  -8  -9    0.00    0.35
   8   8   8    1.54    0.39
  -8  -8  -8    1.09    0.42
   9   8   7    1.69    0.45
   8  -7 -23    1.49    0.35
   7  -7 -22    0.01    0.31
   7  -7 -22   -0.46    0.22
   6  -7 -21    0.21    0.23
   6  -7 -21    0.51    0.31
   5  -7 -20    3.51    0.36
   5  -7 -20    3.45    0.46
   4  -7 -19    6.46    0.40
   4  -7 -19    6.97    0.56
  -3   7  18   26.46    1.04
   3  -7 -18   25.20    0.81
   3  -7 -18   28.71    1.05
  -2   7  17   11.41    0.62
   2  -7 -17   10.94    0.40
   2  -7 -17   11.56    0.64
  -1   7  16    0.59    0.26
   0   7  15    2.91    0.35
   0  -7 -15    2.69    0.38
   1   7  14   -0.04    0.21
  -1  -7 -14    0.12    0.21
   2   7  13    2.69    0.35
  -2  -7 -13    2.49    0.38
   3   7  12    0.44    0.24
  -3  -7 -12    0.28    0.26
   4   7  11    0.24    0.25
  -4  -7 -11    0.31    0.28
  -4  -7 -11    0.23    0.14
   5   7  10   16.70    0.76
  -5  -7 -10   16.29    0.87
   6   7   9    0.27    0.28
  -6  -7  -9    0.19    0.34
   7   7   8    0.01    0.25
  -7  -7  -8    0.39    0.32
   8   7   7    1.05    0.34
   9   7   6    2.99    0.47
  10   7   5    0.38    0.36
   9  -6 -23    3.85    0.51
   8  -6 -22    0.28    0.30
   7  -6 -21    0.54    0.27
   7  -6 -21    0.95    0.34
   6  -6 -20    5.69    0.52
   6  -6 -20    5.93    0.47
   5  -6 -19    0.12    0.26
   5  -6 -19    0.25    0.20
   4  -6 -18    0.09    0.24
   4  -6 -18    0.25    0.17
  -3   6  17   10.70    0.57
   3  -6 -17   10.24    0.44
   3  -6 -17   11.34    0.58
  -2   6  16   18.65    0.76
   2  -6 -16   18.21    0.58
   2  -6 -16   19.29    0.77
  -1   6  15    4.74    0.39
  -1   6  15    4.99    0.26
   1  -6 -15    5.74    0.22
   0   6  14    6.78    0.42
   0  -6 -14    8.45    0.48
   1   6  13    7.37    0.43
  -1  -6 -13    6.75    0.48
   2   6  12   21.93    0.80
  -2  -6 -12   22.29    0.90
   3   6  11    3.35    0.33
  -3  -6 -11    3.46    0.25
  -3  -6 -11    3.47    0.42
   4   6  10    5.43    0.42
   4   6  10    4.99    0.21
  -4  -6 -10    5.35    0.34
  -4  -6 -10    5.44    0.48
   5   6   9    5.55    0.27
   5   6   9    5.04    0.43
  -5  -6  -9    6.65    0.57
   6   6   8    3.75    0.41
   7   6   7    6.67    0.53
   8   6   6    1.25    0.33
   9   6   5    4.31    0.52
  10   6   4    0.87    0.39
  10   6   4    0.96    0.32
   9  -5 -22    0.63    0.34
   8  -5 -21    0.29    0.28
   8  -5 -21    0.00    0.26
   7  -5 -20    0.09    0.25
   7  -5 -20    0.12    0.23
   6  -5 -19    6.71    0.51
   5  -5 -18   39.52    1.26
   4  -5 -17    9.87    0.47
   4  -5 -17    9.82    0.53
  -3   5  16    1.49    0.27
   3  -5 -16    1.53    0.25
  -2   5  15    4.63    0.36
   2  -5 -15    4.63    0.35
   2  -5 -15    3.78    0.23
  -1   5  14    8.45    0.44
   1  -5 -14    8.48    0.45
   1  -5 -14    8.19    0.29
   0   5  13   36.26    0.96
   0   5  13   36.43    1.09
   0  -5 -13   34.53    1.12
   1   5  12    2.03    0.25
  -1  -5 -12    1.57    0.26
   2   5  11    5.32    0.34
  -2  -5 -11    5.21    0.26
  -2  -5 -11    5.33    0.39
   3   5  10   70.13    1.93
  -3  -5 -10   71.86    2.04
  -3  -5 -10   72.84    1.89
   4   5   9    0.10    0.17
  -4  -5  -9    0.29    0.23
   5   5   8    0.12    0.18
   6   5   7    0.37    0.22
   7   5   6    1.14    0.31
   8   5   5   10.24    0.64
   9   5   4    0.54    0.34
  10   5   3    1.87    0.43
  11   5   2    1.76    0.45
  10  -4 -22    0.77    0.39
   9  -4 -21    0.58    0.35
   8  -4 -20    7.61    0.55
   7  -4 -19    4.55    0.44
   6  -4 -18    2.47    0.32
   5  -4 -17    1.34    0.26
   4  -4 -16    9.33    0.47
  -3   4  15    1.50    0.23
  -3   4  15    0.83    0.19
   3  -4 -15    1.19    0.21
   3  -4 -15    1.09    0.18
  -2   4  14   14.57    0.60
   2  -4 -14   17.71    0.54
   2  -4 -14   18.49    0.63
  -1   4  13   21.33    0.69
  -1   4  13   20.00    0.71
   1  -4 -13   20.73    0.67
   1  -4 -13   20.34    0.57
   1  -4 -13   19.86    0.69
   0   4  12   23.66    0.75
   0   4  12   22.90    0.68
   0   4  12   23.58    0.80
   0  -4 -12   23.63    0.60
   0  -4 -12   22.87    0.77
   0  -4 -12   23.42    0.73
   1   4  11   38.13    1.09
   1   4  11   37.59    1.15
  -1  -4 -11   36.29    1.12
  -1  -4 -11   39.88    1.09
   2   4  10    8.45    0.39
   2   4  10    8.81    0.25
  -2  -4 -10    8.64    0.46
  -2  -4 -10    9.06    0.39
  -2  -4 -10    8.18    0.34
   3   4   9   30.83    0.95
  -3  -4  -9   31.70    1.04
   4   4   8   14.64    0.58
   5   4   7    9.65    0.48
   6   4   6    5.25    0.41
   7   4   5   16.27    0.69
   8   4   4   -0.05    0.25
   9   4   3    7.20    0.57
  10   4   2    1.61    0.38
  11   4   1    3.26    0.51
  10  -3 -21   -0.23    0.31
   9  -3 -20   -0.25    0.28
   8  -3 -19    3.39    0.39
   7  -3 -18   39.72    1.25
   6  -3 -17   21.99    0.80
   5  -3 -16    1.37    0.23
  -4   3  15   21.37    0.76
   4  -3 -15   22.02    0.73
  -3   3  14    3.21    0.27
  -3   3  14    2.20    0.24
   3  -3 -14    2.43    0.22
   3  -3 -14    3.43    0.25
   3  -3 -14    2.52    0.23
  -2   3  13   29.50    0.88
  -2   3  13   28.26    0.89
   2  -3 -13   29.77    0.86
   2  -3 -13   33.83    0.89
   2  -3 -13   27.43    0.82
  -1   3  12   10.03    0.40
  -1   3  12   10.70    0.42
   1  -3 -12    9.68    0.40
   1  -3 -12   10.65    0.38
   1  -3 -12    9.45    0.33
   0   3  11   29.85    0.88
   0   3  11   29.16    0.84
   0   3  11   29.85    0.83
   0  -3 -11   28.49    0.86
   0  -3 -11   29.62    0.83
   0  -3 -11   29.12    0.75
   1   3  10   52.85    1.24
   1   3  10   50.79    1.41
   1   3  10   51.11    1.35
  -1  -3 -10   51.58    1.35
  -1  -3 -10   49.89    1.39
   2   3   9    0.03    0.11
  -2  -3  -9    0.10    0.09
  -2  -3  -9    0.21    0.09
  -2  -3  -9    0.63    0.16
   3   3   8   37.42    1.06
  -3  -3  -8   37.27    1.06
   4   3   7    2.32    0.24
  -4  -3  -7    2.63    0.25
   5   3   6   11.22    0.51
   6   3   5   42.52    1.28
   7   3   4    2.04    0.31
   8   3   3    3.45    0.39
   9   3   2    4.78    0.48
  10   3   1    1.72    0.41
  11   3   0    0.56    0.37
  12   3  -1    2.34    0.48
  11  -2 -21    2.59    0.50
  10  -2 -20    0.94    0.41
   9  -2 -19    0.45    0.31
   8  -2 -18    0.04    0.21
   7  -2 -17    0.49    0.21
   6  -2 -16    5.68    0.38
  -5   2  15    7.16    0.41
   5  -2 -15    6.63    0.37
  -4   2  14   36.08    1.03
   4  -2 -14   33.11    0.97
   4  -2 -14   32.78    0.97
  -3   2  13   28.64    0.84
   3  -2 -13   28.74    0.81
   3  -2 -13   28.12    0.84
   3  -2 -13   27.92    0.81
  -2   2  12  106.10    2.66
  -2   2  12  109.53    2.67
   2  -2 -12  107.28    2.64
   2  -2 -12  106.88    2.64
   2  -2 -12  109.53    2.64
  -1   2  11   50.13    1.28
  -1   2  11   50.48    1.29
   1  -2 -11   47.77    1.26
   1  -2 -11   50.06    1.25
   1  -2 -11   49.05    1.26
   0   2  10    1.63    0.15
   0   2  10    1.66    0.13
   0   2  10    1.63    0.10
   0  -2 -10    1.80    0.15
   0  -2 -10    1.89    0.11
   0  -2 -10    1.77    0.12
   1   2   9   62.19    1.57
   1   2   9   61.29    1.59
   1   2   9   62.71    1.51
   1   2   9   62.93    1.61
  -1  -2  -9   62.20    1.61
  -1  -2  -9   63.74    1.56
  -1  -2  -9   61.84    1.60
   2   2   8   18.67    0.57
  -2  -2  -8   19.75    0.58
   3   2   7    9.20    0.38
  -3  -2  -7    9.58    0.37
   4   2   6    1.36    0.19
  -4  -2  -6    1.64    0.19
   5   2   5  107.66    2.74
   6   2   4   23.64    0.82
   7   2   3    6.04    0.41
   8   2   2    1.96    0.33
   9   2   1    3.29    0.43
  10   2   0   17.14    0.85
  11   2  -1    3.02    0.48
  12   2  -2    1.17    0.42
  11  -1 -20    0.07    0.35
  10  -1 -19    1.80    0.45
   9  -1 -18   17.73    0.91
   8  -1 -17    3.46    0.35
   7  -1 -16    0.36    0.19
   6  -1 -15    9.65    0.44
  -5   1  14    1.68    0.22
   5  -1 -14    1.82    0.19
   5  -1 -14    1.26    0.18
  -4   1  13    8.24    0.36
   4  -1 -13    8.50    0.34
   4  -1 -13    7.53    0.32
  -3   1  12   37.24    1.02
   3  -1 -12   37.45    0.99
   3  -1 -12   38.49    1.00
   3  -1 -12   38.03    1.06
  -2   1  11    2.11    0.15
  -2   1  11    1.45    0.13
   2  -1 -11    1.40    0.11
   2  -1 -11    1.58    0.15
   2  -1 -11    1.29    0.12
  -1   1  10  107.52    2.56
  -1   1  10  104.64    2.55
  -1   1  10  107.72    2.55
   1  -1 -10  107.55    2.53
   1  -1 -10  105.42    2.52
   1  -1 -10  103.39    2.56
   0   1   9   40.20    1.00
   0   1   9   39.16    0.98
   0   1   9   39.44    0.98
   0  -1  -9   39.00    0.97
   0  -1  -9   39.36    0.97
   0  -1  -9   38.68    0.98
   1   1   8  105.02    2.53
   1   1   8  106.98    2.54
   1   1   8  103.29    2.63
  -1  -1  -8  107.23    2.56
  -1  -1  -8  105.41    2.64
  -1  -1  -8  108.05    2.54
   2   1   7    0.78    0.10
  -2  -1  -7    0.80    0.10
   3   1   6   51.94    1.37
  -3  -1  -6   54.06    1.38
   4   1   5  152.22    3.75
  -4  -1  -5  154.62    3.75
   5   1   4    1.32    0.22
  -5  -1  -4    0.91    0.18
   6   1   3   24.04    0.82
   7   1   2   24.79    0.89
   8   1   1    0.97    0.27
   9   1   0    0.09    0.26
  10   1  -1    2.64    0.43
  11   1  -2    4.59    0.56
  12   1  -3    0.68    0.41
  11   0 -19    0.26    0.36
  10   0 -18    0.36    0.37
   9   0 -17    1.52    0.40
   8   0 -16    4.94    0.38
   8   0 -16    4.34    0.47
   7   0 -15    2.59    0.27
  -6   0  14    7.30    0.42
   6   0 -14    7.66    0.38
  -5   0  13   36.28    1.09
   5   0 -13   37.81    1.04
   5   0 -13   38.72    1.05
  -4   0  12   25.04    0.74
   4   0 -12   23.76    0.78
   4   0 -12   24.42    0.70
   4   0 -12   24.66    0.70
  -3   0  11   30.23    0.83
   3   0 -11   31.25    0.80
   3   0 -11   30.21    0.80
   3   0 -11   29.71    0.87
  -2   0  10    1.60    0.11
   2   0 -10    1.65    0.14
   2   0 -10    1.67    0.08
  -1   0   9   38.51    0.94
  -1   0   9   39.01    0.94
  -1   0   9   40.46    1.00
   1   0  -9   37.87    1.00
   1   0   7   65.69    1.57
   1   0   7   59.10    1.66
  -1   0  -7   66.37    1.58
  -1   0  -7   69.39    1.57
  -1   0  -7   67.33    1.68
   2   0   6    3.46    0.17
  -2   0  -6    3.50    0.16
   3   0   5   27.15    0.77
  -3   0  -5   27.52    0.76
   4   0   4    4.22    0.27
  -4   0  -4    3.68    0.25
   5   0   3   31.03    0.95
  -5   0  -3   32.89    0.97
   6   0   2    3.48    0.31
   7   0   1    9.23    0.51
   8   0   0   32.70    1.12
   9   0  -1   18.01    0.80
  10   0  -2    0.27    0.34
  11   0  -3    0.03    0.35
  12   0  -4   -0.37    0.36
  11   1 -18    4.98    0.62
  10   1 -17    4.26    0.56
   9   1 -16    0.62    0.35
   8   1 -15    3.14    0.42
   8   1 -15    3.57    0.34
   7   1 -14    0.31    0.17
   7   1 -14   -0.25    0.23
  -6  -1  13    9.82    0.48
   6   1 -13   10.12    0.43
   6   1 -13   10.05    0.51
  -5  -1  12    8.41    0.39
   5   1 -12    8.11    0.34
   5   1 -12    8.50    0.44
  -4  -1  11    6.52    0.30
   4   1 -11    6.08    0.26
   4   1 -11    6.31    0.33
  -3  -1  10   24.59    0.68
   3   1 -10   23.56    0.72
   3   1 -10   24.11    0.63
  -2  -1   9    9.74    0.29
  -2  -1   9    9.35    0.34
   2   1  -9    9.94    0.35
   2   1  -9   10.07    0.25
  -1  -1   8  110.68    2.61
   1   1  -8  105.56    2.61
   1  -1   6   17.48    0.54
   1  -1   6   17.94    0.48
  -1   1  -6   18.41    0.47
  -1   1  -6   18.59    0.55
   2  -1   5  763.36   18.16
  -2   1  -5  774.20   17.96
   3  -1   4  186.03    4.46
  -3   1  -4  184.94    4.45
   4  -1   3    3.57    0.26
  -4   1  -3    3.52    0.25
   5  -1   2   -0.14    0.15
  -5   1  -2   -0.16    0.13
   6  -1   1    0.10    0.19
   7  -1   0    0.47    0.22
   8  -1  -1    0.19    0.27
   9  -1  -2   16.87    0.80
  10  -1  -3    7.48    0.62
  11  -1  -4   -0.12    0.34
  12  -1  -5    1.64    0.48
  11   2 -17    2.45    0.47
  10   2 -16    3.53    0.50
   9   2 -15    3.73    0.47
   8   2 -14    0.21    0.18
   8   2 -14   -0.25    0.25
   7   2 -13    4.39    0.41
   7   2 -13    5.36    0.34
  -6  -2  12    9.74    0.48
   6   2 -12   10.51    0.53
   6   2 -12   10.42    0.42
  -5  -2  11    2.51    0.24
   5   2 -11    1.64    0.23
   5   2 -11    1.78    0.17
  -4  -2  10   22.79    0.70
   4   2 -10   22.88    0.65
   4   2 -10   22.54    0.73
  -3  -2   9    5.59    0.25
   3   2  -9    5.56    0.27
   3   2  -9    5.44    0.21
  -2  -2   8   20.09    0.58
  -2  -2   8   20.11    0.54
   2   2  -8   19.76    0.58
   2   2  -8   17.91    0.50
  -1  -2   7  133.14    3.11
  -1  -2   7  128.19    3.15
   1   2  -7  132.61    3.16
   0  -2   6    3.82    0.19
   0  -2   6    3.20    0.15
   0   2  -6    2.97    0.16
   1  -2   5    5.97    0.23
  -1   2  -5    6.15    0.22
  -1   2  -5    6.16    0.25
   2  -2   4  195.46    4.80
  -2   2  -4  206.90    4.79
   3  -2   3  402.56    9.56
  -3   2  -3  405.69    9.55
   4  -2   2    6.49    0.37
  -4   2  -2    5.87    0.34
   5  -2   1   42.53    1.24
   6  -2   0   92.18    2.44
   7  -2  -1    4.30    0.41
   8  -2  -2   10.39    0.62
   9  -2  -3    0.36    0.32
  10  -2  -4    1.13    0.40
  11  -2  -5    1.20    0.41
  12  -2  -6   -0.15    0.37
  11   3 -16    0.11    0.39
  10   3 -15    0.23    0.33
   9   3 -14    0.90    0.35
   8   3 -13    4.04    0.45
   8   3 -13    4.09    0.36
   7   3 -12    1.00    0.28
   7   3 -12    0.64    0.18
   6   3 -11    2.86    0.26
   6   3 -11    2.46    0.30
  -5  -3  10   12.10    0.51
   5   3 -10   12.40    0.53
   5   3 -10   13.01    0.46
  -4  -3   9    9.72    0.40
   4   3  -9    9.56    0.35
   4   3  -9    9.45    0.42
  -3  -3   8   37.50    1.05
   3   3  -8   39.33    1.01
   3   3  -8   38.98    1.06
  -2  -3   7   66.70    1.65
  -2  -3   7   65.01    1.66
   2   3  -7   66.32    1.62
   2   3  -7   64.64    1.65
  -1  -3   6   25.05    0.69
  -1  -3   6   25.75    0.69
   1   3  -6   24.87    0.69
   1   3  -6   24.78    0.67
   0  -3   5   27.13    0.72
   0  -3   5   26.85    0.75
   0  -3   5   26.95    0.72
   0  -3   5   25.75    0.75
   1  -3   4   13.39    0.45
   1  -3   4   12.72    0.41
  -1   3  -4   12.57    0.42
  -1   3  -4   12.98    0.42
   2  -3   3    0.06    0.11
  -2   3  -3    0.04    0.09
   3  -3   2   21.79    0.72
  -3   3  -2   24.26    0.72
   4  -3   1   32.87    1.00
  -4   3  -1   33.27    0.99
   6  -3  -1   39.99    1.26
   7  -3  -2   21.06    0.85
   8  -3  -3    9.63    0.62
   9  -3  -4    0.04    0.29
  10  -3  -5    2.09    0.42
  11  -3  -6    0.99    0.39
  11   4 -15    1.23    0.45
  10   4 -14    0.03    0.34
   9   4 -13    0.65    0.34
   8   4 -12    0.10    0.18
   8   4 -12    0.37    0.28
   7   4 -11    0.50    0.18
   7   4 -11    0.59    0.25
   6   4 -10    4.48    0.30
   6   4 -10    3.99    0.37
  -5  -4   9    0.14    0.15
   5   4  -9   -0.14    0.15
   5   4  -9    0.05    0.11
  -4  -4   8   15.00    0.56
   4   4  -8   15.18    0.51
   4   4  -8   14.87    0.54
  -3  -4   7   59.04    1.55
   3   4  -7   57.22    1.50
   3   4  -7   58.93    1.52
  -2  -4   6    2.05    0.19
  -2  -4   6    2.28    0.18
   2   4  -6    1.57    0.16
   2   4  -6    2.12    0.17
  -1  -4   5   67.47    1.68
  -1  -4   5   65.27    1.64
  -1  -4   5   64.71    1.72
   1   4  -5   64.82    1.63
   1   4  -5   64.64    1.65
   0  -4   4    4.27    0.27
   0  -4   4    4.02    0.23
   0  -4   4    4.22    0.20
   0  -4   4    4.07    0.20
   0   4  -4    4.31    0.23
   1  -4   3    1.71    0.17
   1  -4   3    1.50    0.20
  -1   4  -3    1.53    0.14
  -1   4  -3    1.68    0.18
   2  -4   2    0.19    0.13
   2  -4   2    0.36    0.10
  -2   4  -2    0.07    0.11
   3  -4   1   42.46    1.19
   3  -4   1   40.80    1.21
  -3   4  -1   43.58    1.22
   4  -4   0  102.97    2.67
   5  -4  -1    6.80    0.46
   6  -4  -2    5.03    0.46
   7  -4  -3    9.92    0.62
   8  -4  -4    3.11    0.41
   9  -4  -5    1.76    0.38
  10  -4  -6   -0.25    0.31
  11  -4  -7    0.48    0.37
  10   5 -13    2.47    0.46
   9   5 -12   -0.36    0.27
   8   5 -11    1.35    0.31
   7   5 -10    1.31    0.22
   7   5 -10    1.16    0.27
   6   5  -9    1.44    0.21
   6   5  -9    1.71    0.27
   5   5  -8    0.02    0.12
   5   5  -8    0.49    0.18
  -4  -5   7   18.34    0.67
   4   5  -7   18.46    0.62
   4   5  -7   18.70    0.63
  -3  -5   6   17.15    0.62
   3   5  -6   16.90    0.57
   3   5  -6   16.99    0.57
  -2  -5   5   14.71    0.54
  -2  -5   5   13.50    0.46
   2   5  -5   14.24    0.47
   2   5  -5   14.23    0.50
  -1  -5   4   -0.32    0.10
  -1  -5   4    0.10    0.07
  -1  -5   4   -0.14    0.08
  -1  -5   4   -0.28    0.15
   1   5  -4    0.10    0.12
   1   5  -4    0.02    0.09
   0  -5   3   32.25    0.87
   0  -5   3   32.42    1.01
   0  -5   3   32.90    0.96
   0   5  -3   32.38    0.94
   1  -5   2   47.63    1.38
   1  -5   2   49.42    1.33
   1  -5   2   47.89    1.26
  -1   5  -2   48.77    1.27
  -1   5  -2   47.83    1.35
   2  -5   1   23.50    0.82
   2  -5   1   24.42    0.77
  -2   5  -1   25.28    0.81
  -2   5  -1   23.79    0.72
   3  -5   0   -0.09    0.18
   4  -5  -1    0.62    0.23
   5  -5  -2    2.15    0.34
   6  -5  -3    4.60    0.48
   7  -5  -4    0.18    0.30
   8  -5  -5   14.57    0.79
   9  -5  -6    4.73    0.53
  10  -5  -7    0.66    0.36
  11  -5  -8    1.14    0.44
  10   6 -12    0.91    0.36
   9   6 -11    0.00    0.30
   8   6 -10    1.79    0.36
   7   6  -9    0.87    0.23
   7   6  -9    0.43    0.26
   6   6  -8    3.42    0.34
   6   6  -8    3.00    0.30
   5   6  -7    1.99    0.24
   5   6  -7    1.76    0.23
   4   6  -6    1.49    0.20
   4   6  -6    1.67    0.21
   3   6  -5   55.30    1.44
   3   6  -5   54.06    1.49
  -2  -6   4    1.10    0.20
  -2  -6   4    2.07    0.30
   2   6  -4    1.45    0.20
   2   6  -4    1.00    0.15
  -1  -6   3    6.31    0.35
  -1  -6   3    6.21    0.43
  -1  -6   3    6.42    0.27
  -1  -6   3    6.44    0.27
   1   6  -3    6.66    0.35
   0  -6   2    3.34    0.28
   0  -6   2    3.61    0.36
   0  -6   2    3.52    0.20
   0   6  -2    2.98    0.29
   1  -6   1   12.20    0.51
   1  -6   1   10.71    0.56
   1  -6   1   11.45    0.41
   2  -6   0  108.17    2.85
  -2   6   0  108.23    2.71
   3  -6  -1    6.44    0.47
   4  -6  -2    6.07    0.46
   5  -6  -3    0.11    0.25
   6  -6  -4   -0.49    0.24
   7  -6  -5    1.49    0.37
   8  -6  -6    0.33    0.34
   9  -6  -7    0.01    0.33
  10  -6  -8    0.68    0.38
   9   7 -10    1.26    0.35
   8   7  -9   -0.21    0.25
   7   7  -8   -0.04    0.23
   6   7  -7    5.12    0.39
   6   7  -7    4.81    0.41
   5   7  -6    0.99    0.23
   5   7  -6    1.54    0.25
   4   7  -5   12.69    0.51
   4   7  -5   13.32    0.57
  -3  -7   4    0.58    0.27
   3   7  -4    0.22    0.15
   3   7  -4    0.67    0.18
  -2  -7   3    2.54    0.21
  -2  -7   3    2.64    0.38
   2   7  -3    2.81    0.28
  -1  -7   2    9.13    0.54
  -1  -7   2    8.65    0.33
   1   7  -2    9.65    0.47
   0  -7   1    9.31    0.57
   0  -7   1    9.07    0.34
   0   7  -1    9.49    0.48
   1  -7   0    0.06    0.11
   1  -7   0    0.38    0.24
   2  -7  -1    0.80    0.28
  -2   7   1    0.85    0.13
   3  -7  -2   13.36    0.69
  -3   7   2   13.82    0.51
   4  -7  -3    3.06    0.41
   5  -7  -4    6.21    0.58
   6  -7  -5    9.54    0.69
   7  -7  -6    4.76    0.55
   8  -7  -7    2.64    0.50
   9  -7  -8    0.43    0.38
  10  -7  -9    0.13    0.40
   8   8  -8    1.29    0.32
   7   8  -7    2.42    0.32
   6   8  -6    0.07    0.22
   6   8  -6   -0.11    0.19
  -5  -8   5   14.77    0.85
   5   8  -5   14.56    0.65
   5   8  -5   14.40    0.58
  -4  -8   4    3.55    0.48
   4   8  -4    3.56    0.31
   4   8  -4    4.38    0.39
  -3  -8   3   11.07    0.71
   3   8  -3   10.51    0.54
  -2  -8   2    9.44    0.67
   2   8  -2   10.72    0.56
  -1  -8   1    0.18    0.29
   1   8  -1    0.28    0.23
   0  -8   0   30.36    1.15
   0   8   0   31.02    1.05
   1  -8  -1    1.05    0.33
   2  -8  -2    1.05    0.33
   3  -8  -3    3.05    0.44
  -3   8   3    2.77    0.25
   4  -8  -4   -0.44    0.27
   5  -8  -5    9.50    0.71
   6  -8  -6    1.37    0.42
   7  -8  -7    0.96    0.40
   8  -8  -8    2.17    0.49
   9  -8  -9    0.06    0.39
  -7  -9   6    0.86    0.42
  -6  -9   5    0.39    0.38
  -5  -9   4    1.50    0.42
   5   9  -4    1.11    0.28
  -4  -9   3    1.90    0.43
   4   9  -3    1.79    0.30
  -3  -9   2    3.92    0.53
   3   9  -2    3.79    0.40
  -2  -9   1    5.26    0.59
   2   9  -1    4.83    0.46
  -1  -9   0    0.17    0.33
   1   9   0    0.00    0.23
   0  -9  -1   18.73    0.92
   0   9   1   18.07    0.81
   1  -9  -2    6.14    0.60
   2  -9  -3    0.15    0.31
   3  -9  -4    1.25    0.38
   4  -9  -5   -0.25    0.31
   5  -9  -6    4.15    0.57
   6  -9  -7    1.91    0.46
   7  -9  -8   -0.01    0.39
   8  -9  -9    0.18    0.40
  -6 -10   4    0.73    0.42
  -5 -10   3    0.70    0.42
  -4 -10   2   -0.27    0.34
  -3 -10   1    0.02    0.32
   3  10  -1    0.09    0.24
  -2 -10   0   12.87    0.86
   2  10   0   12.30    0.67
  -1 -10  -1    1.21    0.41
   1  10   1    0.82    0.30
   0 -10  -2    0.12    0.35
   1 -10  -3    8.10    0.71
   2 -10  -4   -0.02    0.36
   3 -10  -5   -0.02    0.35
   4 -10  -6    0.06    0.33
   5 -10  -7    0.48    0.40
   6 -10  -8    2.21    0.54
   7 -10  -9    0.10    0.44
  -4 -11   1    0.31    0.40
  -3 -11   0   -0.26    0.36
  -2 -11  -1    0.28    0.41
   2  11   1    0.80    0.29
  -1 -11  -2    4.46    0.61
   0 -11  -3    0.82    0.43
   1 -11  -4   -0.23    0.36
   2 -11  -5    0.71    0.41
   3 -11  -6    0.02    0.36
   4 -11  -7   -0.39    0.35
   5 -11  -8   -0.03    0.40
   1 -11 -22    0.51    0.39
   0  11  21    1.24    0.44
   0 -11 -21   -0.28    0.40
   1  11  20    0.80    0.38
  -1 -11 -20    0.23    0.38
   2  11  19   -0.11    0.36
  -2 -11 -19    0.67    0.45
   3  11  18    2.01    0.46
  -3 -11 -18    2.36    0.55
   4 -10 -24    0.11    0.40
   3 -10 -23    1.02    0.43
  -2  10  22    0.32    0.37
   2 -10 -22    0.25    0.35
  -1  10  21    0.61    0.40
   1 -10 -21    0.21    0.35
   0  10  20    7.09    0.67
   0 -10 -20    8.46    0.74
   1  10  19    2.11    0.44
  -1 -10 -19    2.13    0.47
   2  10  18    1.79    0.42
  -2 -10 -18    2.42    0.52
   3  10  17    1.60    0.42
  -3 -10 -17    0.95    0.44
   4  10  16    3.35    0.49
  -4 -10 -16    2.82    0.55
   5  10  15    0.68    0.36
  -5 -10 -15    1.15    0.49
   6  10  14   -0.25    0.33
  -6 -10 -14    0.22    0.42
   5  -9 -24    0.03    0.35
   4  -9 -23    2.33    0.48
  -3   9  22    0.60    0.37
   3  -9 -22    0.30    0.34
  -2   9  21    0.94    0.36
   2  -9 -21    0.14    0.32
  -1   9  20    0.17    0.31
   1  -9 -20    0.11    0.30
   0   9  19    2.13    0.39
   0  -9 -19    1.98    0.43
   1   9  18   15.45    0.79
  -1  -9 -18   15.77    0.88
   2   9  17    4.69    0.53
  -2  -9 -17    3.69    0.54
   3   9  16    0.10    0.30
  -3  -9 -16   -0.01    0.33
   4   9  15    1.36    0.37
  -4  -9 -15    1.42    0.42
   5   9  14    1.71    0.40
  -5  -9 -14    1.99    0.48
   6   9  13    1.38    0.39
  -6  -9 -13    1.31    0.46
   7   9  12    0.16    0.34
  -7  -9 -12    0.18    0.40
   8   9  11    0.15    0.36
   5  -8 -23    9.08    0.70
   4  -8 -22    0.19    0.33
  -3   8  21   -0.08    0.26
   3  -8 -21    0.27    0.31
  -2   8  20    5.48    0.54
   2  -8 -20    4.64    0.51
  -1   8  19    0.38    0.27
   1  -8 -19    0.61    0.31
   0   8  18    0.89    0.29
   0  -8 -18    0.36    0.30
   1   8  17    3.02    0.40
  -1  -8 -17    2.72    0.42
   2   8  16    2.61    0.38
  -2  -8 -16    3.94    0.50
   3   8  15    2.17    0.36
  -3  -8 -15    2.41    0.42
   4   8  14    0.83    0.31
  -4  -8 -14    0.29    0.34
   5   8  13    2.93    0.44
  -5  -8 -13    1.85    0.45
   6   8  12    1.68    0.37
  -6  -8 -12    1.57    0.46
   7   8  11    0.48    0.33
  -7  -8 -11    0.12    0.34
   8   8  10    0.24    0.34
  -8  -8 -10    0.03    0.39
   9   8   9    0.22    0.36
   8  -7 -25    0.06    0.28
   7  -7 -24    0.20    0.26
   6  -7 -23    4.24    0.49
   6  -7 -23    3.20    0.38
   5  -7 -22    4.51    0.41
   5  -7 -22    4.78    0.51
   4  -7 -21    2.62    0.28
   4  -7 -21    3.61    0.44
  -3   7  20   -0.06    0.26
   3  -7 -20   -0.01    0.14
   3  -7 -20    0.49    0.27
  -2   7  19    3.43    0.43
   2  -7 -19    5.59    0.48
   2  -7 -19    3.85    0.24
  -1   7  18   28.33    0.81
  -1   7  18   28.73    1.03
   1  -7 -18   28.06    0.72
   1  -7 -18   29.06    1.07
   0   7  17    1.16    0.28
   0  -7 -17    1.82    0.35
   1   7  16   -0.06    0.20
  -1  -7 -16   -0.32    0.22
   2   7  15    8.21    0.52
  -2  -7 -15    7.57    0.57
   3   7  14    0.12    0.22
  -3  -7 -14   -0.40    0.22
   4   7  13    9.79    0.58
  -4  -7 -13    9.68    0.44
  -4  -7 -13    9.14    0.67
   5   7  12    0.26    0.27
  -5  -7 -12    0.08    0.31
   6   7  11    5.57    0.52
  -6  -7 -11    5.53    0.63
   7   7  10    3.40    0.45
  -7  -7 -10    2.83    0.49
   8   7   9    0.26    0.31
   9   7   8   -0.05    0.32
  10   7   7    0.34    0.38
   8  -6 -24    0.64    0.31
   7  -6 -23    2.13    0.37
   7  -6 -23    2.52    0.39
   6  -6 -22    0.22    0.27
   6  -6 -22   -0.14    0.20
   5  -6 -21    5.38    0.42
   5  -6 -21    5.58    0.48
   4  -6 -20    4.93    0.45
   4  -6 -20    6.22    0.39
  -3   6  19   -0.21    0.22
   3  -6 -19    0.12    0.22
   3  -6 -19    0.22    0.14
  -2   6  18    0.34    0.23
   2  -6 -18    0.12    0.11
   2  -6 -18    0.27    0.21
  -1   6  17    4.76    0.40
  -1   6  17    4.14    0.28
   1  -6 -17    4.15    0.40
   1  -6 -17    4.36    0.20
   0   6  16   11.77    0.59
   0  -6 -16   15.13    0.66
   1   6  15    8.60    0.50
  -1  -6 -15   10.25    0.56
   2   6  14    2.47    0.30
  -2  -6 -14    1.67    0.30
   3   6  13   10.11    0.54
  -3  -6 -13    9.76    0.60
  -3  -6 -13    9.54    0.41
   4   6  12    4.95    0.39
   4   6  12    4.96    0.20
  -4  -6 -12    4.75    0.34
  -4  -6 -12    5.68    0.51
   5   6  11    0.10    0.20
  -5  -6 -11    0.32    0.25
   6   6  10    0.27    0.25
   7   6   9    0.55    0.31
   8   6   8   10.65    0.68
   9   6   7    1.68    0.39
  10   6   6    0.04    0.35
   9  -5 -24   -0.07    0.30
   8  -5 -23    0.17    0.28
   7  -5 -22    1.89    0.33
   7  -5 -22    2.31    0.37
   6  -5 -21   -0.15    0.20
   6  -5 -21   -0.34    0.21
   5  -5 -20    0.03    0.20
   5  -5 -20    0.53    0.24
   4  -5 -19    1.54    0.27
   4  -5 -19    1.87    0.25
  -3   5  18   75.05    2.09
   3  -5 -18   74.72    1.97
   3  -5 -18   76.39    2.06
  -2   5  17    0.66    0.20
   2  -5 -17    0.59    0.20
   2  -5 -17    0.60    0.12
  -1   5  16    2.96    0.30
   1  -5 -16    2.67    0.29
   1  -5 -16    2.98    0.18
   0   5  15    9.01    0.36
   0   5  15    9.16    0.46
   0  -5 -15    8.85    0.48
   0  -5 -15    9.15    0.28
   1   5  14    1.69    0.24
  -1  -5 -14    1.51    0.25
   2   5  13   41.40    1.24
  -2  -5 -13   43.28    1.33
   3   5  12    0.48    0.20
   3   5  12    0.40    0.07
  -3  -5 -12    0.22    0.13
  -3  -5 -12    0.30    0.22
   4   5  11   12.36    0.58
  -4  -5 -11   12.37    0.64
   5   5  10    8.05    0.48
   6   5   9    1.26    0.28
   7   5   8   -0.20    0.25
   8   5   7    2.41    0.39
   9   5   6    4.33    0.51
  10   5   5    2.14    0.46
  11   5   4   -0.04    0.38
  10  -4 -24    3.03    0.52
   9  -4 -23    0.88    0.36
   8  -4 -22    0.84    0.33
   7  -4 -21    2.84    0.38
   7  -4 -21    3.68    0.39
   6  -4 -20   15.47    0.67
   6  -4 -20   14.49    0.67
   5  -4 -19    6.55    0.44
   5  -4 -19    7.26    0.45
   4  -4 -18    1.39    0.22
   4  -4 -18    1.27    0.24
  -3   4  17   19.38    0.73
   3  -4 -17   20.64    0.70
   3  -4 -17   19.72    0.66
  -2   4  16    7.02    0.40
  -2   4  16    8.92    0.45
   2  -4 -16    7.42    0.33
   2  -4 -16    9.23    0.41
  -1   4  15   31.15    0.95
  -1   4  15   31.35    0.99
   1  -4 -15   31.01    0.94
   1  -4 -15   32.18    0.93
   1  -4 -15   30.14    0.83
   0   4  14    4.85    0.26
   0   4  14    3.91    0.28
   0   4  14    4.42    0.32
   0  -4 -14    3.92    0.29
   0  -4 -14    4.41    0.18
   0  -4 -14    4.17    0.27
   1   4  13    7.37    0.41
   1   4  13    7.10    0.21
   1   4  13    7.58    0.37
  -1  -4 -13    7.28    0.35
  -1  -4 -13    6.89    0.39
   2   4  12   36.18    1.04
   2   4  12   34.94    0.87
  -2  -4 -12   33.56    1.08
  -2  -4 -12   35.78    1.05
  -2  -4 -12   33.98    1.00
   3   4  11    0.31    0.16
  -3  -4 -11    0.16    0.18
  -3  -4 -11    0.30    0.13
   4   4  10    0.48    0.20
   5   4   9    0.03    0.19
   6   4   8   25.16    0.90
   7   4   7    2.62    0.34
   8   4   6    0.06    0.24
   9   4   5    0.22    0.30
  10   4   4    0.31    0.34
  11   4   3    0.88    0.40
  10  -3 -23    2.42    0.49
   9  -3 -22   -0.29    0.32
   8  -3 -21    1.13    0.28
   8  -3 -21    1.17    0.32
   7  -3 -20    1.06    0.25
   7  -3 -20    1.15    0.29
   6  -3 -19    7.96    0.53
   6  -3 -19    7.81    0.45
   5  -3 -18   79.57    2.15
   5  -3 -18   78.11    2.08
  -4   3  17   36.51    1.14
   4  -3 -17   37.99    1.13
   4  -3 -17   37.21    1.09
  -3   3  16    2.96    0.27
  -3   3  16    2.73    0.27
   3  -3 -16    2.76    0.22
   3  -3 -16    2.50    0.25
   3  -3 -16    2.64    0.23
  -2   3  15    0.06    0.11
   2  -3 -15    0.04    0.08
   2  -3 -15   -0.08    0.09
  -1   3  14    1.12    0.16
   1  -3 -14    1.93    0.15
   1  -3 -14    1.33    0.15
   0   3  13   24.74    0.76
   0   3  13   25.43    0.77
   0   3  13   26.86    0.68
   0   3  13   26.51    0.81
   0  -3 -13   25.77    0.69
   0  -3 -13   26.54    0.78
   0  -3 -13   25.82    0.75
   1   3  12   39.23    1.11
   1   3  12   36.95    1.04
   1   3  12   39.01    0.95
   1   3  12   37.94    1.06
  -1  -3 -12   38.07    1.04
  -1  -3 -12   38.09    1.09
   2   3  11    2.21    0.21
  -2  -3 -11    2.30    0.19
  -2  -3 -11    2.32    0.24
  -2  -3 -11    2.23    0.18
   3   3  10   21.60    0.71
  -3  -3 -10   22.10    0.70
   4   3   9    9.55    0.44
   5   3   8    5.14    0.36
   6   3   7   32.23    1.03
   7   3   6   15.82    0.69
   8   3   5    4.42    0.44
   9   3   4    1.45    0.35
  10   3   3   -0.08    0.29
  11   3   2    7.37    0.66
  12   3   1    1.93    0.50
  10  -2 -22   -0.09    0.31
   9  -2 -21    2.77    0.45
   8  -2 -20    7.42    0.59
   8  -2 -20    8.14    0.49
   7  -2 -19    2.20    0.28
   7  -2 -19    2.58    0.38
   6  -2 -18    0.28    0.17
   6  -2 -18    0.03    0.20
  -5   2  17   18.80    0.71
   5  -2 -17   19.44    0.65
   5  -2 -17   18.61    0.72
  -4   2  16   51.40    1.45
   4  -2 -16   53.33    1.40
   4  -2 -16   52.05    1.46
   4  -2 -16   52.58    1.40
  -3   2  15    9.27    0.38
  -3   2  15    8.43    0.38
   3  -2 -15    8.72    0.34
   3  -2 -15    8.12    0.38
   3  -2 -15    8.90    0.35
  -2   2  14   30.38    0.85
  -2   2  14   30.44    0.86
   2  -2 -14   30.23    0.82
   2  -2 -14   29.66    0.82
   2  -2 -14   29.03    0.84
  -1   2  13   35.12    0.95
  -1   2  13   33.86    0.93
   1  -2 -13   34.59    0.92
   1  -2 -13   34.72    0.91
   1  -2 -13   34.28    0.92
   0   2  12   45.64    1.14
   0   2  12   43.94    1.24
   0   2  12   42.14    1.16
   0   2  12   47.01    1.21
   0  -2 -12   49.43    1.18
   0  -2 -12   44.55    1.15
   0  -2 -12   43.80    1.14
   1   2  11    1.76    0.17
   1   2  11    1.82    0.16
   1   2  11    1.58    0.15
   1   2  11    1.45    0.10
  -1  -2 -11    1.97    0.14
  -1  -2 -11    1.24    0.14
  -1  -2 -11    1.27    0.14
   2   2  10   18.50    0.58
  -2  -2 -10   18.57    0.60
  -2  -2 -10   19.26    0.57
  -2  -2 -10   18.65    0.61
   3   2   9    5.30    0.27
  -3  -2  -9    4.89    0.26
   4   2   8   44.09    1.23
  -4  -2  -8   44.53    1.23
   5   2   7  145.81    3.64
   6   2   6    0.88    0.24
   7   2   5   16.80    0.69
   8   2   4    0.35    0.26
   9   2   3    0.47    0.30
  10   2   2    0.64    0.34
  11   2   1    3.98    0.52
  12   2   0    7.67    0.70
  11  -1 -22    3.07    0.54
  10  -1 -21   -0.08    0.37
   9  -1 -20    1.37    0.40
   8  -1 -19    7.96    0.47
   8  -1 -19    7.21    0.56
   7  -1 -18   29.00    1.07
   7  -1 -18   30.04    0.94
   6  -1 -17   14.04    0.53
   6  -1 -17   13.79    0.64
  -5   1  16    0.29    0.16
   5  -1 -16    0.26    0.20
   5  -1 -16    0.19    0.12
   5  -1 -16    0.01    0.10
  -4   1  15    1.31    0.17
   4  -1 -15    1.30    0.14
   4  -1 -15    1.32    0.15
   4  -1 -15    0.96    0.20
  -3   1  14   16.33    0.53
   3  -1 -14   15.52    0.56
   3  -1 -14   16.61    0.49
   3  -1 -14   16.45    0.49
  -2   1  13  109.03    2.67
  -2   1  13  109.85    2.67
   2  -1 -13  109.78    2.63
   2  -1 -13  108.62    2.70
   2  -1 -13  111.48    2.63
  -1   1  12  115.30    2.75
  -1   1  12  114.34    2.75
  -1   1  12  114.84    2.77
   1  -1 -12  114.08    2.71
   1  -1 -12  113.43    2.77
   1  -1 -12  115.33    2.72
   0   1  11   16.87    0.47
   0   1  11   16.27    0.45
   0   1  11   16.16    0.46
   0  -1 -11   16.04    0.47
   0  -1 -11   15.96    0.43
   0  -1 -11   16.06    0.43
   1   1  10  106.24    2.52
   1   1  10  107.66    2.56
   1   1  10  101.85    2.62
   1   1  10  103.89    2.52
  -1  -1 -10  103.14    2.64
  -1  -1 -10  105.24    2.53
  -1  -1 -10  104.57    2.51
   2   1   9    8.52    0.31
  -2  -1  -9    8.81    0.30
  -2  -1  -9    8.97    0.36
   3   1   8   13.01    0.45
  -3  -1  -8   13.39    0.44
   4   1   7   34.42    0.99
  -4  -1  -7   34.92    0.99
   5   1   6  103.89    2.68
  -5  -1  -6  106.43    2.70
   6   1   5   31.94    1.01
   7   1   4    2.60    0.33
   8   1   3    6.39    0.46
   9   1   2    6.32    0.53
  10   1   1    2.29    0.44
  11   1   0   -0.15    0.34
  12   1  -1    0.19    0.41
  11   0 -21    0.78    0.42
  10   0 -20    8.80    0.74
   9   0 -19    2.50    0.46
   8   0 -18    0.59    0.30
   8   0 -18    0.84    0.23
   7   0 -17    0.77    0.31
   7   0 -17    1.40    0.22
  -6   0  16   11.62    0.54
   6   0 -16   11.78    0.45
   6   0 -16   11.59    0.57
  -5   0  15    9.42    0.42
   5   0 -15    8.86    0.36
   5   0 -15    9.24    0.36
   5   0 -15    9.28    0.47
  -4   0  14    4.27    0.25
   4   0 -14    3.89    0.29
   4   0 -14    4.29    0.21
   4   0 -14    4.41    0.21
  -3   0  13   23.49    0.68
   3   0 -13   24.34    0.74
   3   0 -13   23.36    0.63
   3   0 -13   25.07    0.64
  -2   0  12   44.25    1.11
  -2   0  12   44.19    1.11
   2   0 -12   44.73    1.18
  -1   0  11   16.11    0.41
  -1   0  11   15.96    0.41
  -1   0  11   17.35    0.49
   1   0 -11   16.06    0.49
   0   0 -10   -0.09    0.07
   1   0   9   38.33    0.93
   1   0   9   37.42    1.04
   1   0   9   38.23    0.97
  -1   0  -9   38.59    0.91
  -1   0  -9   36.05    0.92
  -1   0  -9   38.43    1.04
   2   0   8   36.66    0.92
  -2   0  -8   34.26    0.91
   3   0   7   41.50    1.11
  -3   0  -7   42.10    1.10
   4   0   6    4.22    0.26
  -4   0  -6    4.29    0.26
   5   0   5  126.07    3.16
  -5   0  -5  125.49    3.15
   6   0   4    0.28    0.20
   7   0   3    2.23    0.32
   8   0   2   -0.13    0.24
   9   0   1   16.67    0.77
  10   0   0   25.04    1.07
  11   0  -1    1.30    0.43
  12   0  -2    0.03    0.36
  11   1 -20    0.30    0.37
  10   1 -19    1.87    0.41
   9   1 -18   13.02    0.75
   8   1 -17   15.36    0.60
   8   1 -17   15.14    0.76
   7   1 -16    0.09    0.27
   7   1 -16    0.47    0.17
  -6  -1  15    4.75    0.35
   6   1 -15    4.78    0.28
   6   1 -15    4.63    0.38
  -5  -1  14    8.44    0.40
   5   1 -14    8.56    0.33
   5   1 -14    8.14    0.43
   5   1 -14    8.32    0.33
  -4  -1  13   20.31    0.64
   4   1 -13   20.50    0.69
   4   1 -13   20.29    0.57
   4   1 -13   20.50    0.58
  -3  -1  12   10.16    0.34
   3   1 -12    9.76    0.40
   3   1 -12    9.78    0.28
  -2  -1  11   50.94    1.23
  -2  -1  11   51.59    1.32
   2   1 -11   48.24    1.30
  -1  -1  10  108.79    2.64
   1   1 -10  108.14    2.64
   0  -1   9   39.78    1.02
   0   1  -9   39.27    1.02
   1  -1   8  103.83    2.63
   1  -1   8  106.24    2.49
  -1   1  -8  104.59    2.63
   2  -1   7  128.37    3.10
  -2   1  -7  129.96    3.09
   3  -1   6   24.41    0.72
  -3   1  -6   25.27    0.71
   4  -1   5   61.52    1.65
  -4   1  -5   64.54    1.65
   5  -1   4   -0.54    0.15
  -5   1  -4   -0.42    0.13
   6  -1   3    6.54    0.39
   7  -1   2    8.93    0.52
   8  -1   1    0.84    0.30
   9  -1   0    1.33    0.35
  10  -1  -1    0.69    0.37
  11  -1  -2    3.93    0.54
  12  -1  -3    0.38    0.40
  11   2 -19    1.47    0.45
  10   2 -18    0.20    0.32
   9   2 -17    1.50    0.37
   8   2 -16    1.79    0.35
   8   2 -16    2.44    0.27
   7   2 -15    9.88    0.59
   7   2 -15   10.33    0.44
  -6  -2  14    0.49    0.19
   6   2 -14    0.64    0.14
   6   2 -14    0.60    0.23
  -5  -2  13   10.76    0.46
   5   2 -13   11.20    0.51
   5   2 -13   10.71    0.38
  -4  -2  12    7.55    0.34
   4   2 -12    7.58    0.39
   4   2 -12    7.71    0.27
  -3  -2  11    1.39    0.13
   3   2 -11    0.82    0.07
   3   2 -11    1.24    0.17
  -2  -2  10   19.37    0.52
  -2  -2  10   18.98    0.59
   2   2 -10   19.24    0.59
  -1  -2   9   64.13    1.53
  -1  -2   9   64.92    1.61
   1   2  -9   63.05    1.61
   0  -2   8   25.75    0.75
   0  -2   8   25.29    0.70
   0   2  -8   24.85    0.69
   1  -2   7    0.66    0.09
   1  -2   7    0.89    0.12
  -1   2  -7    0.84    0.08
  -1   2  -7    0.74    0.12
   2  -2   6    0.83    0.12
  -2   2  -6    0.65    0.10
   3  -2   5  148.15    3.67
  -3   2  -5  154.18    3.66
   4  -2   4   67.70    1.79
  -4   2  -4   68.60    1.78
   5  -2   3   13.92    0.56
   6  -2   2    8.26    0.46
   7  -2   1    4.00    0.40
   8  -2   0   59.65    1.79
   9  -2  -1    5.08    0.52
  10  -2  -2    0.07    0.33
  11  -2  -3    0.83    0.40
  12  -2  -4    0.36    0.42
  11   3 -18    5.15    0.60
  10   3 -17    1.56    0.41
   9   3 -16    0.81    0.33
   8   3 -15    4.68    0.49
   7   3 -14    0.62    0.26
   7   3 -14    0.71    0.17
  -6  -3  13    6.22    0.40
   6   3 -13    6.69    0.32
   6   3 -13    6.43    0.42
  -5  -3  12    5.84    0.34
   5   3 -12    5.96    0.38
   5   3 -12    5.86    0.28
  -4  -3  11    5.72    0.30
   4   3 -11    5.30    0.34
   4   3 -11    5.23    0.23
  -3  -3  10   23.02    0.67
   3   3 -10   21.58    0.69
   3   3 -10   22.80    0.61
  -2  -3   9    0.08    0.08
   2   3  -9    0.26    0.05
   2   3  -9    0.16    0.10
  -1  -3   8   22.36    0.63
  -1  -3   8   21.08    0.59
   1   3  -8   21.05    0.62
   0  -3   7   42.18    1.13
   0  -3   7   42.19    1.05
   0  -3   7   38.91    1.07
   0  -3   7   41.93    1.08
   0   3  -7   40.00    1.07
   1  -3   6   51.32    1.34
  -1   3  -6   52.30    1.32
  -1   3  -6   51.84    1.38
   2  -3   5   95.18    2.42
  -2   3  -5   97.83    2.41
  -2   3  -5   99.06    2.48
   3  -3   4    1.07    0.18
  -3   3  -4    2.01    0.19
   4  -3   3    0.62    0.18
  -4   3  -3    0.88    0.18
   5  -3   2  139.23    3.52
   6  -3   1   39.31    1.23
   7  -3   0    0.12    0.24
   8  -3  -1    2.63    0.39
   9  -3  -2    2.75    0.42
  10  -3  -3    1.60    0.41
  11  -3  -4    0.19    0.35
  10   4 -16    1.39    0.40
   9   4 -15    1.67    0.37
   8   4 -14    0.05    0.25
   7   4 -13   11.46    0.61
   7   4 -13   11.55    0.48
   6   4 -12   10.81    0.44
   6   4 -12   11.09    0.55
  -5  -4  11    5.97    0.37
   5   4 -11    6.22    0.30
   5   4 -11    5.39    0.38
  -4  -4  10    0.38    0.14
   4   4 -10    0.34    0.16
   4   4 -10    0.44    0.11
  -3  -4   9   30.29    0.88
   3   4  -9   29.66    0.88
   3   4  -9   30.56    0.83
  -2  -4   8   95.57    2.34
  -2  -4   8   89.78    2.32
   2   4  -8   93.71    2.33
   2   4  -8   95.16    2.29
  -1  -4   7   97.76    2.45
  -1  -4   7   98.74    2.46
   1   4  -7  100.39    2.43
   1   4  -7  100.90    2.45
   0  -4   6    4.56    0.28
   0  -4   6    4.56    0.24
   0  -4   6    3.93    0.22
   0  -4   6    4.28    0.22
   1  -4   5  154.04    3.78
   1  -4   5  153.50    3.72
   1  -4   5  151.26    3.73
  -1   4  -5  156.19    3.81
  -1   4  -5  155.17    3.75
   2  -4   4    3.82    0.23
   2  -4   4    2.74    0.25
  -2   4  -4    2.43    0.21
  -2   4  -4    2.83    0.23
   3  -4   3    8.06    0.41
  -3   4  -3    8.52    0.40
   4  -4   2    2.77    0.30
   5  -4   1    5.79    0.43
   6  -4   0  115.85    3.06
   7  -4  -1   52.65    1.64
   8  -4  -2    2.22    0.37
   9  -4  -3    1.76    0.37
  10  -4  -4    0.43    0.35
  11  -4  -5    0.71    0.40
  10   5 -15    1.46    0.43
   9   5 -14    1.82    0.38
   8   5 -13    2.22    0.38
   7   5 -12   -0.13    0.14
   7   5 -12   -0.03    0.23
   6   5 -11    1.52    0.27
   6   5 -11    1.45    0.20
   5   5 -10    8.62    0.38
   5   5 -10    8.38    0.44
  -4  -5   9    0.44    0.16
   4   5  -9    0.36    0.13
   4   5  -9    0.45    0.17
  -3  -5   8    0.77    0.17
   3   5  -8    0.58    0.16
   3   5  -8    0.91    0.14
  -2  -5   7   14.50    0.49
  -2  -5   7   14.82    0.54
   2   5  -7   15.55    0.51
   2   5  -7   15.12    0.51
  -1  -5   6   26.35    0.79
  -1  -5   6   24.94    0.73
  -1  -5   6   25.47    0.84
   1   5  -6   25.22    0.74
   1   5  -6   25.63    0.75
   0  -5   5  126.98    3.19
   0  -5   5  125.97    3.13
   0  -5   5  128.08    3.08
   0  -5   5  123.64    3.13
   1  -5   4    1.07    0.15
   1  -5   4    0.97    0.17
   1  -5   4    1.13    0.22
  -1   5  -4    1.08    0.18
   2  -5   3   11.96    0.53
   2  -5   3   12.63    0.48
  -2   5  -3   12.41    0.50
  -2   5  -3   11.29    0.45
   3  -5   2    8.46    0.40
   3  -5   2    8.87    0.47
   4  -5   1    0.31    0.22
   5  -5   0   -0.34    0.21
   6  -5  -1    1.76    0.37
   7  -5  -2   20.75    0.92
   8  -5  -3    3.14    0.46
   9  -5  -4    0.67    0.35
  10  -5  -5    4.82    0.58
  11  -5  -6    0.97    0.42
  10   6 -14    0.38    0.36
   9   6 -13    1.74    0.38
   8   6 -12    4.85    0.47
   7   6 -11    0.39    0.25
   6   6 -10    0.34    0.17
   6   6 -10    0.59    0.24
   5   6  -9    5.45    0.37
   5   6  -9    5.37    0.34
   4   6  -8    0.98    0.19
   4   6  -8    0.88    0.17
  -3  -6   7    1.62    0.25
   3   6  -7    1.58    0.19
   3   6  -7    1.40    0.19
  -2  -6   6    0.33    0.17
  -2  -6   6    0.30    0.11
   2   6  -6    0.29    0.15
   2   6  -6    0.23    0.13
  -1  -6   5   47.46    1.32
  -1  -6   5   48.90    1.29
  -1  -6   5   50.83    1.40
  -1  -6   5   48.48    1.46
   1   6  -5   49.82    1.35
   0  -6   4    0.60    0.12
   0  -6   4    0.76    0.23
   0  -6   4    0.79    0.19
   1  -6   3   24.29    0.80
   1  -6   3   24.97    0.73
   1  -6   3   23.57    0.87
   2  -6   2    3.78    0.34
  -2   6  -2    2.69    0.24
   3  -6   1    5.91    0.45
  -3   6  -1    6.09    0.34
   4  -6   0   69.76    1.99
   5  -6  -1    9.44    0.59
   6  -6  -2    4.36    0.47
   7  -6  -3   -0.14    0.30
   8  -6  -4   -0.74    0.29
   9  -6  -5    0.03    0.34
  10  -6  -6    0.14    0.37
   9   7 -12    0.04    0.31
   8   7 -11    0.40    0.28
   7   7 -10    3.07    0.37
   6   7  -9    0.00    0.17
   6   7  -9    0.29    0.23
   5   7  -8    0.63    0.19
   5   7  -8    0.49    0.21
   4   7  -7    0.34    0.17
   4   7  -7    0.60    0.17
  -3  -7   6    0.94    0.28
   3   7  -6    0.14    0.14
   3   7  -6    0.07    0.14
  -2  -7   5    0.17    0.24
  -2  -7   5    0.33    0.13
  -2  -7   5    0.42    0.11
   2   7  -5    0.12    0.15
  -1  -7   4    0.23    0.22
  -1  -7   4    0.19    0.10
   1   7  -4    0.18    0.15
   0  -7   3    1.92    0.31
   0  -7   3    2.18    0.19
   1  -7   2   23.94    0.73
   1  -7   2   24.32    0.94
   2  -7   1    0.77    0.27
  -2   7  -1    0.63    0.13
   3  -7   0    0.18    0.24
  -3   7   0   -0.03    0.13
   4  -7  -1    4.19    0.45
   5  -7  -2   14.94    0.80
   6  -7  -3   10.53    0.72
   7  -7  -4    0.08    0.32
   8  -7  -5    1.15    0.43
   9  -7  -6    0.24    0.38
  10  -7  -7    0.92    0.44
   9   8 -11   -0.02    0.31
   8   8 -10   -0.19    0.25
   7   8  -9   -0.19    0.22
   6   8  -8    2.04    0.30
   5   8  -7    2.37    0.29
   5   8  -7    2.31    0.29
  -4  -8   6    1.26    0.37
   4   8  -6    1.09    0.22
   4   8  -6    1.56    0.25
  -3  -8   5    5.88    0.55
   3   8  -5    6.14    0.41
  -2  -8   4    0.15    0.26
  -2  -8   4    0.00    0.11
   2   8  -4    0.07    0.18
  -1  -8   3   13.98    0.74
   1   8  -3   14.31    0.63
   0  -8   2    0.54    0.26
   1  -8   1    1.00    0.31
   2  -8   0   42.02    1.43
   3  -8  -1    5.41    0.54
  -3   8   1    4.58    0.30
   4  -8  -2    5.80    0.56
   5  -8  -3    1.25    0.39
   6  -8  -4    3.60    0.52
   7  -8  -5    3.36    0.52
   8  -8  -6    0.11    0.38
   9  -8  -7   -0.26    0.40
  -6  -9   7    0.68    0.37
  -5  -9   6    5.51    0.64
  -4  -9   5    2.41    0.46
   4   9  -5    2.14    0.31
  -3  -9   4    0.27    0.32
   3   9  -4    0.41    0.23
  -2  -9   3    0.32    0.32
   2   9  -3    0.64    0.25
  -1  -9   2   16.69    0.86
   1   9  -2   17.77    0.76
   0  -9   1   17.36    0.89
   1  -9   0    0.25    0.31
   2  -9  -1    1.46    0.39
   3  -9  -2    3.32    0.48
   4  -9  -3    6.74    0.67
   5  -9  -4    0.82    0.40
   6  -9  -5    3.59    0.53
   7  -9  -6    2.37    0.53
   8  -9  -7    1.07    0.47
  -6 -10   6   -0.29    0.37
  -5 -10   5    4.97    0.63
  -4 -10   4    0.33    0.37
  -3 -10   3    2.00    0.47
   3  10  -3    1.70    0.32
  -2 -10   2   -0.15    0.33
   2  10  -2    0.05    0.23
  -1 -10   1    0.67    0.40
   0 -10   0   22.18    1.06
   1 -10  -1    2.56    0.50
   2 -10  -2    0.08    0.36
   3 -10  -3    0.87    0.42
   4 -10  -4    0.28    0.33
   5 -10  -5    2.70    0.52
   6 -10  -6    0.52    0.43
   7 -10  -7    0.30    0.47
  -4 -11   3    0.13    0.39
  -3 -11   2   -0.13    0.38
  -2 -11   1    0.26    0.39
  -1 -11   0    0.52    0.40
   0 -11  -1    1.58    0.48
   1 -11  -2    4.53    0.63
   2 -11  -3    0.53    0.42
   3 -11  -4    0.59    0.40
   4 -11  -5    2.42    0.51
   5 -11  -6    0.32    0.44
   0 -11 -23    0.57    0.41
   1  11  22    2.56    0.51
  -1 -11 -22    2.45    0.55
   2  11  21    2.04    0.47
  -2 -11 -21    2.67    0.56
   3  11  20    0.34    0.39
  -3 -11 -20   -0.16    0.43
   3 -10 -25    0.49    0.41
  -2  10  24    0.80    0.41
   2 -10 -24    0.12    0.36
  -1  10  23    2.06    0.47
   1 -10 -23    1.92    0.44
   0  10  22    0.17    0.35
   0 -10 -22    0.56    0.37
   1  10  21    0.52    0.37
  -1 -10 -21    0.49    0.38
   2  10  20    0.81    0.37
  -2 -10 -20    1.25    0.45
   3  10  19    2.22    0.48
  -3 -10 -19    2.26    0.48
   4  10  18    0.55    0.38
  -4 -10 -18    0.24    0.40
   5  10  17    1.65    0.43
  -5 -10 -17    1.96    0.51
   6  10  16    0.35    0.39
  -6 -10 -16    0.06    0.44
   4  -9 -25    0.45    0.36
  -3   9  24    0.14    0.35
   3  -9 -24    0.62    0.36
  -2   9  23    0.37    0.33
   2  -9 -23   -0.10    0.29
  -1   9  22    1.88    0.40
   1  -9 -22    2.55    0.45
   0   9  21    7.67    0.63
   0  -9 -21    8.31    0.68
   1   9  20    1.32    0.36
  -1  -9 -20    1.41    0.39
   2   9  19   -0.16    0.31
  -2  -9 -19    0.09    0.36
   3   9  18    7.53    0.63
  -3  -9 -18    7.07    0.69
   4   9  17    0.33    0.34
  -4  -9 -17    1.59    0.44
   5   9  16    0.30    0.34
  -5  -9 -16    0.18    0.39
   6   9  15    2.61    0.45
  -6  -9 -15    2.60    0.57
   7   9  14   -0.21    0.32
  -7  -9 -14    0.30    0.41
   5  -8 -25    2.13    0.43
   4  -8 -24    3.71    0.49
  -3   8  23    6.64    0.61
   3  -8 -23    6.95    0.59
  -2   8  22    2.06    0.40
   2  -8 -22    1.64    0.37
  -1   8  21    3.59    0.43
   1  -8 -21    3.19    0.45
   0   8  20    7.96    0.59
   0  -8 -20    7.57    0.60
   1   8  19    7.14    0.53
  -1  -8 -19    7.48    0.61
   2   8  18   -0.12    0.25
  -2  -8 -18    0.06    0.28
   3   8  17   14.39    0.76
  -3  -8 -17   13.76    0.83
   4   8  16   11.75    0.71
  -4  -8 -16   11.65    0.81
   5   8  15    5.72    0.55
  -5  -8 -15    4.03    0.56
   6   8  14    0.62    0.30
  -6  -8 -14    0.03    0.35
   7   8  13    0.42    0.34
  -7  -8 -13    0.86    0.42
   8   8  12    0.41    0.36
  -8  -8 -12   -0.12    0.38
   9   8  11    0.05    0.35
   7  -7 -26    1.01    0.31
   6  -7 -25    3.56    0.40
   5  -7 -24    0.01    0.19
   5  -7 -24   -0.13    0.26
   4  -7 -23    3.76    0.46
   4  -7 -23    3.46    0.34
  -3   7  22    4.03    0.48
   3  -7 -22    3.92    0.30
   3  -7 -22    4.38    0.45
  -2   7  21    4.03    0.35
  -2   7  21    3.22    0.40
   2  -7 -21    4.21    0.25
   2  -7 -21    4.09    0.43
  -1   7  20    0.14    0.14
  -1   7  20    0.48    0.28
   1  -7 -20    0.29    0.25
   1  -7 -20    0.07    0.08
   0   7  19    1.07    0.30
   0  -7 -19    0.96    0.29
   1   7  18   28.89    1.04
  -1  -7 -18   28.97    1.11
   2   7  17    0.90    0.27
  -2  -7 -17    0.61    0.27
   3   7  16    0.65    0.25
  -3  -7 -16    1.18    0.33
   4   7  15    3.18    0.38
  -4  -7 -15    3.25    0.46
   5   7  14    0.64    0.28
  -5  -7 -14    0.39    0.33
   6   7  13    9.26    0.63
  -6  -7 -13    9.75    0.76
   7   7  12    0.24    0.31
  -7  -7 -12   -0.07    0.30
   8   7  11    0.79    0.35
  -8  -7 -11    1.01    0.42
   9   7  10    1.11    0.40
  10   7   9    0.40    0.39
   8  -6 -26    0.65    0.32
   7  -6 -25    3.92    0.45
   6  -6 -24    3.88    0.41
   6  -6 -24    4.46    0.46
   5  -6 -23    4.83    0.42
   5  -6 -23    4.85    0.47
   4  -6 -22    0.36    0.25
   4  -6 -22    0.07    0.16
  -3   6  21    5.00    0.47
   3  -6 -21    4.69    0.31
   3  -6 -21    4.64    0.42
  -2   6  20   29.61    1.05
   2  -6 -20   30.01    0.86
   2  -6 -20   30.75    1.04
  -1   6  19   17.24    0.73
  -1   6  19   16.98    0.61
   1  -6 -19   17.85    0.73
   1  -6 -19   16.70    0.51
   0   6  18    4.18    0.39
   0   6  18    3.84    0.26
   0  -6 -18    4.53    0.42
   1   6  17   13.43    0.60
  -1  -6 -17   13.12    0.66
   2   6  16    5.43    0.40
  -2  -6 -16    5.43    0.46
   3   6  15   10.37    0.55
  -3  -6 -15    9.82    0.59
  -3  -6 -15    9.81    0.45
   4   6  14    0.79    0.24
  -4  -6 -14    0.38    0.18
  -4  -6 -14    1.22    0.31
   5   6  13    2.00    0.31
  -5  -6 -13    1.85    0.28
  -5  -6 -13    1.83    0.38
   6   6  12    1.58    0.33
  -6  -6 -12    1.29    0.38
   7   6  11    0.43    0.32
   8   6  10    2.21    0.40
   9   6   9    1.29    0.36
  10   6   8    1.63    0.41
   9  -5 -26    1.42    0.40
   8  -5 -25    0.70    0.31
   7  -5 -24    0.27    0.27
   6  -5 -23    3.40    0.38
   6  -5 -23    3.06    0.37
   5  -5 -22   -0.09    0.21
   5  -5 -22    0.04    0.19
   4  -5 -21   -0.21    0.15
   4  -5 -21    0.12    0.20
  -3   5  20   11.59    0.59
   3  -5 -20   11.97    0.56
   3  -5 -20   11.50    0.49
  -2   5  19   12.55    0.60
   2  -5 -19   13.34    0.58
   2  -5 -19   13.71    0.48
  -1   5  18   52.76    1.53
   1  -5 -18   53.94    1.37
   1  -5 -18   54.08    1.54
   0   5  17   41.46    1.18
   0   5  17   43.12    1.26
   0  -5 -17   42.59    1.28
   0  -5 -17   41.51    1.06
   1   5  16    0.77    0.19
  -1  -5 -16    0.26    0.18
   2   5  15    5.84    0.37
  -2  -5 -15    6.63    0.45
   3   5  14    0.47    0.08
   3   5  14    0.50    0.21
  -3  -5 -14    0.49    0.15
  -3  -5 -14    0.54    0.22
   4   5  13   14.49    0.64
  -4  -5 -13   14.29    0.60
  -4  -5 -13   15.89    0.74
   5   5  12    1.07    0.26
  -5  -5 -12    0.88    0.28
   6   5  11    1.78    0.30
   7   5  10    1.40    0.34
   8   5   9    0.18    0.29
   9   5   8    0.27    0.30
  10   5   7    1.15    0.41
  11   5   6   -0.17    0.38
   9  -4 -25    1.33    0.37
   8  -4 -24    2.88    0.42
   7  -4 -23    7.36    0.56
   7  -4 -23    7.85    0.50
   6  -4 -22    0.38    0.22
   6  -4 -22    0.17    0.23
   5  -4 -21    3.94    0.38
   5  -4 -21    3.67    0.35
   4  -4 -20    8.20    0.45
   4  -4 -20    8.91    0.45
  -3   4  19    7.87    0.44
   3  -4 -19    6.84    0.38
   3  -4 -19    7.53    0.41
  -2   4  18    0.24    0.17
  -2   4  18    0.19    0.16
   2  -4 -18    0.18    0.11
   2  -4 -18    0.19    0.15
  -1   4  17   36.08    1.11
  -1   4  17   34.85    1.06
   1  -4 -17   34.49    0.95
   1  -4 -17   36.48    1.05
   0   4  16    1.13    0.21
   0   4  16    0.81    0.17
   0  -4 -16    1.04    0.11
   0  -4 -16    0.91    0.18
   0  -4 -16    1.07    0.17
   1   4  15    1.82    0.22
   1   4  15    1.72    0.11
   1   4  15    1.67    0.24
  -1  -4 -15    1.70    0.20
  -1  -4 -15    1.27    0.21
   2   4  14   34.56    0.85
   2   4  14   32.44    1.00
  -2  -4 -14   33.02    0.99
  -2  -4 -14   32.81    1.05
   3   4  13   36.43    1.09
  -3  -4 -13   36.35    1.08
  -3  -4 -13   35.59    1.15
   4   4  12   18.80    0.71
  -4  -4 -12   18.82    0.78
   5   4  11    5.12    0.37
   6   4  10    3.92    0.39
   7   4   9    3.89    0.38
   8   4   8    0.92    0.30
   9   4   7    4.11    0.48
  10   4   6   -0.13    0.32
  11   4   5    1.75    0.42
  10  -3 -25    0.88    0.39
   9  -3 -24    0.28    0.30
   8  -3 -23    3.09    0.45
   7  -3 -22   -0.01    0.19
   7  -3 -22    0.42    0.26
   6  -3 -21    4.86    0.36
   6  -3 -21    5.07    0.42
   5  -3 -20    0.15    0.16
   5  -3 -20   -0.07    0.19
  -4   3  19   36.83    1.13
   4  -3 -19   36.09    1.10
   4  -3 -19   36.13    1.06
  -3   3  18  113.32    2.85
  -3   3  18  108.25    2.83
   3  -3 -18  111.48    2.78
   3  -3 -18  112.84    2.78
   3  -3 -18  110.64    2.81
  -2   3  17   54.92    1.49
  -2   3  17   53.44    1.47
   2  -3 -17   53.34    1.42
   2  -3 -17   52.82    1.43
   2  -3 -17   56.03    1.43
  -1   3  16    0.37    0.13
  -1   3  16    0.28    0.12
   1  -3 -16    0.36    0.12
   1  -3 -16    0.43    0.10
   1  -3 -16    0.29    0.10
   0   3  15   40.65    1.03
   0   3  15   39.92    1.16
   0   3  15   39.67    1.10
   0   3  15   40.65    1.15
   0  -3 -15   39.44    1.11
   0  -3 -15   40.22    1.08
   0  -3 -15   40.16    1.04
   1   3  14   16.29    0.55
   1   3  14   16.65    0.46
   1   3  14   15.69    0.60
   1   3  14   16.73    0.56
  -1  -3 -14   16.78    0.54
  -1  -3 -14   16.35    0.57
   2   3  13   34.12    0.80
   2   3  13   28.74    0.88
  -2  -3 -13   28.51    0.86
  -2  -3 -13   29.38    0.92
  -2  -3 -13   29.30    0.90
   3   3  12    3.98    0.29
  -3  -3 -12    4.49    0.33
  -3  -3 -12    5.11    0.29
  -3  -3 -12    4.51    0.29
   4   3  11    5.17    0.34
   5   3  10   11.56    0.53
   6   3   9    4.61    0.39
   7   3   8    3.37    0.38
   8   3   7    5.37    0.47
   9   3   6    0.01    0.28
  10   3   5   -0.17    0.29
  11   3   4    0.02    0.35
  12   3   3    1.43    0.47
  10  -2 -24    1.14    0.39
   9  -2 -23    1.87    0.43
   8  -2 -22    0.30    0.29
   7  -2 -21    2.27    0.38
   7  -2 -21    2.54    0.28
   6  -2 -20    4.70    0.45
   6  -2 -20    5.45    0.35
  -5   2  19   10.26    0.51
   5  -2 -19   10.25    0.44
   5  -2 -19   10.96    0.55
  -4   2  18    0.32    0.17
   4  -2 -18    0.16    0.13
   4  -2 -18    0.30    0.11
   4  -2 -18    0.24    0.18
  -3   2  17   59.14    1.57
  -3   2  17   59.10    1.56
   3  -2 -17   58.27    1.50
   3  -2 -17   58.85    1.51
   3  -2 -17   58.26    1.58
  -2   2  16    7.40    0.33
  -2   2  16    7.67    0.33
   2  -2 -16    7.56    0.28
   2  -2 -16    7.85    0.30
   2  -2 -16    7.34    0.33
  -1   2  15    0.46    0.09
  -1   2  15    0.37    0.10
  -1   2  15    0.57    0.11
   1  -2 -15    0.41    0.09
   1  -2 -15    0.46    0.08
   1  -2 -15    0.38    0.10
   0   2  14    0.80    0.15
   0   2  14    0.37    0.08
   0  -2 -14    0.40    0.09
   0  -2 -14    0.35    0.07
   0  -2 -14    0.38    0.09
   1   2  13  109.45    2.73
   1   2  13  107.09    2.68
   1   2  13  111.11    2.78
   1   2  13  111.06    2.64
  -1  -2 -13  110.12    2.70
  -1  -2 -13  109.19    2.66
   2   2  12  105.08    2.60
  -2  -2 -12  103.56    2.63
  -2  -2 -12  103.59    2.69
  -2  -2 -12  108.24    2.59
   3   2  11    1.58    0.18
  -3  -2 -11    1.25    0.15
   4   2  10   22.75    0.74
  -4  -2 -10   22.70    0.72
   5   2   9   16.44    0.63
   6   2   8   42.81    1.28
   7   2   7    6.73    0.47
   8   2   6    0.59    0.27
   9   2   5    3.96    0.46
  10   2   4   -0.14    0.30
  11   2   3    1.08    0.39
  12   2   2    0.85    0.42
  10  -1 -23    2.98    0.48
   9  -1 -22    4.07    0.53
   8  -1 -21    0.02    0.29
   7  -1 -20   -0.01    0.16
   7  -1 -20   -0.37    0.22
   6  -1 -19    1.32    0.19
   6  -1 -19    1.02    0.27
  -5   1  18  114.99    2.93
   5  -1 -18  114.31    2.83
   5  -1 -18  115.55    2.98
   5  -1 -18  114.76    2.84
  -4   1  17   28.42    0.85
   4  -1 -17   28.00    0.77
   4  -1 -17   27.82    0.89
   4  -1 -17   27.67    0.78
  -3   1  16    0.41    0.11
   3  -1 -16    0.37    0.08
   3  -1 -16    0.33    0.07
   3  -1 -16    0.39    0.15
  -2   1  15   67.19    1.59
  -2   1  15   64.63    1.58
   2  -1 -15   52.83    1.51
   2  -1 -15   64.21    1.51
   2  -1 -15   64.96    1.62
  -1   1  14   21.10    0.60
  -1   1  14   19.86    0.55
   1  -1 -14   20.01    0.60
   1  -1 -14   19.90    0.50
   0   1  13  121.29    2.88
   0   1  13  120.00    2.87
   0   1  13  116.95    2.85
   0  -1 -13  121.14    2.89
   0  -1 -13  116.97    2.81
   1   1  12  110.17    2.85
   1   1  12  111.91    2.71
   1   1  12  113.36    2.72
   1   1  12  114.72    2.75
  -1  -1 -12  110.44    2.70
  -1  -1 -12  114.06    2.69
  -1  -1 -12  113.07    2.86
   2   1  11   48.99    1.27
  -2  -1 -11   48.85    1.29
  -2  -1 -11   48.83    1.36
  -2  -1 -11   50.80    1.26
   3   1  10   24.25    0.72
  -3  -1 -10   24.24    0.70
   4   1   9   62.61    1.71
  -4  -1  -9   68.70    1.72
   5   1   8   13.55    0.55
   6   1   7   17.85    0.70
   7   1   6   41.33    1.30
   8   1   5   24.66    0.95
   9   1   4    1.79    0.36
  10   1   3    7.66    0.61
  11   1   2    5.38    0.59
  12   1   1    0.27    0.40
  11   0 -23    0.29    0.38
  10   0 -22    0.26    0.35
   9   0 -21    7.50    0.67
   8   0 -20    8.00    0.62
   7   0 -19    0.94    0.20
   7   0 -19    0.52    0.27
  -6   0  18    3.93    0.36
   6   0 -18    3.94    0.27
   6   0 -18    3.68    0.38
  -5   0  17   43.21    1.24
   5   0 -17   43.01    1.15
   5   0 -17   43.76    1.30
   5   0 -17   43.71    1.14
  -4   0  16    1.00    0.16
   4   0 -16    0.93    0.10
   4   0 -16    0.54    0.16
   4   0 -16    0.87    0.10
  -3   0  15   40.77    1.06
   3   0 -15   39.68    1.12
   3   0 -15   39.63    0.96
  -2   0  14    0.38    0.07
  -2   0  14    0.30    0.07
  -2   0  14    0.37    0.10
   2   0 -14    0.45    0.11
  -1   0  13  117.78    2.81
  -1   0  13  123.16    2.92
  -1   0  13  119.58    2.82
   1   0 -13  118.79    2.92
   0   0  12  286.93    6.70
   0   0 -12  279.63    6.70
   1   0  11   15.28    0.42
   1   0  11   15.63    0.47
   1   0  11   15.62    0.53
  -1   0 -11   16.13    0.54
   2   0  10    1.47    0.13
  -2   0 -10    1.50    0.17
  -2   0 -10    1.71    0.11
   3   0   9  113.35    2.87
  -3   0  -9  121.49    2.86
   4   0   8   50.48    1.37
  -4   0  -8   51.63    1.36
   5   0   7    6.78    0.37
  -5   0  -7    7.20    0.37
   6   0   6    0.78    0.21
   7   0   5   25.38    0.90
   8   0   4   -0.03    0.23
   9   0   3    0.53    0.31
  10   0   2    0.47    0.35
  11   0   1    1.39    0.41
  12   0   0    1.78    0.47
  11   1 -22   -0.11    0.40
  10   1 -21    0.75    0.41
   9   1 -20    0.37    0.32
   8   1 -19    0.58    0.30
   7   1 -18   31.58    1.10
   7   1 -18   30.58    0.91
  -6  -1  17    3.91    0.35
   6   1 -17    3.92    0.24
   6   1 -17    4.47    0.25
   6   1 -17    3.86    0.37
  -5  -1  16    3.00    0.25
   5   1 -16    3.35    0.32
   5   1 -16    2.92    0.18
   5   1 -16    2.93    0.18
  -4  -1  15   30.75    0.87
   4   1 -15   30.25    0.93
   4   1 -15   29.49    0.76
  -3  -1  14    1.42    0.14
   3   1 -14    1.42    0.18
  -2  -1  13   35.28    0.87
  -2  -1  13   34.37    0.96
   2   1 -13   34.56    0.97
  -1  -1  12  118.59    2.86
   1   1 -12  115.36    2.85
   0  -1  11   17.13    0.51
   0   1 -11   16.61    0.51
   1  -1  10  103.21    2.45
   1  -1  10  103.23    2.53
   1  -1  10  103.53    2.64
  -1   1 -10  104.79    2.64
   2  -1   9   62.25    1.53
  -2   1  -9   60.74    1.63
  -2   1  -9   61.19    1.50
   3  -1   8   20.31    0.62
  -3   1  -8   20.84    0.61
   4  -1   7   95.71    2.39
  -4   1  -7   93.47    2.37
   5  -1   6   24.20    0.80
  -5   1  -6   25.72    0.81
   6  -1   5   48.92    1.42
   7  -1   4   -0.23    0.23
   8  -1   3   14.15    0.70
   9  -1   2   17.31    0.82
  10  -1   1    1.57    0.39
  11  -1   0    0.12    0.35
  12  -1  -1   -0.23    0.38
  11   2 -21    1.71    0.49
  10   2 -20    2.46    0.49
   9   2 -19    1.54    0.41
   8   2 -18    0.46    0.28
   7   2 -17   12.18    0.64
   7   2 -17   12.24    0.47
  -6  -2  16   17.93    0.69
   6   2 -16   19.40    0.58
   6   2 -16   18.76    0.75
  -5  -2  15    4.39    0.29
   5   2 -15    4.69    0.21
   5   2 -15    4.73    0.36
   5   2 -15    4.26    0.21
  -4  -2  14   13.80    0.48
   4   2 -14   13.87    0.38
   4   2 -14   13.94    0.54
  -3  -2  13   28.73    0.77
   3   2 -13   27.76    0.84
  -2  -2  12  107.46    2.57
  -2  -2  12  108.63    2.68
   2   2 -12  106.38    2.66
  -1  -2  11    1.52    0.14
   1   2 -11    1.49    0.15
   0  -2  10    1.60    0.13
   0  -2  10    1.70    0.18
   0   2 -10    1.85    0.15
   1  -2   9    9.34    0.38
   1  -2   9    8.69    0.29
   1  -2   9   10.28    0.34
  -1   2  -9    9.24    0.38
   2  -2   8   19.41    0.57
  -2   2  -8   19.68    0.55
  -2   2  -8   19.52    0.64
   3  -2   7   63.72    1.67
  -3   2  -7   66.19    1.65
   4  -2   6    1.77    0.22
  -4   2  -6    1.76    0.20
   5  -2   5   12.98    0.54
   6  -2   4    1.19    0.27
   7  -2   3    1.63    0.31
   8  -2   2   11.68    0.65
   9  -2   1    5.66    0.54
  10  -2   0   12.04    0.75
  11  -2  -1    1.06    0.42
  12  -2  -2    0.20    0.41
  10   3 -19    0.97    0.41
   9   3 -18   11.65    0.75
   8   3 -17    1.06    0.32
   7   3 -16    2.27    0.35
   7   3 -16    2.74    0.24
  -6  -3  15    7.21    0.42
   6   3 -15    7.17    0.31
   6   3 -15    6.76    0.47
  -5  -3  14   -0.09    0.12
   5   3 -14    0.02    0.07
   5   3 -14   -0.17    0.17
  -4  -3  13   50.85    1.30
   4   3 -13   40.54    1.17
   4   3 -13   51.91    1.35
   3   3 -12    2.64    0.09
  -2  -3  11    2.16    0.14
   2   3 -11    2.19    0.19
  -1  -3  10   51.93    1.36
  -1  -3  10   52.53    1.30
   1   3 -10   52.20    1.36
   0  -3   9  116.70    2.84
   0  -3   9  119.63    2.90
   0  -3   9  119.36    3.00
   0  -3   9  119.05    2.87
   0   3  -9  118.52    2.90
   1  -3   8   11.91    0.42
   1  -3   8   12.49    0.46
   1  -3   8   12.76    0.42
  -1   3  -8   12.30    0.38
  -1   3  -8   12.85    0.46
   2  -3   7    9.28    0.36
  -2   3  -7    9.18    0.34
  -2   3  -7    8.97    0.38
   3  -3   6  120.67    3.03
  -3   3  -6  123.33    3.01
   4  -3   5   61.74    1.69
  -4   3  -5   63.40    1.67
   5  -3   4   30.15    0.97
   6  -3   3    5.88    0.45
   7  -3   2   20.50    0.84
   8  -3   1    2.69    0.38
   9  -3   0   -0.30    0.28
  10  -3  -1    0.00    0.33
  11  -3  -2    0.37    0.37
  12  -3  -3    1.73    0.48
  10   4 -18    0.61    0.35
   9   4 -17    2.27    0.43
   8   4 -16    6.34    0.56
   7   4 -15    0.65    0.29
   7   4 -15    0.62    0.15
   6   4 -14    1.68    0.29
   6   4 -14    1.97    0.18
  -5  -4  13    1.50    0.23
   5   4 -13    1.51    0.15
   5   4 -13    1.73    0.26
  -4  -4  12   18.82    0.64
   4   4 -12   18.54    0.66
   4   4 -12   18.80    0.55
  -3  -4  11    0.52    0.13
   3   4 -11    0.40    0.08
   3   4 -11    0.45    0.15
  -2  -4  10    9.20    0.35
   2   4 -10    8.58    0.37
   2   4 -10    9.23    0.29
  -1  -4   9   13.91    0.45
  -1  -4   9   12.48    0.45
   1   4  -9   13.53    0.47
   0  -4   8   51.93    1.33
   0  -4   8   49.13    1.37
   0  -4   8   50.14    1.35
   0  -4   8   50.38    1.30
   1  -4   7   34.05    0.95
   1  -4   7   34.45    0.94
   1  -4   7   34.04    0.98
  -1   4  -7   34.74    0.99
  -1   4  -7   34.06    0.94
   2  -4   6    1.94    0.22
  -2   4  -6    1.57    0.17
  -2   4  -6    1.67    0.19
   3  -4   5   44.90    1.30
  -3   4  -5   46.91    1.28
   4  -4   4   11.11    0.50
   5  -4   3    6.37    0.42
   6  -4   2    5.32    0.46
   7  -4   1   54.08    1.67
   8  -4   0   67.01    2.02
   9  -4  -1    8.98    0.66
  10  -4  -2    0.03    0.34
  11  -4  -3   -0.03    0.37
  10   5 -17    2.98    0.50
   9   5 -16    0.32    0.33
   8   5 -15    4.32    0.48
   7   5 -14    1.05    0.29
   6   5 -13    3.56    0.25
   6   5 -13    3.00    0.33
  -5  -5  12    0.96    0.21
   5   5 -12    0.95    0.23
   5   5 -12    0.77    0.14
  -4  -5  11   12.69    0.53
   4   5 -11   12.01    0.43
   4   5 -11   12.28    0.52
  -3  -5  10   74.76    1.95
   3   5 -10   73.03    1.86
   3   5 -10   74.27    1.93
  -2  -5   9    3.35    0.25
   2   5  -9    3.00    0.24
   2   5  -9    3.32    0.20
  -1  -5   8   14.82    0.55
  -1  -5   8   15.15    0.50
  -1  -5   8   15.51    0.53
  -1  -5   8   14.57    0.58
   1   5  -8   14.78    0.51
   0  -5   7    7.10    0.34
   0  -5   7    7.42    0.32
   0  -5   7    6.81    0.39
   0  -5   7    7.14    0.34
   1  -5   6  102.19    2.56
   1  -5   6  103.18    2.54
   1  -5   6  100.89    2.62
  -1   5  -6  101.17    2.57
   2  -5   5  102.10    2.68
   2  -5   5  106.27    2.64
  -2   5  -5  103.84    2.65
  -2   5  -5  104.18    2.66
   3  -5   4    1.78    0.22
   3  -5   4    2.33    0.28
  -3   5  -4    1.67    0.22
   4  -5   3   10.01    0.53
   5  -5   2    3.15    0.37
   6  -5   1    2.27    0.35
   7  -5   0   -0.04    0.27
   8  -5  -1    6.15    0.59
   9  -5  -2   11.18    0.75
  10  -5  -3    0.19    0.34
  11  -5  -4    0.03    0.40
  10   6 -16    1.89    0.46
   9   6 -15    1.80    0.41
   8   6 -14    0.22    0.30
   7   6 -13    1.19    0.30
   6   6 -12    1.31    0.20
   6   6 -12    1.65    0.29
   5   6 -11    0.09    0.12
   5   6 -11    0.00    0.18
   4   6 -10    5.88    0.30
   4   6 -10    5.54    0.36
  -3  -6   9    4.78    0.35
   3   6  -9    5.10    0.31
   3   6  -9    4.80    0.29
  -2  -6   8   27.17    0.96
  -2  -6   8   28.73    0.90
   2   6  -8   28.53    0.84
   2   6  -8   27.19    0.84
  -1  -6   7   16.91    0.61
  -1  -6   7   15.91    0.57
  -1  -6   7   16.26    0.56
  -1  -6   7   15.58    0.67
   0  -6   6    0.79    0.23
   0  -6   6    1.04    0.19
   0  -6   6    1.18    0.16
   1  -6   5   32.91    1.09
   1  -6   5   33.64    1.02
   1  -6   5   34.52    0.98
   2  -6   4   24.02    0.86
   2  -6   4   23.23    0.85
  -2   6  -4   24.01    0.76
   3  -6   3    8.66    0.51
  -3   6  -3    8.67    0.42
   4  -6   2    6.37    0.45
   5  -6   1    9.29    0.59
   6  -6   0   52.64    1.68
   7  -6  -1    4.97    0.56
   8  -6  -2   -0.37    0.32
   9  -6  -3    2.21    0.45
  10  -6  -4    0.77    0.39
   9   7 -14    0.98    0.36
   8   7 -13    0.98    0.32
   7   7 -12   -0.19    0.24
   6   7 -11    5.80    0.44
   5   7 -10   17.05    0.63
   5   7 -10   17.43    0.68
   4   7  -9    0.07    0.13
   4   7  -9   -0.01    0.16
  -3  -7   8    2.94    0.38
   3   7  -8    3.76    0.29
   3   7  -8    3.63    0.29
  -2  -7   7   -0.14    0.21
  -2  -7   7   -0.07    0.13
   2   7  -7    0.32    0.15
  -1  -7   6    2.35    0.21
  -1  -7   6    1.94    0.33
   1   7  -6    2.04    0.24
   0  -7   5   28.26    0.84
   0  -7   5   27.84    1.02
   1  -7   4    2.22    0.33
   2  -7   3    6.01    0.48
   3  -7   2   14.29    0.69
  -3   7  -2   13.60    0.54
   4  -7   1    5.47    0.50
  -4   7  -1    4.82    0.38
   5  -7   0    0.47    0.29
   6  -7  -1    1.84    0.42
   7  -7  -2    2.89    0.48
   8  -7  -3    0.10    0.37
   9  -7  -4    0.36    0.36
  10  -7  -5    1.13    0.45
   8   8 -12    0.57    0.31
   7   8 -11    0.30    0.26
   6   8 -10   -0.15    0.21
   5   8  -9    0.51    0.21
  -4  -8   8   16.45    0.85
   4   8  -8   15.22    0.62
   4   8  -8   15.53    0.64
  -3  -8   7    2.06    0.38
   3   8  -7    1.87    0.26
   3   8  -7    2.02    0.25
  -2  -8   6    5.12    0.31
  -2  -8   6    6.00    0.53
   2   8  -6    5.81    0.39
  -1  -8   5    0.30    0.27
   0  -8   4    0.47    0.28
   1  -8   3    7.66    0.53
   2  -8   2    1.21    0.32
   3  -8   1    5.76    0.55
  -3   8  -1    4.94    0.33
   4  -8   0   17.12    0.83
   5  -8  -1   12.37    0.78
   6  -8  -2    0.88    0.36
   7  -8  -3    2.85    0.52
   8  -8  -4    0.33    0.39
   9  -8  -5    1.02    0.45
  -6  -9   9    0.45    0.37
  -5  -9   8    0.79    0.37
  -4  -9   7    0.44    0.34
  -3  -9   6    0.44    0.34
   3   9  -6    0.75    0.23
  -2  -9   5    7.96    0.65
   2   9  -5    7.59    0.49
  -1  -9   4    0.73    0.32
   0  -9   3    0.59    0.31
   1  -9   2    6.68    0.59
   2  -9   1    2.71    0.44
   3  -9   0   -0.21    0.28
   4  -9  -1    1.11    0.41
   5  -9  -2    7.98    0.72
   6  -9  -3    1.29    0.45
   7  -9  -4    0.24    0.38
   8  -9  -5    3.28    0.59
  -6 -10   8    0.93    0.45
  -5 -10   7   -0.06    0.35
  -4 -10   6    0.19    0.34
  -3 -10   5    2.14    0.47
  -2 -10   4    1.58    0.44
  -1 -10   3    8.69    0.72
   0 -10   2    0.43    0.34
   1 -10   1    2.46    0.47
   2 -10   0   16.98    0.95
   3 -10  -1    1.49    0.44
   4 -10  -2    1.17    0.39
   5 -10  -3    2.51    0.52
   6 -10  -4    0.79    0.46
  -4 -11   5    0.81    0.45
  -3 -11   4    0.64    0.43
  -2 -11   3    0.68    0.41
  -1 -11   2    4.61    0.61
   0 -11   1    2.53    0.53
   1 -11   0   -0.13    0.36
   2 -11  -1    3.58    0.58
   3 -11  -2    6.36    0.70
   4 -11  -3    1.39    0.46
  -2  10  26    0.41    0.39
   2 -10 -26    0.47    0.41
  -1  10  25    1.38    0.43
   1 -10 -25    1.58    0.43
   0  10  24    3.10    0.48
   0 -10 -24    3.78    0.55
   1  10  23    2.97    0.49
  -1 -10 -23    3.35    0.55
   2  10  22    0.14    0.32
  -2 -10 -22    0.15    0.36
   3  10  21   -0.12    0.36
  -3 -10 -21    0.34    0.41
   4  10  20    1.91    0.47
  -4 -10 -20    2.11    0.52
   5  10  19    0.25    0.38
  -5 -10 -19    0.50    0.43
  -3   9  26    1.40    0.43
   3  -9 -26    1.10    0.40
  -2   9  25    0.69    0.35
   2  -9 -25    0.81    0.37
  -1   9  24    0.26    0.33
   1  -9 -24   -0.01    0.29
   0   9  23    8.47    0.63
   0  -9 -23    8.62    0.72
   1   9  22    3.38    0.48
  -1  -9 -22    3.00    0.49
   2   9  21    2.88    0.45
  -2  -9 -21    3.96    0.55
   3   9  20   -0.18    0.28
  -3  -9 -20    0.70    0.36
   4   9  19    0.18    0.31
  -4  -9 -19    0.67    0.39
   5   9  18   10.88    0.77
  -5  -9 -18   11.27    0.89
   6   9  17    1.84    0.46
  -6  -9 -17    0.84    0.47
   7   9  16    0.33    0.38
  -7  -9 -16    0.13    0.40
   4  -8 -26    0.86    0.35
  -3   8  25   -0.07    0.29
   3  -8 -25   -0.19    0.27
  -2   8  24    1.06    0.37
   2  -8 -24    0.85    0.35
  -1   8  23    3.71    0.45
   1  -8 -23    3.80    0.46
   0   8  22    0.10    0.28
   0  -8 -22    0.02    0.28
   1   8  21   -0.05    0.27
  -1  -8 -21    0.41    0.30
   2   8  20    8.20    0.60
  -2  -8 -20    7.27    0.63
   3   8  19    3.12    0.43
  -3  -8 -19    3.68    0.52
   4   8  18    0.65    0.34
  -4  -8 -18    1.46    0.42
   5   8  17    3.52    0.47
  -5  -8 -17    3.68    0.53
   6   8  16    2.30    0.43
  -6  -8 -16    3.33    0.55
   7   8  15    0.78    0.37
  -7  -8 -15    0.87    0.43
   8   8  14   -0.12    0.34
  -8  -8 -14   -0.34    0.35
   7  -7 -28    0.27    0.26
   6  -7 -27   -0.20    0.22
   5  -7 -26    3.36    0.36
   5  -7 -26    4.13    0.47
   4  -7 -25   16.24    0.79
   4  -7 -25   15.63    0.65
  -3   7  24    8.67    0.63
   3  -7 -24    8.70    0.43
   3  -7 -24    8.79    0.59
  -2   7  23   11.79    0.69
  -2   7  23   12.42    0.58
   2  -7 -23   13.01    0.46
   2  -7 -23   12.66    0.68
  -1   7  22    6.36    0.52
  -1   7  22    5.88    0.36
   1  -7 -22    6.52    0.53
   0   7  21    0.65    0.28
   0  -7 -21    0.93    0.30
   1   7  20   -0.09    0.23
  -1  -7 -20    0.44    0.26
   2   7  19    2.41    0.35
  -2  -7 -19    2.95    0.42
   3   7  18   39.69    1.32
  -3  -7 -18   40.12    1.42
   4   7  17    6.41    0.54
  -4  -7 -17    6.40    0.63
   5   7  16    1.55    0.36
  -5  -7 -16    1.35    0.37
   6   7  15    3.72    0.47
  -6  -7 -15    2.86    0.48
   7   7  14    0.98    0.34
  -7  -7 -14    0.50    0.37
   8   7  13    0.74    0.35
  -8  -7 -13    1.01    0.42
   9   7  12    0.22    0.36
  -9  -7 -12   -0.30    0.35
   8  -6 -28    0.24    0.29
   7  -6 -27    0.10    0.26
   6  -6 -26    0.49    0.26
   5  -6 -25    2.43    0.32
   5  -6 -25    3.76    0.41
   4  -6 -24    8.20    0.46
   4  -6 -24    9.02    0.55
  -3   6  23   13.85    0.72
   3  -6 -23   14.37    0.56
   3  -6 -23   13.01    0.65
  -2   6  22    1.53    0.33
   2  -6 -22    0.96    0.28
   2  -6 -22    0.79    0.16
  -1   6  21    2.13    0.26
  -1   6  21    2.07    0.31
   1  -6 -21    2.40    0.20
   1  -6 -21    2.55    0.34
   0   6  20   15.01    0.68
   0   6  20   15.84    0.56
   0  -6 -20   15.53    0.70
   1   6  19    1.14    0.26
   2   6  18    0.30    0.22
  -2  -6 -18    0.74    0.25
   3   6  17   20.85    0.83
  -3  -6 -17   20.88    0.89
   4   6  16    7.13    0.48
  -4  -6 -16    7.88    0.44
  -4  -6 -16    7.97    0.59
   5   6  15    0.07    0.23
  -5  -6 -15   -0.51    0.16
  -5  -6 -15   -0.23    0.26
   6   6  14    0.28    0.28
  -6  -6 -14    0.03    0.23
  -6  -6 -14    0.28    0.29
   7   6  13    1.02    0.35
  -7  -6 -13    1.25    0.37
   8   6  12    4.37    0.48
   9   6  11   -0.02    0.32
  10   6  10    0.28    0.35
   9  -5 -28    0.23    0.34
   8  -5 -27    0.14    0.30
   7  -5 -26    3.12    0.42
   6  -5 -25    0.90    0.26
   6  -5 -25    0.90    0.26
   5  -5 -24    0.02    0.20
   5  -5 -24    0.13    0.19
   4  -5 -23    5.92    0.41
   4  -5 -23    6.10    0.43
  -3   5  22    8.74    0.54
   3  -5 -22    9.01    0.43
   3  -5 -22    9.32    0.48
  -2   5  21    3.68    0.37
   2  -5 -21    3.15    0.26
   2  -5 -21    3.40    0.33
  -1   5  20    0.10    0.19
  -1   5  20    0.18    0.16
   1  -5 -20    0.15    0.10
   1  -5 -20   -0.03    0.17
   0   5  19    1.40    0.25
   0   5  19    1.39    0.20
   0  -5 -19    1.44    0.14
   0  -5 -19    1.48    0.25
   1   5  18  111.99    2.91
  -1  -5 -18  114.00    2.96
   2   5  17   18.91    0.50
   2   5  17   18.24    0.71
  -2  -5 -17   19.36    0.78
   3   5  16    1.31    0.26
   3   5  16    0.83    0.11
  -3  -5 -16    0.54    0.18
  -3  -5 -16    1.23    0.27
   4   5  15   12.60    0.59
  -4  -5 -15   11.51    0.56
  -4  -5 -15   12.41    0.65
   5   5  14    1.15    0.27
  -5  -5 -14    0.93    0.28
  -5  -5 -14    0.81    0.24
   6   5  13    3.61    0.40
   7   5  12    0.07    0.26
   8   5  11    0.89    0.33
   9   5  10    6.30    0.59
  10   5   9    1.54    0.42
  11   5   8   -0.05    0.38
   9  -4 -27    0.02    0.31
   8  -4 -26    0.32    0.31
   7  -4 -25    3.95    0.44
   6  -4 -24    3.81    0.42
   6  -4 -24    3.39    0.34
   5  -4 -23   22.21    0.87
   5  -4 -23   24.34    0.82
   4  -4 -22    0.01    0.16
   4  -4 -22   -0.13    0.16
  -3   4  21   14.59    0.62
   3  -4 -21   14.76    0.57
   3  -4 -21   14.44    0.57
  -2   4  20   12.45    0.54
  -2   4  20   12.40    0.56
   2  -4 -20   12.63    0.47
   2  -4 -20   12.15    0.50
  -1   4  19    2.17    0.27
  -1   4  19    2.42    0.25
   1  -4 -19    2.70    0.20
   1  -4 -19    2.73    0.25
   0   4  18    0.04    0.12
   0   4  18   -0.25    0.13
   0   4  18   -0.15    0.15
   0  -4 -18    0.08    0.08
   0  -4 -18   -0.01    0.14
   1   4  17   27.53    0.85
   1   4  17   26.87    0.87
   1   4  17   27.40    0.94
   1   4  17   28.64    0.73
  -1  -4 -17   27.26    0.89
   2   4  16   54.19    1.32
   2   4  16   51.52    1.47
  -2  -4 -16   53.04    1.53
   3   4  15   21.08    0.61
   3   4  15   21.04    0.74
  -3  -4 -15   21.52    0.81
  -3  -4 -15   20.76    0.74
   4   4  14    1.50    0.24
  -4  -4 -14    1.35    0.27
  -4  -4 -14    1.16    0.23
   5   4  13    1.63    0.27
   6   4  12   10.86    0.55
   7   4  11    0.68    0.26
   8   4  10    1.45    0.35
   9   4   9    0.32    0.32
  10   4   8    1.33    0.40
  11   4   7    0.06    0.34
  10  -3 -27   -0.06    0.38
   9  -3 -26    0.54    0.32
   8  -3 -25    3.65    0.46
   7  -3 -24   -0.14    0.24
   6  -3 -23    2.80    0.36
   6  -3 -23    3.14    0.30
   5  -3 -22    1.36    0.26
   5  -3 -22    1.46    0.21
  -4   3  21    2.61    0.29
   4  -3 -21    2.94    0.26
   4  -3 -21    2.09    0.27
  -3   3  20   13.74    0.58
  -3   3  20   13.98    0.58
   3  -3 -20   15.34    0.52
   3  -3 -20   14.59    0.57
   3  -3 -20   15.10    0.53
  -2   3  19    0.77    0.18
  -2   3  19    0.72    0.18
   2  -3 -19    0.85    0.16
   2  -3 -19    0.74    0.13
   2  -3 -19    0.66    0.15
  -1   3  18  189.83    4.65
  -1   3  18  189.34    4.61
   1  -3 -18  192.71    4.56
   1  -3 -18  185.10    4.57
   1  -3 -18  191.72    4.56
   0   3  17    0.18    0.08
   0   3  17    0.17    0.14
   0   3  17    0.19    0.13
   0   3  17    0.03    0.12
   0  -3 -17    0.24    0.12
   0  -3 -17    0.34    0.10
   1   3  16    0.53    0.14
   1   3  16    0.36    0.08
  -1  -3 -16    0.40    0.11
   2   3  15    8.52    0.39
   2   3  15    8.39    0.30
  -2  -3 -15    8.30    0.36
  -2  -3 -15    8.33    0.40
  -2  -3 -15    8.79    0.41
   3   3  14    3.26    0.27
  -3  -3 -14    3.28    0.24
  -3  -3 -14    2.91    0.27
  -3  -3 -14    2.97    0.29
   4   3  13   50.53    1.43
   5   3  12    5.47    0.36
   6   3  11    2.50    0.31
   7   3  10   15.89    0.71
   8   3   9    0.60    0.26
   9   3   8    0.34    0.29
  10   3   7    0.69    0.35
  11   3   6    0.33    0.37
  10  -2 -26    0.24    0.36
   9  -2 -25    3.22    0.51
   8  -2 -24    3.60    0.48
   7  -2 -23    5.21    0.47
   6  -2 -22   16.25    0.59
   6  -2 -22   16.90    0.76
  -5   2  21    3.63    0.35
   5  -2 -21    3.69    0.27
   5  -2 -21    3.69    0.37
  -4   2  20   61.31    1.72
   4  -2 -20   63.87    1.63
   4  -2 -20   65.28    1.77
   4  -2 -20   64.20    1.64
  -3   2  19   19.05    0.64
  -3   2  19   19.36    0.65
   3  -2 -19   19.09    0.67
   3  -2 -19   19.35    0.57
   3  -2 -19   19.20    0.58
  -2   2  18    8.37    0.37
  -2   2  18    8.37    0.37
   2  -2 -18    8.92    0.38
   2  -2 -18    8.37    0.30
   2  -2 -18    8.69    0.31
  -1   2  17    3.61    0.22
  -1   2  17    4.06    0.23
  -1   2  17    3.97    0.22
   1  -2 -17    3.95    0.18
   1  -2 -17    3.58    0.19
   1  -2 -17    3.85    0.23
   0   2  16   41.38    1.06
   0   2  16   41.04    1.11
   0   2  16   40.25    1.18
   0   2  16   40.07    1.07
   0  -2 -16   40.49    1.05
   0  -2 -16   39.95    1.07
   0  -2 -16   39.90    1.04
   1   2  15   65.46    1.73
   1   2  15   65.46    1.77
   1   2  15   65.86    1.68
   1   2  15   67.69    1.65
  -1  -2 -15   65.78    1.65
  -1  -2 -15   65.96    1.68
   2   2  14   30.45    0.82
   2   2  14   29.96    0.86
  -2  -2 -14   30.33    0.88
  -2  -2 -14   29.87    0.83
  -2  -2 -14   29.30    0.92
   3   2  13   27.98    0.85
  -3  -2 -13   28.48    0.89
  -3  -2 -13   29.75    0.84
  -3  -2 -13   28.47    0.91
   4   2  12    6.97    0.36
  -4  -2 -12    8.12    0.37
   5   2  11    1.54    0.24
   6   2  10    0.30    0.21
   7   2   9    0.13    0.23
   8   2   8   17.22    0.75
   9   2   7    1.92    0.37
  10   2   6    2.53    0.43
  11   2   5    1.14    0.38
  12   2   4   -0.10    0.36
  10  -1 -25    2.84    0.50
   9  -1 -24    0.75    0.39
   8  -1 -23    9.26    0.67
   7  -1 -22    3.90    0.29
   7  -1 -22    3.16    0.42
   6  -1 -21    1.87    0.20
   6  -1 -21    1.25    0.29
  -5   1  20    0.86    0.21
   5  -1 -20    0.92    0.24
   5  -1 -20    0.94    0.15
   5  -1 -20    1.00    0.14
  -4   1  19    0.20    0.14
   4  -1 -19    0.20    0.07
   4  -1 -19    0.11    0.16
  -3   1  18  263.50    6.31
  -3   1  18  266.03    6.31
   3  -1 -18  262.23    6.36
   3  -1 -18  264.76    6.20
  -2   1  17   61.23    1.57
  -2   1  17   62.86    1.58
   2  -1 -17   62.40    1.63
  -1   1  16   26.76    0.72
  -1   1  16   26.14    0.71
  -1   1  16   27.59    0.77
   1  -1 -16   26.53    0.77
   0   1  15    7.89    0.28
   0   1  15    7.41    0.29
   0   1  15    7.53    0.26
   0   1  15    8.31    0.38
   0  -1 -15    7.06    0.20
   0  -1 -15    7.82    0.30
   1   1  14   19.74    0.56
   1   1  14   20.56    0.58
   1   1  14   19.91    0.59
   1   1  14   19.56    0.66
  -1  -1 -14   19.70    0.53
  -1  -1 -14   19.95    0.54
   2   1  13   34.15    0.93
  -2  -1 -13   33.91    0.94
  -2  -1 -13   34.24    1.02
  -2  -1 -13   35.30    0.91
   3   1  12    9.36    0.37
  -3  -1 -12    9.72    0.36
  -3  -1 -12    9.58    0.43
   4   1  11    6.64    0.33
  -4  -1 -11    6.45    0.32
   5   1  10   19.73    0.69
   6   1   9    0.27    0.20
   7   1   8    1.06    0.28
   8   1   7    0.39    0.28
   9   1   6   -0.14    0.28
  10   1   5    0.96    0.34
  11   1   4    0.30    0.36
  12   1   3    1.86    0.48
  10   0 -24    4.37    0.60
   9   0 -23    8.71    0.71
   8   0 -22    0.03    0.31
   7   0 -21    0.42    0.15
   7   0 -21    0.72    0.31
  -6   0  20   14.79    0.64
   6   0 -20   15.25    0.69
   6   0 -20   15.38    0.50
   6   0 -20   16.09    0.50
  -5   0  19    1.53    0.23
   5   0 -19    1.15    0.24
   5   0 -19    1.26    0.13
   5   0 -19    1.45    0.13
  -4   0  18    0.04    0.11
   4   0 -18    0.09    0.14
   4   0 -18    0.04    0.03
   4   0 -18    0.01    0.04
  -3   0  17    0.23    0.09
   3   0 -17    0.26    0.14
  -2   0  16   39.78    0.99
  -2   0  16   37.61    0.99
   2   0 -16   40.04    1.09
  -1   0  15    7.42    0.21
  -1   0  15    7.43    0.31
  -1   0  15    7.51    0.21
   1   0 -15    7.56    0.32
   0   0  14    0.03    0.02
   0   0  14   -0.13    0.05
   1   0  13  117.96    2.79
   1   0  13  116.06    2.77
   1   0  13  117.00    2.84
   1   0  13  113.65    2.96
  -1   0 -13  117.68    2.98
   2   0  12   44.28    1.12
  -2   0 -12   43.81    1.25
  -2   0 -12   43.74    1.10
  -2   0 -12   43.63    1.12
   3   0  11   28.49    0.81
  -3   0 -11   28.79    0.79
   4   0  10    4.91    0.29
  -4   0 -10    4.74    0.26
   5   0   9    9.34    0.43
   6   0   8   15.26    0.62
   7   0   7   45.37    1.39
   8   0   6    0.14    0.25
   9   0   5   11.00    0.67
  10   0   4    1.62    0.40
  11   0   3    0.98    0.39
  12   0   2   -0.17    0.36
  10   1 -23    1.96    0.45
   9   1 -22    2.57    0.46
   8   1 -21    3.25    0.44
   7   1 -20    0.00    0.13
   7   1 -20   -0.04    0.28
  -6  -1  19   17.10    0.68
   6   1 -19   17.10    0.52
   6   1 -19   17.78    0.76
   6   1 -19   17.75    0.52
  -5  -1  18   55.53    1.53
   5   1 -18   57.72    1.61
   5   1 -18   54.99    1.36
  -4  -1  17   35.26    0.99
   4   1 -17   35.41    1.07
  -3  -1  16    0.43    0.09
   3   1 -16    0.33    0.14
  -2  -1  15    0.49    0.06
  -2  -1  15    0.55    0.06
   2   1 -15    0.24    0.12
  -1  -1  14   20.59    0.62
   1   1 -14   19.81    0.62
   0  -1  13  119.53    2.90
   0  -1  13  117.13    3.04
   0   1 -13  119.65    2.91
   1  -1  12  117.64    2.67
   1  -1  12  110.93    2.77
   1  -1  12  112.72    2.89
  -1   1 -12  111.45    2.90
   2  -1  11    1.29    0.12
  -2   1 -11    1.88    0.11
   3  -1  10   50.16    1.32
  -3   1 -10   50.98    1.30
   4  -1   9   12.86    0.48
  -4   1  -9   13.10    0.46
   5  -1   8   14.27    0.55
   6  -1   7   17.30    0.68
   7  -1   6    1.93    0.33
   8  -1   5    0.09    0.24
   9  -1   4    0.69    0.30
  10  -1   3    8.62    0.65
  11  -1   2    4.97    0.58
  12  -1   1   -0.07    0.39
  10   2 -22   -0.19    0.33
   9   2 -21    1.25    0.37
   8   2 -20    4.80    0.51
   7   2 -19    4.27    0.44
  -6  -2  18   -0.22    0.17
   6   2 -18    0.08    0.08
   6   2 -18    0.39    0.24
   6   2 -18   -0.01    0.06
  -5  -2  17    0.45    0.15
   5   2 -17    0.49    0.20
  -4  -2  16    7.33    0.33
   4   2 -16    7.26    0.39
  -3  -2  15    0.14    0.07
   3   2 -15    0.06    0.13
  -2  -2  14   31.26    0.77
   2   2 -14   29.76    0.88
  -1  -2  13  111.21    2.73
   1   2 -13  109.43    2.72
   0  -2  12   43.66    1.27
   0  -2  12   46.34    1.19
   0   2 -12   43.46    1.18
   1  -2  11   49.57    1.29
   1  -2  11   49.77    1.21
   1  -2  11   47.76    1.37
  -1   2 -11   49.20    1.37
   2  -2  10   18.03    0.57
  -2   2 -10   20.96    0.55
  -2   2 -10   21.28    0.68
   3  -2   9    0.05    0.10
  -3   2  -9    0.17    0.09
   4  -2   8   90.14    2.33
  -4   2  -8   92.60    2.31
   5  -2   7   13.78    0.56
   6  -2   6    0.07    0.20
   7  -2   5   -0.17    0.20
   8  -2   4    0.15    0.25
   9  -2   3    0.82    0.31
  10  -2   2    0.25    0.30
  11  -2   1    1.18    0.40
  12  -2   0    1.63    0.49
  10   3 -21    0.44    0.38
   9   3 -20    0.44    0.32
   8   3 -19    1.44    0.35
   7   3 -18   29.35    1.08
  -6  -3  17   11.09    0.52
   6   3 -17   11.44    0.60
   6   3 -17   10.30    0.35
  -5  -3  16    0.99    0.18
   5   3 -16    1.44    0.26
   5   3 -16    1.12    0.08
   5   3 -16    1.28    0.09
  -4  -3  15    1.40    0.17
   4   3 -15    1.17    0.21
  -3  -3  14    2.59    0.18
   3   3 -14    2.34    0.23
  -2  -3  13   28.72    0.76
   2   3 -13   28.36    0.85
  -1  -3  12   39.66    1.08
  -1  -3  12   37.57    0.97
   1   3 -12   38.16    1.06
   0  -3  11   30.18    0.84
   0  -3  11   28.92    0.91
   0   3 -11   28.62    0.83
   1  -3  10   24.17    0.68
   1  -3  10   23.01    0.76
   1  -3  10   23.95    0.71
  -1   3 -10   24.04    0.77
   2  -3   9    5.42    0.27
  -2   3  -9    5.50    0.23
  -2   3  -9    4.95    0.30
   3  -3   8   36.81    1.05
  -3   3  -8   37.24    1.02
   4  -3   7   56.77    1.57
  -4   3  -7   58.13    1.54
   5  -3   6   16.32    0.63
   6  -3   5   52.63    1.55
   7  -3   4    0.16    0.22
   8  -3   3   10.90    0.64
   9  -3   2    3.69    0.46
  10  -3   1    0.18    0.34
  11  -3   0    0.14    0.34
  12  -3  -1    0.29    0.41
  10   4 -20    3.86    0.54
   9   4 -19    2.99    0.46
   8   4 -18    0.56    0.30
   7   4 -17    7.88    0.52
   6   4 -16    0.94    0.12
   6   4 -16    1.30    0.28
  -5  -4  15   12.88    0.54
   5   4 -15   13.16    0.58
  -4  -4  14    1.70    0.20
   4   4 -14    1.11    0.21
   4   4 -14    1.20    0.08
  -3  -4  13   38.50    1.07
   3   4 -13   38.50    1.11
  -2  -4  12   34.35    0.95
   2   4 -12   35.21    1.00
  -1  -4  11   38.95    1.03
   1   4 -11   38.39    1.07
   0  -4  10    5.04    0.31
   0  -4  10    4.79    0.27
   0  -4  10    4.98    0.26
   0  -4  10    5.32    0.24
   1  -4   9   62.92    1.69
   1  -4   9   62.97    1.65
   1  -4   9   63.70    1.60
   1  -4   9   62.42    1.64
   2  -4   8   42.57    1.20
  -2   4  -8   43.30    1.17
  -2   4  -8   43.65    1.23
   3  -4   7    2.35    0.25
  -3   4  -7    2.31    0.24
  -3   4  -7    2.59    0.24
   4  -4   6    2.61    0.28
   5  -4   5    4.93    0.37
   6  -4   4    3.47    0.37
   7  -4   3   10.17    0.62
   8  -4   2    1.95    0.37
   9  -4   1    8.10    0.64
  10  -4   0    2.23    0.43
  11  -4  -1   -0.08    0.34
  10   5 -19    0.10    0.36
   9   5 -18   10.06    0.71
   8   5 -17    2.26    0.39
   7   5 -16    0.69    0.30
   6   5 -15    0.94    0.27
  -5  -5  14    1.06    0.21
   5   5 -14    0.89    0.21
   5   5 -14    1.20    0.13
  -4  -5  13   15.03    0.59
   4   5 -13   16.30    0.62
   4   5 -13   15.03    0.46
  -3  -5  12    0.41    0.15
   3   5 -12    0.15    0.08
   3   5 -12    0.27    0.16
  -2  -5  11    5.54    0.30
   2   5 -11    5.48    0.32
  -1  -5  10    3.64    0.29
  -1  -5  10    3.80    0.29
  -1  -5  10    3.32    0.23
   1   5 -10    3.13    0.24
   0  -5   9    9.45    0.42
   0  -5   9   10.12    0.45
   0  -5   9   10.11    0.39
   1  -5   8   13.01    0.53
   1  -5   8   12.80    0.48
   2  -5   7  140.53    3.56
   2  -5   7  140.23    3.50
  -2   5  -7  141.55    3.58
  -2   5  -7  145.15    3.52
   3  -5   6   11.99    0.49
   3  -5   6   11.73    0.54
  -3   5  -6   11.73    0.50
   4  -5   5   32.95    1.08
   5  -5   4    0.91    0.26
   6  -5   3    5.40    0.47
   7  -5   2   21.45    0.93
   8  -5   1    6.63    0.61
   9  -5   0    0.53    0.37
  10  -5  -1    0.50    0.37
  11  -5  -2    2.60    0.52
   9   6 -17    0.98    0.38
   8   6 -16    3.62    0.47
   7   6 -15    4.01    0.42
   6   6 -14    0.11    0.24
   5   6 -13    2.20    0.20
   5   6 -13    2.40    0.30
  -4  -6  12    4.54    0.37
   4   6 -12    5.36    0.27
   4   6 -12    5.47    0.36
  -3  -6  11    2.98    0.29
   3   6 -11    3.76    0.23
   3   6 -11    3.89    0.31
  -2  -6  10    0.78    0.18
  -2  -6  10    0.95    0.24
   2   6 -10    0.95    0.18
  -1  -6   9    1.16    0.23
  -1  -6   9    1.10    0.19
  -1  -6   9    0.95    0.17
   0  -6   8   15.73    0.58
   0  -6   8   14.86    0.64
   0  -6   8   15.84    0.56
   1  -6   7   17.75    0.70
   1  -6   7   17.83    0.64
   2  -6   6    0.67    0.19
   2  -6   6    0.69    0.22
  -2   6  -6    0.59    0.16
   3  -6   5   42.22    1.32
  -3   6  -5   42.76    1.25
   4  -6   4    0.57    0.26
  -4   6  -4    0.22    0.19
   5  -6   3    0.55    0.25
   6  -6   2    5.06    0.48
   7  -6   1    5.39    0.54
   8  -6   0   12.16    0.74
   9  -6  -1    0.49    0.38
  10  -6  -2    0.58    0.41
   9   7 -16    0.06    0.33
   8   7 -15    0.02    0.29
   7   7 -14    0.60    0.29
   6   7 -13    9.52    0.55
   5   7 -12    0.23    0.22
   4   7 -11    0.26    0.13
   4   7 -11    0.20    0.18
  -3  -7  10   -0.11    0.20
   3   7 -10   -0.11    0.11
   3   7 -10    0.23    0.16
  -2  -7   9    5.52    0.37
  -2  -7   9    5.41    0.46
   2   7  -9    5.64    0.33
  -1  -7   8    1.18    0.18
  -1  -7   8    0.91    0.26
   0  -7   7   42.96    1.37
   1  -7   6   41.11    1.33
   2  -7   5   15.82    0.73
   3  -7   4    1.49    0.30
  -3   7  -4    1.67    0.23
   4  -7   3    3.64    0.42
  -4   7  -3    3.48    0.33
   5  -7   2   16.83    0.83
   6  -7   1    2.07    0.40
   7  -7   0   -0.27    0.32
   8  -7  -1    0.18    0.36
   9  -7  -2   -0.08    0.37
  10  -7  -3   -0.29    0.40
   8   8 -14    0.17    0.30
   7   8 -13    0.56    0.29
   6   8 -12    1.73    0.31
   5   8 -11    1.48    0.27
  -4  -8  10    0.56    0.31
   4   8 -10    0.94    0.23
  -3  -8   9    0.54    0.29
   3   8  -9    0.49    0.19
   3   8  -9    0.38    0.17
  -2  -8   8    1.56    0.21
  -2  -8   8    1.65    0.34
  -1  -8   7    0.66    0.28
   0  -8   6    0.13    0.25
   1  -8   5   23.62    0.96
   2  -8   4    0.50    0.27
   3  -8   3    3.24    0.42
  -3   8  -3    2.88    0.29
   4  -8   2    4.74    0.52
   5  -8   1   11.69    0.76
   6  -8   0   23.65    1.09
   7  -8  -1    3.23    0.52
   8  -8  -2   -0.10    0.36
   9  -8  -3   -0.79    0.37
  -6  -9  11    1.35    0.43
  -5  -9  10    1.69    0.41
   5   9 -10    1.33    0.26
  -4  -9   9   -0.21    0.29
   4   9  -9    0.09    0.19
  -3  -9   8    0.57    0.33
  -2  -9   7    8.44    0.65
  -1  -9   6    7.71    0.62
   0  -9   5   10.75    0.69
   1  -9   4    2.77    0.43
   2  -9   3    0.60    0.32
   3  -9   2    5.00    0.56
   4  -9   1    1.02    0.38
   5  -9   0    0.09    0.33
   6  -9  -1    1.60    0.47
   7  -9  -2    1.20    0.45
   8  -9  -3   -0.04    0.42
  -6 -10  10   -0.10    0.38
  -5 -10   9   -0.27    0.33
  -4 -10   8    1.46    0.43
  -3 -10   7    1.63    0.44
  -2 -10   6    0.32    0.35
  -1 -10   5    7.96    0.70
   0 -10   4    1.97    0.43
   1 -10   3    7.42    0.66
   2 -10   2    0.91    0.38
   3 -10   1    1.15    0.44
   4 -10   0   17.27    0.99
   5 -10  -1    2.16    0.49
   6 -10  -2    0.04    0.38
  -4 -11   7   -0.01    0.39
  -3 -11   6    1.65    0.50
  -2 -11   5    1.29    0.44
  -1 -11   4    0.59    0.38
   0 -11   3    1.02    0.42
   1 -11   2    5.69    0.68
   2 -11   1    3.16    0.58
   3 -11   0    0.92    0.44
   4 -11  -1    3.41    0.60
   1 -10 -27    0.56    0.37
   0  10  26    0.25    0.38
   0 -10 -26    0.44    0.37
   1  10  25    3.10    0.50
  -1 -10 -25    2.90    0.53
   2  10  24    1.00    0.42
  -2 -10 -24    0.46    0.40
   3  10  23    1.39    0.43
  -3 -10 -23    1.47    0.46
   4  10  22    0.07    0.39
  -4 -10 -22    0.48    0.41
   5  10  21    1.63    0.49
  -5 -10 -21    2.04    0.53
  -3   9  28   -0.40    0.31
  -2   9  27    0.31    0.35
   2  -9 -27   -0.17    0.31
  -1   9  26    0.88    0.40
   1  -9 -26    1.37    0.38
   0   9  25    1.88    0.41
   0  -9 -25    1.44    0.38
   1   9  24    1.14    0.39
  -1  -9 -24    0.54    0.35
   2   9  23    2.24    0.44
  -2  -9 -23    2.48    0.46
   3   9  22    0.01    0.33
  -3  -9 -22    0.34    0.33
   4   9  21    0.42    0.36
  -4  -9 -21    1.14    0.41
   5   9  20    0.43    0.36
  -5  -9 -20    0.38    0.40
   6   9  19    1.59    0.46
  -6  -9 -19    0.68    0.47
   7   9  18    2.22    0.50
  -7  -9 -18    2.33    0.55
  -3   8  27    0.66    0.32
   3  -8 -27    0.41    0.32
  -2   8  26    0.91    0.37
   2  -8 -26    1.55    0.37
  -1   8  25   19.64    0.92
   1  -8 -25   18.84    0.90
   0   8  24    9.67    0.63
   0  -8 -24    9.40    0.68
   1   8  23    9.04    0.64
  -1  -8 -23    8.41    0.67
   2   8  22    0.16    0.31
  -2  -8 -22    0.95    0.36
   3   8  21    0.97    0.35
  -3  -8 -21    0.99    0.35
   4   8  20    8.46    0.64
  -4  -8 -20    8.68    0.71
   5   8  19    2.86    0.47
  -5  -8 -19    3.17    0.55
   6   8  18    0.18    0.34
  -6  -8 -18   -0.08    0.36
   7   8  17    0.35    0.38
  -7  -8 -17    0.48    0.41
   8   8  16    1.52    0.45
  -8  -8 -16    0.55    0.40
   7  -7 -30   -0.14    0.24
   6  -7 -29    0.54    0.27
   5  -7 -28    1.96    0.31
   4  -7 -27    1.05    0.24
   4  -7 -27    0.95    0.31
  -3   7  26    3.62    0.48
   3  -7 -26    3.19    0.31
   3  -7 -26    3.10    0.42
  -2   7  25    3.80    0.44
  -2   7  25    3.69    0.35
   2  -7 -25    3.13    0.40
   2  -7 -25    3.57    0.26
  -1   7  24    1.64    0.24
  -1   7  24    1.88    0.38
   1  -7 -24    1.62    0.34
   0   7  23   15.32    0.75
   0  -7 -23   14.15    0.73
   1   7  22    2.58    0.36
  -1  -7 -22    2.38    0.37
   2   7  21    2.21    0.36
  -2  -7 -21    2.19    0.38
   3   7  20    0.99    0.33
  -3  -7 -20    0.86    0.32
   4   7  19    4.76    0.50
  -4  -7 -19    4.42    0.53
   5   7  18   26.21    1.06
  -5  -7 -18   26.15    1.17
   6   7  17    2.10    0.39
  -6  -7 -17    2.58    0.49
   7   7  16    0.44    0.33
  -7  -7 -16   -0.12    0.36
   8   7  15    0.48    0.38
  -8  -7 -15   -0.22    0.37
   9   7  14    0.87    0.40
  -9  -7 -14    0.64    0.43
   7  -6 -29    1.22    0.33
   6  -6 -28    4.13    0.44
   5  -6 -27   -0.08    0.20
  -4   6  26    5.35    0.53
   4  -6 -26    4.55    0.39
   4  -6 -26    5.40    0.45
  -3   6  25   14.25    0.74
   3  -6 -25   14.51    0.58
   3  -6 -25   15.77    0.69
  -2   6  24   66.38    1.94
   2  -6 -24   63.66    1.72
   2  -6 -24   67.98    1.89
  -1   6  23   69.34    1.93
  -1   6  23   67.97    1.97
   1  -6 -23   69.65    1.95
   1  -6 -23   69.39    1.76
   0   6  22    5.35    0.36
   0   6  22    4.62    0.44
   0  -6 -22    5.26    0.45
   1   6  21    0.97    0.25
  -1  -6 -21    1.61    0.31
   2   6  20    5.87    0.45
  -2  -6 -20    4.85    0.45
   3   6  19    7.28    0.51
  -3  -6 -19    7.94    0.57
   4   6  18    3.21    0.40
  -4  -6 -18    2.71    0.31
  -4  -6 -18    2.69    0.42
   5   6  17   11.85    0.66
  -5  -6 -17   11.50    0.73
  -5  -6 -17   10.56    0.59
   6   6  16    4.32    0.48
  -6  -6 -16    4.75    0.56
   7   6  15    3.38    0.44
  -7  -6 -15    4.36    0.57
   8   6  14    0.10    0.32
   9   6  13    1.36    0.41
  10   6  12    1.23    0.43
   8  -5 -29    0.86    0.34
   7  -5 -28    0.14    0.25
   6  -5 -27    0.30    0.24
   5  -5 -26    6.03    0.43
   5  -5 -26    5.13    0.43
  -4   5  25    2.59    0.37
   4  -5 -25    2.84    0.31
   4  -5 -25    2.93    0.32
  -3   5  24    5.53    0.47
   3  -5 -24    5.72    0.38
   3  -5 -24    6.15    0.42
  -2   5  23   40.38    1.27
   2  -5 -23   39.93    1.21
   2  -5 -23   40.07    1.14
  -1   5  22   22.12    0.82
  -1   5  22   22.47    0.82
   1  -5 -22   22.02    0.67
   1  -5 -22   21.89    0.79
   0   5  21    9.58    0.51
   0   5  21    9.54    0.47
   0  -5 -21   10.25    0.50
   0  -5 -21    9.77    0.36
   1   5  20    0.81    0.21
  -1  -5 -20    0.96    0.23
   2   5  19   10.08    0.32
   2   5  19   10.06    0.52
  -2  -5 -19    9.77    0.54
   3   5  18   79.33    1.94
   3   5  18   78.87    2.16
  -3  -5 -18   79.72    2.24
  -3  -5 -18   78.87    2.18
   4   5  17    1.79    0.30
  -4  -5 -17    1.54    0.32
  -4  -5 -17    1.59    0.25
   5   5  16    2.65    0.35
  -5  -5 -16    2.89    0.34
  -5  -5 -16    2.75    0.41
   6   5  15    0.68    0.30
  -6  -5 -15    0.75    0.33
   7   5  14    0.39    0.29
   8   5  13    1.49    0.34
   9   5  12   -0.25    0.31
  10   5  11    1.34    0.39
  11   5  10    0.22    0.36
   9  -4 -29    0.00    0.32
   8  -4 -28    2.72    0.44
   7  -4 -27    0.51    0.29
   6  -4 -26    0.12    0.24
   5  -4 -25    2.08    0.26
   5  -4 -25    1.93    0.30
  -4   4  24    8.53    0.55
   4  -4 -24   10.31    0.52
   4  -4 -24   10.51    0.47
  -3   4  23   31.63    1.05
   3  -4 -23   32.20    0.97
   3  -4 -23   31.68    0.99
  -2   4  22    0.43    0.19
  -2   4  22    0.73    0.20
   2  -4 -22    0.70    0.17
   2  -4 -22    0.34    0.15
  -1   4  21    0.84    0.19
  -1   4  21    0.67    0.21
   1  -4 -21    0.75    0.18
   1  -4 -21    0.86    0.14
   0   4  20   10.82    0.49
   0   4  20   11.20    0.49
   0   4  20   10.77    0.53
   0  -4 -20   11.41    0.48
   0  -4 -20   11.01    0.39
   1   4  19    0.24    0.09
   1   4  19    0.30    0.17
   1   4  19    0.22    0.14
   1   4  19    0.24    0.18
  -1  -4 -19    0.11    0.16
   2   4  18    0.57    0.11
   2   4  18    0.22    0.18
  -2  -4 -18    0.29    0.18
   3   4  17   37.51    1.14
   3   4  17   36.90    0.99
  -3  -4 -17   36.78    1.19
  -3  -4 -17   37.68    1.17
   4   4  16    8.83    0.49
  -4  -4 -16    9.40    0.55
  -4  -4 -16    8.03    0.47
   5   4  15   12.86    0.60
  -5  -4 -15   13.67    0.68
  -5  -4 -15   12.54    0.62
   6   4  14    2.53    0.34
   7   4  13    9.88    0.59
   8   4  12   -0.08    0.24
   9   4  11   -0.14    0.28
  10   4  10    0.05    0.30
  11   4   9    0.22    0.35
   9  -3 -28   -0.01    0.29
   8  -3 -27    0.52    0.33
   7  -3 -26    4.36    0.48
   6  -3 -25    6.92    0.39
   6  -3 -25    6.24    0.50
   5  -3 -24    3.56    0.29
  -4   3  23   23.81    0.86
   4  -3 -23   25.42    0.76
   4  -3 -23   24.11    0.85
  -3   3  22    5.84    0.37
  -3   3  22    5.38    0.36
   3  -3 -22    5.16    0.29
   3  -3 -22    5.06    0.33
   3  -3 -22    5.26    0.28
  -2   3  21    0.77    0.18
  -2   3  21    0.72    0.17
   2  -3 -21    0.72    0.13
   2  -3 -21    0.65    0.16
   2  -3 -21    0.76    0.14
  -1   3  20    0.88    0.18
  -1   3  20    0.91    0.17
   1  -3 -20    0.85    0.13
   1  -3 -20    0.86    0.14
   1  -3 -20    0.77    0.14
   0   3  19   50.44    1.42
   0   3  19   53.74    1.31
   0   3  19   48.66    1.36
   0   3  19   49.87    1.46
   0  -3 -19   48.09    1.33
   0  -3 -19   50.48    1.32
   0  -3 -19   50.30    1.32
   1   3  18  269.94    6.20
   1   3  18  260.49    6.35
   1   3  18  262.96    6.28
   1   3  18  259.09    6.45
  -1  -3 -18  260.27    6.28
  -1  -3 -18  256.09    6.24
   2   3  17   57.52    1.48
   2   3  17   59.05    1.57
  -2  -3 -17   58.44    1.54
  -2  -3 -17   58.15    1.65
  -2  -3 -17   58.60    1.59
   3   3  16    3.03    0.28
  -3  -3 -16    2.85    0.29
  -3  -3 -16    2.90    0.30
   4   3  15    1.06    0.20
  -4  -3 -15    0.84    0.21
  -4  -3 -15    1.21    0.25
   5   3  14   -0.21    0.15
   6   3  13    6.52    0.45
   7   3  12    0.84    0.27
   8   3  11    9.30    0.60
   9   3  10    5.47    0.53
  10   3   9    0.73    0.34
  11   3   8   -0.12    0.31
  10  -2 -28    0.00    0.38
   9  -2 -27    0.32    0.35
   8  -2 -26    0.55    0.33
   7  -2 -25    3.66    0.45
   6  -2 -24    8.04    0.37
   6  -2 -24    7.46    0.54
  -5   2  23   11.92    0.57
   5  -2 -23   12.52    0.44
   5  -2 -23   12.34    0.61
   5  -2 -23   11.93    0.44
  -4   2  22    0.46    0.18
   4  -2 -22    0.46    0.12
   4  -2 -22    0.09    0.20
   4  -2 -22    0.28    0.09
  -3   2  21    7.82    0.39
  -3   2  21    8.07    0.39
   3  -2 -21    7.52    0.41
   3  -2 -21    8.51    0.29
   3  -2 -21    8.03    0.30
  -2   2  20   69.07    1.80
  -2   2  20   69.84    1.80
   2  -2 -20   70.03    1.70
   2  -2 -20   68.03    1.81
   2  -2 -20   69.67    1.70
  -1   2  19   26.19    0.78
  -1   2  19   26.65    0.80
  -1   2  19   28.13    0.79
   1  -2 -19   26.95    0.80
   1  -2 -19   27.76    0.72
   1  -2 -19   26.56    0.71
   0   2  18    6.59    0.30
   0   2  18    7.45    0.34
   0   2  18    7.30    0.30
   0   2  18    6.82    0.40
   0  -2 -18    7.52    0.31
   0  -2 -18    6.92    0.25
   0  -2 -18    6.67    0.26
   1   2  17   61.37    1.64
   1   2  17   63.10    1.56
   1   2  17   61.24    1.70
   1   2  17   60.39    1.58
  -1  -2 -17   60.97    1.56
  -1  -2 -17   62.51    1.55
   2   2  16    7.74    0.34
   2   2  16    7.19    0.30
  -2  -2 -16    7.72    0.31
  -2  -2 -16    7.49    0.40
  -2  -2 -16    8.01    0.35
   3   2  15    0.01    0.13
  -3  -2 -15    0.07    0.10
  -3  -2 -15    0.18    0.13
  -3  -2 -15   -0.10    0.12
   4   2  14   13.55    0.52
  -4  -2 -14   13.44    0.59
   5   2  13   10.89    0.50
   6   2  12    9.95    0.52
   7   2  11    0.65    0.26
   8   2  10    0.22    0.27
   9   2   9    0.13    0.29
  10   2   8    0.84    0.36
  11   2   7    1.00    0.41
  12   2   6   -0.13    0.38
  10  -1 -27    0.24    0.39
   9  -1 -26    5.33    0.60
   8  -1 -25    2.50    0.42
   7  -1 -24    0.48    0.27
   6  -1 -23    8.85    0.35
   6  -1 -23    8.41    0.34
   6  -1 -23    8.86    0.54
  -5   1  22    3.56    0.32
   5  -1 -22    3.46    0.18
   5  -1 -22    3.53    0.18
   5  -1 -22    3.47    0.36
  -4   1  21   26.93    0.85
   4  -1 -21   27.20    0.69
   4  -1 -21   27.33    0.92
  -3   1  20    5.71    0.29
  -3   1  20    5.48    0.29
   3  -1 -20    4.90    0.34
  -2   1  19   42.74    1.13
  -2   1  19   43.33    1.13
   2  -1 -19   42.25    1.19
  -1   1  18  474.31   10.71
  -1   1  18  455.08   10.63
  -1   1  18  429.61   10.62
   1  -1 -18  452.46   10.69
   0   1  17  244.23    5.71
   0   1  17  246.14    5.74
   0   1  17  237.67    5.68
   0   1  17  235.76    5.98
   0  -1 -17  238.49    5.74
   1   1  16   25.19    0.71
   1   1  16   26.04    0.72
   1   1  16   24.43    0.81
   1   1  16   25.70    0.69
  -1  -1 -16   21.85    0.63
  -1  -1 -16   25.19    0.63
   2   1  15    0.32    0.10
   2   1  15    0.23    0.10
  -2  -1 -15    0.23    0.12
  -2  -1 -15    0.40    0.08
  -2  -1 -15    0.40    0.09
   3   1  14    1.71    0.18
  -3  -1 -14    1.32    0.19
  -3  -1 -14    1.45    0.15
   4   1  13   19.42    0.66
  -4  -1 -13   20.14    0.64
   5   1  12    8.07    0.42
   6   1  11    3.97    0.35
   7   1  10   14.46    0.65
   8   1   9    7.56    0.54
   9   1   8   -0.06    0.27
  10   1   7    2.37    0.44
  11   1   6    1.31    0.40
  12   1   5    1.23    0.45
  10   0 -26    0.35    0.37
   9   0 -25    0.62    0.36
   8   0 -24   10.92    0.73
   7   0 -23   15.01    0.74
  -6   0  22    5.12    0.41
   6   0 -22    5.36    0.45
   6   0 -22    5.33    0.21
  -5   0  21    9.20    0.45
   5   0 -21    8.72    0.50
  -4   0  20   11.35    0.44
   4   0 -20   10.79    0.50
  -3   0  19   50.94    1.30
   3   0 -19   49.25    1.39
  -2   0  18    7.00    0.25
  -2   0  18    7.18    0.25
   2   0 -18    7.10    0.34
  -1   0  17  245.59    5.58
  -1   0  17  234.87    5.57
   1   0 -17  233.88    5.70
   0   0  16   11.36    0.30
   0   0  16   11.43    0.30
   0   0  16   12.04    0.41
   0   0  16   11.27    0.50
   0   0 -16   11.46    0.41
   1   0  15    7.69    0.38
   1   0  15    7.57    0.26
   1   0  15    7.13    0.24
   1   0  15    6.98    0.29
   2   0  14    0.43    0.09
  -2   0 -14    0.25    0.13
  -2   0 -14    0.31    0.07
   3   0  13   23.88    0.70
  -3   0 -13   22.66    0.79
  -3   0 -13   24.10    0.67
   4   0  12   22.63    0.72
  -4   0 -12   23.29    0.70
   5   0  11    2.44    0.26
   6   0  10    0.59    0.19
   7   0   9    1.73    0.30
   8   0   8    5.25    0.47
   9   0   7    2.00    0.38
  10   0   6    0.08    0.33
  11   0   5    3.12    0.51
  12   0   4    0.22    0.37
  10   1 -25    1.87    0.47
   9   1 -24    0.08    0.35
   8   1 -23    3.82    0.47
   7   1 -22    5.58    0.54
  -6  -1  21    2.13    0.29
   6   1 -21    2.61    0.35
  -5  -1  20    0.11    0.15
   5   1 -20    0.25    0.22
  -4  -1  19    2.68    0.22
   4   1 -19    2.70    0.29
  -3  -1  18  195.75    4.58
   3   1 -18  188.72    4.70
  -2  -1  17    5.05    0.16
  -2  -1  17    4.54    0.16
   2   1 -17    3.50    0.26
   1   1 -16   25.77    0.77
   0  -1  15    8.07    0.40
   0  -1  15    7.54    0.32
   0   1 -15    7.94    0.33
   1  -1  14   19.39    0.68
   1  -1  14   19.32    0.60
   1  -1  14   19.21    0.49
  -1   1 -14   20.40    0.69
   2  -1  13  107.94    2.59
  -2   1 -13  108.03    2.78
  -2   1 -13  105.58    2.53
   3  -1  12   37.64    1.04
  -3   1 -12   38.98    1.16
  -3   1 -12   39.21    1.01
   4  -1  11   36.94    1.07
  -4   1 -11   38.88    1.05
   5  -1  10    3.31    0.29
   6  -1   9    1.00    0.23
   7  -1   8    1.31    0.29
   8  -1   7    0.84    0.30
   9  -1   6    7.44    0.58
  10  -1   5    9.29    0.68
  11  -1   4   -0.21    0.34
  12  -1   3    0.32    0.40
  10   2 -24    0.66    0.41
   9   2 -23    0.34    0.36
   8   2 -22    1.66    0.41
   7   2 -21    4.13    0.45
  -6  -2  20   31.86    1.04
   6   2 -20   32.73    1.13
  -5  -2  19   13.53    0.54
   5   2 -19   15.04    0.64
  -4  -2  18   -0.01    0.10
   4   2 -18    0.40    0.17
  -3  -2  17   55.33    1.39
   3   2 -17   55.00    1.51
  -2  -2  16    7.74    0.23
   2   2 -16    7.73    0.36
   1   2 -15   61.75    1.61
   0  -2  14    0.62    0.17
   0  -2  14    0.44    0.11
   0   2 -14    0.29    0.12
   1  -2  13   34.06    0.86
   1  -2  13   33.71    1.03
   1  -2  13   33.97    0.96
  -1   2 -13   35.34    1.05
   2  -2  12  104.71    2.57
  -2   2 -12  107.24    2.75
  -2   2 -12  105.77    2.52
   3  -2  11    2.83    0.21
  -3   2 -11    2.90    0.26
  -3   2 -11    3.45    0.19
   4  -2  10    8.52    0.39
  -4   2 -10    9.00    0.37
   5  -2   9    3.03    0.29
   6  -2   8   27.51    0.93
   7  -2   7   -0.28    0.19
   8  -2   6    5.14    0.47
   9  -2   5    7.07    0.58
  10  -2   4    1.17    0.39
  11  -2   3    0.68    0.39
  12  -2   2    0.29    0.38
  10   3 -23    0.87    0.40
   9   3 -22    0.42    0.36
   8   3 -21    0.02    0.31
   7   3 -20    0.00    0.28
  -6  -3  19    0.17    0.18
   6   3 -19    0.32    0.25
  -5  -3  18   74.45    1.98
   5   3 -18   76.43    2.07
  -4  -3  17   19.96    0.64
   4   3 -17   19.58    0.71
  -3  -3  16    3.02    0.19
   3   3 -16    2.96    0.29
  -2  -3  15    8.53    0.29
   2   3 -15    8.51    0.39
  -1  -3  14   16.08    0.43
   1   3 -14   15.67    0.54
   0  -3  13   23.59    0.80
   0   3 -13   23.92    0.73
   1  -3  12    9.52    0.43
   1  -3  12    9.27    0.33
   2  -3  11    1.35    0.15
  -2   3 -11    1.76    0.13
  -2   3 -11    1.22    0.18
   3  -3  10   22.13    0.71
  -3   3 -10   23.44    0.68
  -3   3 -10   22.56    0.78
   4  -3   9   28.56    0.90
  -4   3  -9   29.39    0.87
   5  -3   8    0.93    0.21
   6  -3   7    1.39    0.27
   7  -3   6   -0.19    0.21
   8  -3   5    5.28    0.49
   9  -3   4    0.19    0.32
  10  -3   3    2.49    0.45
  11  -3   2    0.68    0.40
  12  -3   1    0.08    0.41
  10   4 -22   -0.30    0.35
   9   4 -21    0.17    0.32
   8   4 -20    6.15    0.58
   7   4 -19    8.33    0.59
   6   4 -18    0.46    0.24
  -5  -4  17    9.07    0.44
   5   4 -17    9.26    0.49
  -4  -4  16    9.05    0.40
   4   4 -16    9.63    0.48
  -3  -4  15   22.32    0.68
   3   4 -15   21.83    0.74
  -2  -4  14   33.87    0.93
   2   4 -14   34.12    1.00
  -1  -4  13    7.33    0.29
   1   4 -13    8.00    0.37
   0  -4  12   23.08    0.69
   0  -4  12   23.33    0.65
   0  -4  12   22.85    0.78
   1  -4  11    6.59    0.32
   1  -4  11    6.44    0.35
   2  -4  10   21.56    0.70
  -2   4 -10   22.04    0.66
  -2   4 -10   23.14    0.76
   3  -4   9    9.09    0.43
  -3   4  -9    9.49    0.45
  -3   4  -9    9.40    0.39
   4  -4   8   14.58    0.59
   5  -4   7   17.86    0.70
   6  -4   6    1.63    0.29
   7  -4   5   13.04    0.68
   8  -4   4    3.65    0.46
   9  -4   3    1.83    0.41
  10  -4   2   -0.23    0.32
  11  -4   1   -0.41    0.36
  10   5 -21    0.43    0.39
   9   5 -20    0.58    0.36
   8   5 -19    2.71    0.41
   7   5 -18   19.36    0.85
   6   5 -17    3.21    0.37
  -5  -5  16    2.81    0.30
   5   5 -16    2.59    0.31
  -4  -5  15   12.71    0.53
   4   5 -15   12.87    0.57
  -3  -5  14    0.35    0.14
   3   5 -14    0.55    0.19
  -2  -5  13   44.61    1.22
   2   5 -13   43.77    1.25
  -1  -5  12    1.79    0.19
  -1  -5  12    2.06    0.25
  -1  -5  12    1.55    0.22
   1   5 -12    1.93    0.21
   0  -5  11    2.55    0.20
   0  -5  11    2.40    0.24
   0  -5  11    2.54    0.25
   1  -5  10   21.55    0.67
   1  -5  10   20.48    0.71
   2  -5   9   16.99    0.58
   2  -5   9   16.04    0.63
  -2   5  -9   16.00    0.57
  -2   5  -9   17.32    0.63
   3  -5   8    4.57    0.35
  -3   5  -8    5.02    0.34
   4  -5   7   10.51    0.54
  -4   5  -7   10.08    0.51
   5  -5   6    5.53    0.44
   6  -5   5   -0.02    0.23
   7  -5   4    0.49    0.29
   8  -5   3    2.03    0.39
   9  -5   2    9.90    0.68
  10  -5   1    0.78    0.40
  11  -5   0    0.14    0.38
   9   6 -19    1.58    0.42
   8   6 -18    0.46    0.34
   7   6 -17    3.63    0.44
   6   6 -16    5.27    0.46
   5   6 -15    0.01    0.20
  -4  -6  14    0.85    0.21
   4   6 -14    1.11    0.23
  -3  -6  13   10.18    0.48
   3   6 -13   10.03    0.47
  -2  -6  12   23.19    0.76
   2   6 -12   21.46    0.74
  -1  -6  11    2.19    0.27
  -1  -6  11    2.57    0.25
  -1  -6  11    2.68    0.27
   0  -6  10    0.63    0.15
   0  -6  10    0.70    0.20
   0  -6  10    0.66    0.16
   1  -6   9    0.45    0.15
   1  -6   9    0.42    0.19
   2  -6   8   43.07    1.33
   2  -6   8   43.75    1.25
  -2   6  -8   43.35    1.28
   3  -6   7   32.30    1.07
  -3   6  -7   30.62    1.00
   4  -6   6    4.69    0.43
  -4   6  -6    4.00    0.35
   5  -6   5    1.88    0.33
   6  -6   4    0.58    0.29
   7  -6   3    0.48    0.34
   8  -6   2    0.16    0.35
   9  -6   1    0.35    0.36
  10  -6   0    5.47    0.64
   9   7 -18    4.15    0.52
   8   7 -17    2.66    0.43
   7   7 -16    0.50    0.30
   6   7 -15    2.76    0.37
   5   7 -14    0.63    0.25
   4   7 -13    9.52    0.49
   3   7 -12    0.42    0.18
  -2  -7  11    3.06    0.31
  -2  -7  11    3.11    0.32
  -2  -7  11    2.68    0.35
   2   7 -11    3.39    0.30
  -1  -7  10   28.23    1.01
  -1  -7  10   29.18    0.95
  -1  -7  10   27.87    0.92
   0  -7   9    1.98    0.27
   0  -7   9    1.85    0.29
   1  -7   8    1.16    0.26
   2  -7   7    6.67    0.50
   3  -7   6   15.36    0.72
  -3   7  -6   14.02    0.60
   4  -7   5   17.68    0.80
  -4   7  -5   16.48    0.69
   5  -7   4    5.54    0.49
  -5   7  -4    5.34    0.46
   6  -7   3   10.86    0.71
   7  -7   2    2.59    0.47
   8  -7   1    0.50    0.38
   9  -7   0    0.43    0.39
  10  -7  -1    0.86    0.46
   8   8 -16    1.39    0.36
   7   8 -15    1.45    0.34
   6   8 -14    0.55    0.25
   5   8 -13    2.50    0.32
  -4  -8  12   13.32    0.76
   4   8 -12   13.61    0.62
  -3  -8  11    2.27    0.38
   3   8 -11    2.61    0.29
  -2  -8  10   -0.11    0.23
  -2  -8  10   -0.17    0.14
  -1  -8   9    3.57    0.29
  -1  -8   9    3.34    0.41
   0  -8   8    5.70    0.50
   1  -8   7    0.15    0.26
   2  -8   6    0.20    0.24
   3  -8   5    3.93    0.45
  -3   8  -5    3.63    0.32
   4  -8   4   -0.61    0.23
   5  -8   3    1.27    0.38
   6  -8   2    1.64    0.42
   7  -8   1    2.88    0.50
   8  -8   0    1.37    0.44
   9  -8  -1    0.19    0.43
   6   9 -13    1.88    0.33
  -5  -9  12   -0.26    0.29
   5   9 -12    0.35    0.23
  -4  -9  11    0.69    0.35
   4   9 -11    0.65    0.22
  -3  -9  10   10.17    0.71
  -2  -9   9    0.69    0.33
  -1  -9   8    0.58    0.31
   0  -9   7    2.36    0.41
   1  -9   6    0.33    0.30
   2  -9   5    3.94    0.48
   3  -9   4    1.62    0.38
   4  -9   3    7.09    0.65
   5  -9   2    7.90    0.71
   6  -9   1    1.19    0.42
   7  -9   0   -0.30    0.34
   8  -9  -1   -0.57    0.36
  -5 -10  11    0.52    0.39
  -4 -10  10    0.27    0.34
  -3 -10   9    0.01    0.33
  -2 -10   8    4.83    0.60
  -1 -10   7    0.68    0.35
   0 -10   6    0.32    0.32
   1 -10   5    1.33    0.37
   2 -10   4    0.49    0.34
   3 -10   3    0.85    0.37
   4 -10   2    0.98    0.42
   5 -10   1    2.00    0.48
   6 -10   0    2.48    0.55
  -4 -11   9   -0.54    0.34
  -3 -11   8    0.42    0.41
  -2 -11   7    1.86    0.48
  -1 -11   6    1.53    0.44
   0 -11   5    3.40    0.54
   1 -11   4   -0.20    0.33
   2 -11   3    1.28    0.46
   3 -11   2    6.01    0.69
   4 -11   1    3.36    0.57
   1  10  27    0.07    0.38
  -1 -10 -27    0.45    0.39
   2  10  26   -0.17    0.33
  -2 -10 -26    0.28    0.38
   3  10  25    0.29    0.42
  -3 -10 -25    1.01    0.42
  -4 -10 -24    2.92    0.58
  -2   9  29    0.53    0.37
  -1   9  28    0.58    0.36
   1  -9 -28    0.82    0.35
   0   9  27    3.52    0.49
   0  -9 -27    5.07    0.57
   1   9  26    4.43    0.52
  -1  -9 -26    4.56    0.58
   2   9  25    3.32    0.52
  -2  -9 -25    2.63    0.48
   3   9  24   -0.30    0.31
  -3  -9 -24    0.11    0.36
   4   9  23    1.35    0.40
  -4  -9 -23    0.84    0.39
   5   9  22    0.69    0.40
  -5  -9 -22    0.55    0.39
   6   9  21    0.21    0.38
  -6  -9 -21    0.45    0.43
   7   9  20   -0.07    0.42
  -7  -9 -20    0.45    0.44
  -3   8  29    0.05    0.32
  -2   8  28    0.59    0.32
   2  -8 -28    0.94    0.33
  -1   8  27    2.18    0.41
   1  -8 -27    1.28    0.35
   0   8  26    1.49    0.39
   0  -8 -26    2.56    0.41
   1   8  25    2.39    0.41
  -1  -8 -25    2.55    0.44
   2   8  24    3.63    0.46
  -2  -8 -24    3.48    0.49
   3   8  23    3.25    0.46
  -3  -8 -23    3.49    0.50
   4   8  22    0.69    0.35
  -4  -8 -22    0.55    0.36
   5   8  21    0.27    0.33
  -5  -8 -21    0.37    0.36
   6   8  20    1.33    0.39
  -6  -8 -20    0.28    0.35
   7   8  19    2.29    0.47
  -7  -8 -19    2.17    0.51
   8   8  18    0.17    0.39
  -8  -8 -18    0.42    0.40
   6  -7 -31    1.41    0.33
   5  -7 -30    3.05    0.37
   4  -7 -29    3.83    0.37
  -3   7  28    7.42    0.59
   3  -7 -28    6.57    0.41
   3  -7 -28    7.11    0.54
  -2   7  27    0.47    0.23
  -2   7  27    0.31    0.30
   2  -7 -27    0.58    0.28
  -1   7  26    6.86    0.45
  -1   7  26    7.17    0.53
   1  -7 -26    7.08    0.54
   0   7  25    1.23    0.32
   0  -7 -25    1.25    0.32
   1   7  24    0.18    0.29
  -1  -7 -24    0.31    0.27
   2   7  23    5.30    0.50
  -2  -7 -23    5.40    0.54
   3   7  22   -0.05    0.24
  -3  -7 -22    0.27    0.28
   4   7  21    3.13    0.42
  -4  -7 -21    3.38    0.47
   5   7  20    0.12    0.32
  -5  -7 -20    0.65    0.34
   6   7  19    0.32    0.35
  -6  -7 -19    0.53    0.34
   7   7  18    7.11    0.63
  -7  -7 -18    5.92    0.67
   8   7  17    1.75    0.45
  -8  -7 -17    1.72    0.49
   9   7  16    0.58    0.42
  -9  -7 -16    0.18    0.39
   7  -6 -31   -0.07    0.26
   6  -6 -30    2.21    0.36
   5  -6 -29    0.01    0.21
  -4   6  28    1.89    0.37
   4  -6 -28    1.43    0.27
  -3   6  27    0.38    0.28
   3  -6 -27    0.97    0.25
   3  -6 -27    0.60    0.19
  -2   6  26    0.72    0.28
  -2   6  26    0.09    0.21
   2  -6 -26   -0.05    0.15
   2  -6 -26    0.12    0.22
  -1   6  25   11.44    0.60
  -1   6  25   12.41    0.67
   1  -6 -25   13.05    0.64
   1  -6 -25   12.55    0.47
   0   6  24   13.51    0.65
   0   6  24   13.62    0.60
   0  -6 -24   13.06    0.67
   1   6  23    8.01    0.53
  -1  -6 -23    7.55    0.54
   2   6  22   15.84    0.72
  -2  -6 -22   15.78    0.74
   3   6  21    5.01    0.45
  -3  -6 -21    5.52    0.49
   4   6  20   16.12    0.75
  -4  -6 -20   15.47    0.81
  -4  -6 -20   15.86    0.70
   5   6  19    7.30    0.56
  -5  -6 -19    6.65    0.50
  -5  -6 -19    7.05    0.61
   6   6  18    0.51    0.35
  -6  -6 -18    0.67    0.35
   7   6  17    3.46    0.47
  -7  -6 -17    3.27    0.51
   8   6  16    2.92    0.45
  -8  -6 -16    3.14    0.52
   9   6  15    0.91    0.38
  10   6  14   -0.01    0.35
   8  -5 -31    0.33    0.31
   7  -5 -30    7.81    0.61
   6  -5 -29    2.98    0.39
   5  -5 -28    0.32    0.22
  -4   5  27    0.80    0.28
   4  -5 -27    1.23    0.24
   4  -5 -27    1.10    0.23
  -3   5  26    1.17    0.30
   3  -5 -26    1.15    0.22
   3  -5 -26    0.86    0.22
  -2   5  25   35.19    1.16
   2  -5 -25   35.70    1.10
   2  -5 -25   34.19    1.03
  -1   5  24    0.20    0.23
  -1   5  24    0.18    0.24
   1  -5 -24    0.50    0.21
   1  -5 -24    0.26    0.14
   0   5  23   40.02    1.22
   0   5  23   39.24    1.24
   0  -5 -23   39.09    1.21
   0  -5 -23   40.02    1.08
   1   5  22    4.07    0.38
  -1  -5 -22    3.93    0.37
   2   5  21    4.18    0.37
   2   5  21    3.98    0.20
  -2  -5 -21    3.96    0.38
   3   5  20    0.13    0.21
  -3  -5 -20   -0.10    0.20
   4   5  19    6.86    0.46
  -4  -5 -19    8.06    0.54
  -4  -5 -19    5.97    0.43
   5   5  18   37.05    1.23
  -5  -5 -18   38.09    1.28
  -5  -5 -18   38.47    1.34
   6   5  17    3.01    0.42
  -6  -5 -17    3.36    0.47
  -6  -5 -17    2.91    0.38
   7   5  16    0.22    0.28
  -7  -5 -16    0.55    0.32
   8   5  15    4.38    0.51
   9   5  14    1.66    0.38
  10   5  13    1.75    0.45
   8  -4 -30    0.03    0.27
   7  -4 -29    1.54    0.36
   6  -4 -28    4.88    0.48
   5  -4 -27    4.77    0.43
  -4   4  26    9.28    0.55
   4  -4 -26    9.49    0.44
   4  -4 -26    9.76    0.52
  -3   4  25   66.88    1.94
   3  -4 -25   69.87    1.83
   3  -4 -25   70.80    1.89
  -2   4  24   59.23    1.71
  -2   4  24   55.50    1.60
   2  -4 -24   55.14    1.53
   2  -4 -24   55.92    1.52
  -1   4  23   39.77    1.24
  -1   4  23   38.98    1.18
   1  -4 -23   39.65    1.12
   1  -4 -23   38.48    1.09
   0   4  22    3.20    0.32
   0   4  22    2.76    0.21
   0   4  22    3.21    0.30
   0   4  22    3.30    0.34
   0  -4 -22    3.48    0.23
   0  -4 -22    3.08    0.28
   1   4  21   26.77    0.90
   1   4  21   27.16    0.96
   1   4  21   27.78    0.76
   1   4  21   26.14    0.87
  -1  -4 -21   26.51    0.87
   2   4  20   67.03    1.61
   2   4  20   61.82    1.73
  -2  -4 -20   60.97    1.76
   3   4  19   36.52    1.00
   3   4  19   36.24    1.14
  -3  -4 -19   37.63    1.19
  -3  -4 -19   37.02    1.18
   4   4  18    1.39    0.28
  -4  -4 -18    1.51    0.26
  -4  -4 -18    1.18    0.28
   5   4  17    8.68    0.52
  -5  -4 -17    9.77    0.59
  -5  -4 -17    8.20    0.52
   6   4  16    1.13    0.30
   7   4  15    0.56    0.29
   8   4  14    0.20    0.30
   9   4  13    0.77    0.35
  10   4  12    1.01    0.39
  11   4  11   -0.26    0.32
   9  -3 -30    1.11    0.38
   8  -3 -29    3.50    0.49
   7  -3 -28   -0.06    0.26
   6  -3 -27    0.23    0.23
   5  -3 -26    0.39    0.24
   5  -3 -26    0.50    0.15
  -4   3  25    4.06    0.38
   4  -3 -25    4.23    0.38
   4  -3 -25    4.37    0.27
  -3   3  24    0.35    0.19
  -3   3  24    0.22    0.18
   3  -3 -24    0.57    0.19
   3  -3 -24    0.39    0.12
  -2   3  23   53.33    1.50
  -2   3  23   54.30    1.53
   2  -3 -23   55.93    1.50
   2  -3 -23   53.39    1.41
   2  -3 -23   54.76    1.40
  -1   3  22    0.37    0.15
  -1   3  22    0.08    0.13
   1  -3 -22    0.11    0.12
   1  -3 -22    0.39    0.10
   1  -3 -22    0.09    0.10
   0   3  21    3.73    0.26
   0   3  21    3.90    0.23
   0   3  21    3.91    0.32
   0   3  21    3.82    0.30
   0  -3 -21    3.52    0.23
   0  -3 -21    3.96    0.24
   0  -3 -21    3.53    0.21
   1   3  20    5.19    0.35
   1   3  20    5.71    0.36
   1   3  20    5.26    0.32
   1   3  20    5.13    0.25
  -1  -3 -20    4.94    0.29
  -1  -3 -20    5.02    0.26
   2   3  19   20.69    0.69
   2   3  19   19.72    0.60
  -2  -3 -19   19.85    0.68
  -2  -3 -19   19.24    0.63
   3   3  18  112.04    2.71
   3   3  18  109.69    2.80
  -3  -3 -18  109.32    2.91
  -3  -3 -18  107.64    2.83
   4   3  17   18.63    0.70
  -4  -3 -17   19.05    0.76
  -4  -3 -17   19.96    0.77
   5   3  16    1.28    0.24
  -5  -3 -16    0.54    0.23
   6   3  15    7.32    0.48
   7   3  14    0.57    0.28
   8   3  13    3.91    0.45
   9   3  12    0.51    0.29
  10   3  11   -0.01    0.32
  11   3  10    0.68    0.38
   9  -2 -29    0.93    0.38
   8  -2 -28    5.23    0.55
   7  -2 -27    0.10    0.24
   6  -2 -26    2.39    0.36
  -5   2  25   21.42    0.81
   5  -2 -25   20.52    0.60
   5  -2 -25   21.72    0.85
  -4   2  24   67.80    1.88
   4  -2 -24   71.68    1.71
   4  -2 -24   69.79    1.94
  -3   2  23   89.38    2.32
  -3   2  23   92.37    2.33
   3  -2 -23   89.79    2.36
   3  -2 -23   88.51    2.15
  -2   2  22   24.81    0.77
  -2   2  22   25.06    0.76
   2  -2 -22   24.05    0.79
   2  -2 -22   24.37    0.62
  -1   2  21   12.74    0.45
  -1   2  21   12.44    0.47
   1  -2 -21   12.40    0.47
   1  -2 -21   12.60    0.35
   0   2  20    2.54    0.19
   0   2  20    2.59    0.22
   0   2  20    2.25    0.26
   0   2  20    2.51    0.20
   0  -2 -20    2.48    0.14
   0  -2 -20    2.51    0.15
   0  -2 -20    2.30    0.21
   1   2  19   44.79    1.16
   1   2  19   43.88    1.17
   1   2  19   43.32    1.22
   1   2  19   42.55    1.29
  -1  -2 -19   41.65    1.12
  -1  -2 -19   43.40    1.11
   2   2  18    7.84    0.36
   2   2  18    8.51    0.34
  -2  -2 -18    8.08    0.43
  -2  -2 -18    8.29    0.33
  -2  -2 -18    8.18    0.36
   3   2  17   54.36    1.46
  -3  -2 -17   54.24    1.48
  -3  -2 -17   53.49    1.57
  -3  -2 -17   53.46    1.43
   4   2  16    6.36    0.39
  -4  -2 -16    8.50    0.46
   5   2  15    4.29    0.35
   6   2  14    0.38    0.22
   7   2  13    5.64    0.45
   8   2  12   10.51    0.62
   9   2  11    0.72    0.30
  10   2  10    0.87    0.37
  11   2   9   -0.23    0.33
  12   2   8    0.36    0.39
  10  -1 -29    0.10    0.37
   9  -1 -28    0.22    0.33
   8  -1 -27    0.42    0.32
   7  -1 -26    1.27    0.32
   6  -1 -25    6.57    0.52
  -5   1  24   11.56    0.54
   5  -1 -24   12.22    0.60
  -4   1  23   38.75    1.12
   4  -1 -23   38.04    1.19
  -3   1  22    5.67    0.30
  -3   1  22    5.60    0.30
   3  -1 -22    5.88    0.36
  -2   1  21    6.09    0.28
  -2   1  21    5.64    0.27
   2  -1 -21    5.40    0.32
  -1   1  20    1.45    0.14
   1  -1 -20    1.38    0.18
   0   1  19   33.21    0.91
   0   1  19   35.20    1.13
   0   1  19   34.72    0.94
   0   1  19   35.90    1.00
   0  -1 -19   36.03    1.00
   1   1  18  446.07   10.36
   1   1  18  450.39   10.36
   1   1  18  444.65   10.32
   1   1  18  430.71   10.70
  -1  -1 -18  422.79   10.22
   2   1  17    3.24    0.21
   2   1  17    3.25    0.32
   2   1  17    3.00    0.22
  -2  -1 -17    4.01    0.29
  -2  -1 -17    3.46    0.19
  -2  -1 -17    3.43    0.17
   3   1  16    0.25    0.13
  -3  -1 -16    0.35    0.15
  -3  -1 -16    0.31    0.12
  -3  -1 -16    0.41    0.11
   4   1  15   29.54    0.90
  -4  -1 -15   29.05    1.00
  -4  -1 -15   29.47    0.86
   5   1  14    7.85    0.42
   6   1  13    9.26    0.50
   7   1  12    4.93    0.40
   8   1  11    0.15    0.28
   9   1  10    1.30    0.33
  10   1   9   -0.03    0.31
  11   1   8    1.28    0.42
  12   1   7    0.42    0.38
  10   0 -28    1.84    0.49
   9   0 -27    3.68    0.53
   8   0 -26    2.37    0.45
   7   0 -25    2.04    0.37
   6   0 -24   15.22    0.72
  -5   0  23   39.61    1.18
   5   0 -23   41.04    1.28
  -4   0  22    3.22    0.26
   4   0 -22    2.50    0.29
  -3   0  21    3.48    0.21
  -3   0  21    3.46    0.21
   3   0 -21    3.32    0.28
  -2   0  20    2.50    0.15
  -2   0  20    2.45    0.15
   2   0 -20    2.69    0.26
  -1   0  19   33.48    0.84
  -1   0  19   34.62    0.84
   1   0 -19   33.75    0.99
   0   0  18   -0.09    0.04
   0   0  18   -0.44    0.15
   0   0  18   -0.08    0.05
   0   0 -18    0.01    0.13
   1   0  17  230.64    5.52
   1   0  17  239.47    5.61
   1   0  17  237.55    5.54
   1   0  17  229.16    5.84
   2   0  16   38.07    1.18
   2   0  16   38.50    1.01
  -2   0 -16   38.82    1.18
  -2   0 -16   38.14    0.94
   3   0  15   38.52    1.08
  -3   0 -15   41.10    1.05
  -3   0 -15   40.22    1.22
   4   0  14    4.40    0.28
  -4   0 -14    4.01    0.25
  -4   0 -14    4.43    0.34
   5   0  13   34.59    1.04
   6   0  12    8.34    0.46
   7   0  11    1.52    0.29
   8   0  10    4.86    0.47
   9   0   9    0.27    0.26
  10   0   8    8.36    0.62
  11   0   7    2.65    0.48
  12   0   6    0.49    0.41
  10   1 -27    0.33    0.39
   9   1 -26    1.23    0.40
   8   1 -25   19.24    0.92
   7   1 -24    1.89    0.40
   6   1 -23   73.28    2.10
  -5  -1  22   22.60    0.75
   5   1 -22   22.25    0.84
  -4  -1  21    0.86    0.15
   4   1 -21    0.39    0.20
   3   1 -20    0.76    0.19
  -2  -1  19   28.06    0.69
  -2  -1  19   26.56    0.68
   2   1 -19   27.21    0.85
   1   1 -18  440.48   10.43
   0  -1  17  231.34    5.88
   0   1 -17  239.05    5.66
   1  -1  16   24.31    0.61
   1  -1  16   24.90    0.83
   2  -1  15   63.57    1.77
   2  -1  15   63.46    1.58
  -2   1 -15   64.41    1.78
   3  -1  14   15.11    0.50
  -3   1 -14   15.26    0.46
  -3   1 -14   15.70    0.62
   4  -1  13    7.15    0.35
  -4   1 -13    7.81    0.33
   5  -1  12    4.17    0.32
   6  -1  11    2.31    0.28
   7  -1  10   28.69    1.01
   8  -1   9    3.15    0.41
   9  -1   8    0.25    0.30
  10  -1   7    0.57    0.35
  11  -1   6    2.26    0.47
  12  -1   5    3.08    0.55
  10   2 -26    0.34    0.40
   9   2 -25    0.96    0.38
   8   2 -24    0.95    0.35
   7   2 -23   14.43    0.74
   6   2 -22    1.06    0.30
  -5  -2  21    3.29    0.29
   5   2 -21    3.78    0.37
  -4  -2  20   12.41    0.45
   4   2 -20   12.70    0.57
  -3  -2  19    0.80    0.11
   3   2 -19    0.71    0.19
  -2  -2  18    8.53    0.25
   2   2 -18    8.82    0.41
   1   2 -17   63.63    1.69
   0  -2  16   38.97    1.21
   0   2 -16   39.46    1.11
   1  -2  15    0.21    0.06
   1  -2  15    0.32    0.14
   2  -2  14   29.06    0.79
  -2   2 -14   29.82    0.95
   3  -2  13   27.24    0.81
  -3   2 -13   28.77    0.77
  -3   2 -13   28.41    0.93
   4  -2  12   32.92    0.98
  -4   2 -12   33.88    0.95
   5  -2  11    4.87    0.34
   6  -2  10    0.81    0.22
   7  -2   9    5.21    0.44
   8  -2   8    1.52    0.33
   9  -2   7    8.97    0.63
  10  -2   6    0.27    0.35
  11  -2   5    1.24    0.41
  12  -2   4    0.82    0.45
  10   3 -25    0.61    0.39
   9   3 -24    0.43    0.34
   8   3 -23    7.54    0.60
   7   3 -22    3.68    0.43
   6   3 -21    4.81    0.44
  -5  -3  20   12.92    0.52
   5   3 -20   12.67    0.63
  -4  -3  19    7.23    0.34
   4   3 -19    7.35    0.43
  -3  -3  18  111.67    2.75
   3   3 -18  114.23    2.88
  -2  -3  17   57.56    1.42
   2   3 -17   57.69    1.57
  -1  -3  16    0.33    0.05
   1   3 -16    0.46    0.15
   0  -3  15   39.83    1.21
   0   3 -15   38.85    1.11
   1  -3  14    1.62    0.14
   1  -3  14    1.11    0.19
   2  -3  13   27.73    0.79
  -2   3 -13   28.15    0.92
   3  -3  12    4.34    0.27
  -3   3 -12    4.33    0.22
  -3   3 -12    4.35    0.33
   4  -3  11    0.63    0.17
  -4   3 -11    0.41    0.19
  -4   3 -11    0.82    0.15
   5  -3  10   71.98    1.95
   6  -3   9    4.44    0.39
   7  -3   8    3.23    0.37
   8  -3   7    1.91    0.36
   9  -3   6    1.18    0.36
  10  -3   5    2.32    0.45
  11  -3   4    0.58    0.39
  12  -3   3    1.42    0.47
  10   4 -24    1.41    0.47
   9   4 -23    2.98    0.47
   8   4 -22    0.35    0.35
   7   4 -21    3.56    0.43
   6   4 -20    6.28    0.51
  -5  -4  19    2.21    0.26
   5   4 -19    2.01    0.31
  -4  -4  18    1.43    0.19
   4   4 -18    1.53    0.25
  -3  -4  17   38.80    1.07
   3   4 -17   39.08    1.16
  -2  -4  16   52.08    1.35
   2   4 -16   53.14    1.46
  -1  -4  15    1.37    0.13
   1   4 -15    1.19    0.18
   0  -4  14    4.46    0.20
   0  -4  14    3.94    0.24
   0  -4  14    4.44    0.33
   0   4 -14    4.27    0.27
   1  -4  13   20.38    0.72
   1  -4  13   19.93    0.63
   2  -4  12    7.84    0.36
  -2   4 -12    7.32    0.29
  -2   4 -12    7.71    0.41
   3  -4  11    5.09    0.33
  -3   4 -11    4.88    0.35
  -3   4 -11    5.31    0.28
  -4   4 -10    0.36    0.18
   5  -4   9   -0.05    0.18
   6  -4   8    0.78    0.24
   7  -4   7    0.20    0.24
   8  -4   6    1.51    0.36
   9  -4   5    1.70    0.37
  10  -4   4    0.12    0.33
  11  -4   3    0.15    0.37
   9   5 -22    0.82    0.39
   8   5 -21    2.98    0.44
   7   5 -20    4.52    0.47
   6   5 -19    0.42    0.27
   5   5 -18   40.66    1.28
  -4  -5  17    1.82    0.23
   4   5 -17    1.65    0.27
  -3  -5  16    0.95    0.17
   3   5 -16    1.48    0.24
  -2  -5  15    6.64    0.32
   2   5 -15    6.93    0.39
  -1  -5  14    1.74    0.18
  -1  -5  14    1.53    0.25
   1   5 -14    1.53    0.22
   0  -5  13   35.49    1.12
   0  -5  13   35.78    0.99
   0  -5  13   36.39    1.05
   1  -5  12    8.23    0.43
   1  -5  12    8.45    0.41
   1  -5  12    8.21    0.35
   2  -5  11    1.69    0.24
  -2   5 -11    1.72    0.23
  -2   5 -11    1.67    0.18
   3  -5  10   11.82    0.55
  -3   5 -10   12.61    0.55
  -3   5 -10   11.90    0.48
   4  -5   9    0.01    0.19
  -4   5  -9    0.30    0.17
   5  -5   8    0.21    0.22
   6  -5   7    1.78    0.32
   7  -5   6    1.83    0.35
   8  -5   5   13.84    0.78
   9  -5   4    1.25    0.39
  10  -5   3    0.07    0.34
  11  -5   2    1.96    0.52
   9   6 -21    0.86    0.36
   8   6 -20    5.06    0.53
   7   6 -19    5.82    0.55
   6   6 -18    0.95    0.29
   5   6 -17   11.13    0.58
   4   6 -16    8.94    0.50
  -3  -6  15    9.02    0.45
   3   6 -15   10.06    0.49
  -2  -6  14    2.62    0.25
   2   6 -14    2.06    0.25
  -1  -6  13    7.55    0.45
  -1  -6  13    7.83    0.43
  -1  -6  13    7.21    0.37
   0  -6  12    8.81    0.45
   0  -6  12    8.48    0.39
   0  -6  12    8.84    0.47
   1  -6  11    3.58    0.27
   1  -6  11    3.57    0.32
   2  -6  10    0.55    0.16
   2  -6  10    0.44    0.20
  -2   6 -10    0.29    0.17
  -2   6 -10    0.58    0.15
   3  -6   9    4.25    0.39
  -3   6  -9    4.92    0.37
   4  -6   8   24.89    0.93
  -4   6  -8   24.95    0.90
   5  -6   7    0.50    0.26
  -5   6  -7    0.14    0.21
   6  -6   6    5.11    0.50
   7  -6   5    1.59    0.39
   8  -6   4   -0.21    0.32
   9  -6   3    2.35    0.49
  10  -6   2    0.76    0.42
   8   7 -19    0.06    0.31
   7   7 -18    6.71    0.58
   6   7 -17    2.57    0.37
   5   7 -16    1.20    0.30
   4   7 -15    3.32    0.34
   3   7 -14   -0.14    0.17
  -2  -7  13    2.82    0.31
  -2  -7  13    2.21    0.33
  -2  -7  13    2.86    0.31
   2   7 -13    2.77    0.28
  -1  -7  12    0.24    0.17
  -1  -7  12    0.16    0.21
  -1  -7  12   -0.07    0.16
   0  -7  11    1.68    0.24
   0  -7  11    0.95    0.21
   0  -7  11    1.68    0.29
   1  -7  10   15.99    0.68
   1  -7  10   15.30    0.69
   2  -7   9    0.08    0.22
   3  -7   8    2.99    0.38
  -3   7  -8    2.90    0.31
   4  -7   7    2.67    0.36
  -4   7  -7    1.78    0.27
   5  -7   6    1.12    0.32
  -5   7  -6    0.92    0.26
   6  -7   5    9.07    0.66
   7  -7   4    0.02    0.30
   8  -7   3    0.49    0.34
   9  -7   2   -0.33    0.35
  10  -7   1    0.79    0.46
   8   8 -18    0.18    0.31
   7   8 -17    1.08    0.34
   6   8 -16    2.13    0.34
   5   8 -15    5.53    0.44
  -4  -8  14    0.35    0.29
   4   8 -14    0.32    0.22
  -3  -8  13    2.45    0.38
   3   8 -13    2.78    0.32
  -2  -8  12    1.34    0.32
  -2  -8  12    1.17    0.23
  -1  -8  11    0.08    0.15
  -1  -8  11   -0.13    0.22
   0  -8  10    5.27    0.48
   1  -8   9    7.41    0.55
   2  -8   8   18.28    0.84
   3  -8   7    6.05    0.52
  -3   8  -7    5.36    0.39
   4  -8   6    0.03    0.27
   5  -8   5    8.78    0.68
   6  -8   4    3.01    0.50
   7  -8   3    1.19    0.40
   8  -8   2   -0.24    0.35
   9  -8   1   -0.84    0.35
   7   9 -16    0.24    0.28
   6   9 -15    2.57    0.37
  -5  -9  14    1.76    0.43
   5   9 -14    1.59    0.31
  -4  -9  13    4.75    0.57
   4   9 -13    4.84    0.42
  -3  -9  12    0.22    0.31
  -2  -9  11    1.50    0.38
  -1  -9  10    4.52    0.50
   0  -9   9   -0.07    0.26
   1  -9   8    0.03    0.25
   2  -9   7    1.56    0.36
   3  -9   6    0.47    0.32
   4  -9   5    0.37    0.30
   5  -9   4   -0.44    0.29
   6  -9   3    0.69    0.41
   7  -9   2    1.51    0.47
   8  -9   1   -0.18    0.41
  -5 -10  13    0.40    0.37
  -4 -10  12    1.30    0.40
  -3 -10  11    0.80    0.36
  -2 -10  10   -0.31    0.29
  -1 -10   9    4.12    0.53
   0 -10   8    8.97    0.70
   1 -10   7    2.62    0.46
   2 -10   6    2.97    0.49
   3 -10   5    0.24    0.35
   4 -10   4   -0.18    0.35
   5 -10   3    2.11    0.51
   6 -10   2    0.18    0.41
  -3 -11  10    1.06    0.42
  -2 -11   9   -0.12    0.33
  -1 -11   8   -0.15    0.35
   0 -11   7    3.18    0.52
   1 -11   6    1.35    0.41
   2 -11   5    0.58    0.39
   3 -11   4    0.02    0.39
   4 -11   3    1.37    0.48
  -3 -10 -27   -0.42    0.35
  -1   9  30    2.23    0.46
   0   9  29    0.66    0.37
   1   9  28    0.07    0.35
  -1  -9 -28    1.12    0.39
   2   9  27    0.23    0.36
  -2  -9 -27    0.02    0.32
   3   9  26    0.39    0.38
  -3  -9 -26    0.58    0.37
   4   9  25    1.01    0.42
  -4  -9 -25    1.26    0.41
   5   9  24   -0.15    0.37
  -5  -9 -24   -0.16    0.35
   6   9  23    3.59    0.59
  -6  -9 -23    5.19    0.70
  -3   8  31    1.58    0.40
  -2   8  30    0.57    0.33
  -1   8  29    3.06    0.46
   1  -8 -29    3.28    0.45
   0   8  28    1.81    0.39
   0  -8 -28    1.74    0.37
   1   8  27    0.11    0.32
  -1  -8 -27    0.26    0.30
   2   8  26    0.49    0.35
  -2  -8 -26    0.42    0.30
   3   8  25    3.84    0.52
  -3  -8 -25    3.87    0.53
   4   8  24    2.82    0.45
  -4  -8 -24    2.97    0.49
   5   8  23   -0.09    0.34
  -5  -8 -23    0.62    0.36
   6   8  22    0.44    0.36
  -6  -8 -22    0.55    0.39
   7   8  21   -0.22    0.31
  -7  -8 -21    0.47    0.42
   8   8  20    1.41    0.47
  -8  -8 -20    2.09    0.55
  -4   7  31    2.23    0.43
  -3   7  30    1.47    0.36
  -2   7  29   -0.05    0.27
   2  -7 -29   -0.33    0.22
  -1   7  28    1.70    0.37
   1  -7 -28    2.14    0.35
   0   7  27    4.88    0.50
   0  -7 -27    5.07    0.48
   1   7  26    1.06    0.32
  -1  -7 -26    1.08    0.32
   2   7  25    3.93    0.47
  -2  -7 -25    4.12    0.46
   3   7  24   -0.43    0.26
  -3  -7 -24   -0.16    0.24
   4   7  23    7.60    0.56
  -4  -7 -23    7.64    0.63
   5   7  22    2.01    0.39
  -5  -7 -22    2.42    0.44
   6   7  21    1.08    0.37
  -6  -7 -21    1.42    0.41
   7   7  20    3.29    0.50
  -7  -7 -20    2.58    0.51
   8   7  19    0.11    0.38
  -8  -7 -19    0.51    0.39
   9   7  18    4.67    0.61
  -9  -7 -18    2.64    0.56
   7  -6 -33    1.00    0.36
   6  -6 -32    1.02    0.30
   5  -6 -31    0.22    0.22
  -4   6  30    1.24    0.32
   4  -6 -30    1.17    0.25
  -3   6  29    0.74    0.29
   3  -6 -29    0.78    0.21
  -2   6  28    2.08    0.32
  -2   6  28    1.70    0.33
   2  -6 -28    1.73    0.23
   2  -6 -28    2.19    0.31
  -1   6  27    0.30    0.26
  -1   6  27    0.17    0.21
   1  -6 -27    0.16    0.14
   1  -6 -27    0.67    0.24
   0   6  26    3.15    0.34
   0   6  26    3.37    0.41
   0  -6 -26    3.51    0.38
   1   6  25    5.00    0.47
  -1  -6 -25    5.00    0.46
   2   6  24    6.82    0.52
  -2  -6 -24    6.78    0.51
   3   6  23    2.37    0.35
  -3  -6 -23    2.36    0.36
   4   6  22    0.22    0.24
  -4  -6 -22    0.41    0.27
   5   6  21    0.09    0.26
  -5  -6 -21    0.12    0.27
   6   6  20    6.51    0.58
  -6  -6 -20    7.76    0.66
   7   6  19    6.32    0.59
  -7  -6 -19    5.03    0.60
   8   6  18    0.07    0.33
  -8  -6 -18   -0.25    0.33
   9   6  17    0.78    0.40
  -9  -6 -17    0.54    0.40
  10   6  16    1.95    0.50
   7  -5 -32    0.70    0.32
   6  -5 -31    9.18    0.63
   5  -5 -30   10.31    0.60
  -4   5  29    1.40    0.31
   4  -5 -29    1.89    0.29
  -3   5  28    1.15    0.28
   3  -5 -28    0.81    0.22
   3  -5 -28    1.03    0.21
  -2   5  27    2.18    0.32
   2  -5 -27    1.61    0.24
   2  -5 -27    1.40    0.22
  -1   5  26   13.68    0.66
  -1   5  26   14.52    0.68
   1  -5 -26   14.17    0.60
   1  -5 -26   13.73    0.53
   0   5  25   61.20    1.76
   0   5  25   61.76    1.78
   0  -5 -25   60.33    1.70
   1   5  24   10.02    0.53
   1   5  24   11.00    0.57
  -1  -5 -24   10.52    0.55
   2   5  23   11.48    0.58
  -2  -5 -23   10.98    0.57
   3   5  22    1.21    0.29
  -3  -5 -22    1.35    0.29
   4   5  21    4.58    0.40
  -4  -5 -21    4.35    0.41
  -4  -5 -21    5.33    0.48
   5   5  20    0.26    0.24
  -5  -5 -20    0.16    0.24
  -5  -5 -20    0.50    0.28
   6   5  19    0.12    0.28
  -6  -5 -19   -0.04    0.27
  -6  -5 -19    0.08    0.24
   7   5  18   17.61    0.84
  -7  -5 -18   17.57    0.92
   8   5  17    2.65    0.45
   9   5  16    0.17    0.33
  10   5  15    1.41    0.41
   8  -4 -32   -0.03    0.30
   7  -4 -31    2.40    0.41
   6  -4 -30    1.70    0.34
   5  -4 -29    0.30    0.22
  -4   4  28    1.81    0.30
   4  -4 -28    1.48    0.27
   4  -4 -28    1.89    0.23
  -3   4  27   16.01    0.70
   3  -4 -27   15.52    0.56
   3  -4 -27   15.26    0.65
  -2   4  26    9.08    0.50
   2  -4 -26    9.10    0.46
   2  -4 -26    8.95    0.41
  -1   4  25   23.88    0.84
  -1   4  25   24.66    0.93
  -1   4  25   24.31    0.90
   1  -4 -25   23.58    0.77
   1  -4 -25   23.29    0.76
   0   4  24   56.60    1.60
   0   4  24   60.01    1.70
   0   4  24   57.09    1.68
   0  -4 -24   55.74    1.54
   0  -4 -24   57.54    1.52
   1   4  23   36.40    1.16
   1   4  23   37.67    1.22
   1   4  23   38.46    1.02
   1   4  23   36.67    1.13
  -1  -4 -23   35.86    1.10
   2   4  22    0.55    0.20
   2   4  22    0.53    0.14
  -2  -4 -22    0.14    0.17
   3   4  21    2.33    0.21
   3   4  21    2.61    0.30
  -3  -4 -21    2.60    0.31
  -3  -4 -21    2.31    0.30
   4   4  20    9.41    0.52
  -4  -4 -20    9.18    0.54
  -4  -4 -20    9.45    0.53
   5   4  19    2.20    0.32
  -5  -4 -19    1.87    0.33
  -5  -4 -19    2.21    0.33
   6   4  18    0.19    0.26
  -6  -4 -18    0.19    0.24
  -6  -4 -18    0.16    0.25
   7   4  17    7.22    0.56
   8   4  16    5.92    0.56
   9   4  15    1.80    0.42
  10   4  14    0.27    0.36
  11   4  13    0.20    0.40
   9  -3 -32    1.04    0.39
   8  -3 -31    7.58    0.65
   7  -3 -30    7.75    0.61
   6  -3 -29    8.22    0.58
   5  -3 -28    2.34    0.34
  -4   3  27    2.04    0.29
   4  -3 -27    2.53    0.19
   4  -3 -27    2.16    0.19
   4  -3 -27    2.32    0.32
  -3   3  26   34.86    1.08
  -3   3  26   32.72    1.05
   3  -3 -26   32.50    0.89
   3  -3 -26   33.07    0.89
   3  -3 -26   33.68    1.06
  -2   3  25    4.20    0.34
  -2   3  25    5.19    0.37
   2  -3 -25    4.57    0.34
   2  -3 -25    5.42    0.25
   2  -3 -25    5.13    0.24
  -1   3  24    1.13    0.22
  -1   3  24    0.73    0.19
   1  -3 -24    1.22    0.18
   1  -3 -24    0.78    0.14
   0   3  23   34.30    0.94
   0   3  23   30.23    0.98
   0   3  23   29.73    1.03
   0  -3 -23   29.63    0.85
   0  -3 -23   29.06    0.90
   0  -3 -23   30.05    0.84
   1   3  22    5.99    0.34
   1   3  22    6.08    0.38
   1   3  22    5.95    0.39
   1   3  22    6.36    0.30
  -1  -3 -22    5.75    0.30
  -1  -3 -22    6.27    0.29
   2   3  21    7.96    0.40
   2   3  21    8.70    0.35
  -2  -3 -21    8.07    0.35
  -2  -3 -21    7.66    0.38
   3   3  20   13.83    0.57
   3   3  20   14.89    0.52
  -3  -3 -20   13.61    0.58
  -3  -3 -20   13.92    0.63
   4   3  19    7.47    0.44
  -4  -3 -19    7.28    0.47
  -4  -3 -19    6.86    0.44
   5   3  18   72.31    2.04
  -5  -3 -18   77.37    2.13
  -5  -3 -18   74.82    2.17
   6   3  17   10.67    0.56
  -6  -3 -17    8.48    0.57
   7   3  16    1.74    0.34
   8   3  15    5.00    0.50
   9   3  14    0.76    0.32
  10   3  13    0.11    0.32
  11   3  12   -0.28    0.32
   9  -2 -31    0.83    0.37
   8  -2 -30    0.97    0.36
   7  -2 -29    2.49    0.42
   6  -2 -28    7.41    0.53
   5  -2 -27    5.88    0.48
  -4   2  26   21.99    0.79
   4  -2 -26   22.47    0.85
  -3   2  25   63.26    1.75
  -3   2  25   64.24    1.75
   3  -2 -25   67.15    1.80
  -2   2  24   31.60    0.93
  -2   2  24   30.93    0.93
   2  -2 -24   31.17    0.97
  -1   2  23   60.65    1.60
  -1   2  23   59.05    1.56
   1  -2 -23   59.71    1.60
   0   2  22   17.11    0.60
   0   2  22   16.96    0.56
   0   2  22   17.22    0.71
   0  -2 -22   17.39    0.59
   0  -2 -22   17.05    0.45
   1   2  21    5.71    0.29
   1   2  21    5.83    0.39
   1   2  21    5.52    0.32
  -1  -2 -21    5.60    0.23
  -1  -2 -21    6.00    0.23
   2   2  20   69.46    1.94
   2   2  20   69.86    1.81
  -2  -2 -20   69.28    1.75
  -2  -2 -20   68.87    1.78
  -2  -2 -20   71.16    1.98
   3   2  19    1.01    0.19
  -3  -2 -19    0.99    0.15
  -3  -2 -19    0.74    0.20
  -3  -2 -19    0.84    0.17
   4   2  18    0.26    0.16
  -4  -2 -18    0.53    0.20
  -4  -2 -18   -0.07    0.15
   5   2  17    0.19    0.18
  -5  -2 -17    0.72    0.24
   6   2  16   18.24    0.74
   7   2  15   10.18    0.58
   8   2  14    0.39    0.29
   9   2  13    2.34    0.39
  10   2  12    0.54    0.34
  11   2  11    0.01    0.37
  12   2  10    0.08    0.41
   9  -1 -30    1.30    0.40
   8  -1 -29   -0.04    0.29
   7  -1 -28    0.28    0.29
   6  -1 -27   -0.09    0.22
   5  -1 -26   12.01    0.63
  -4   1  25   23.99    0.81
   4  -1 -25   26.14    0.92
  -3   1  24    1.52    0.19
  -3   1  24    1.77    0.20
   3  -1 -24    1.59    0.26
  -2   1  23   13.28    0.46
  -2   1  23   13.72    0.46
   2  -1 -23   13.63    0.55
  -1   1  22    1.41    0.14
  -1   1  22    1.18    0.14
   1  -1 -22    1.19    0.19
   0   1  21    0.64    0.18
   0   1  21    0.55    0.11
   1   1  20    1.33    0.22
   1   1  20    1.79    0.18
   2   1  19   27.41    0.92
   2   1  19   26.21    0.77
  -2  -1 -19   27.15    0.71
  -2  -1 -19   26.94    0.93
  -2  -1 -19   26.92    0.72
   3   1  18  188.31    4.55
  -3  -1 -18  188.80    4.79
  -3  -1 -18  188.68    4.50
  -3  -1 -18  184.97    4.54
   4   1  17   32.65    1.00
  -4  -1 -17   34.41    0.96
  -4  -1 -17   32.84    1.11
   5   1  16    3.26    0.31
  -5  -1 -16    2.26    0.31
   6   1  15    3.98    0.34
   7   1  14    0.55    0.26
   8   1  13    8.45    0.57
   9   1  12    0.54    0.30
  10   1  11    1.34    0.37
  11   1  10    5.25    0.59
  12   1   9    0.30    0.41
   9   0 -29    0.37    0.39
   8   0 -28    2.26    0.45
   7   0 -27    4.86    0.50
   6   0 -26    3.32    0.42
  -5   0  25   60.08    1.67
   5   0 -25   60.71    1.77
  -4   0  24   58.68    1.58
   4   0 -24   59.97    1.71
  -3   0  23   29.50    0.83
  -3   0  23   30.28    0.83
   3   0 -23   28.42    0.94
  -2   0  22   17.05    0.50
  -2   0  22   17.21    0.50
   2   0 -22   17.30    0.63
  -1   0  21    0.55    0.07
  -1   0  21    0.97    0.09
   1   0 -21    0.56    0.16
   0   0  20  324.24    7.48
   0   0  20  313.58    7.91
   0   0  20  317.82    7.47
   0   0 -20  320.39    7.62
   1   0  19   32.39    1.06
   1   0  19   32.92    0.86
   1   0  19   31.68    0.83
   2   0  18    6.63    0.41
   2   0  18    6.97    0.28
  -2   0 -18    6.90    0.40
   3   0  17    0.02    0.12
  -3   0 -17    0.13    0.08
  -3   0 -17    0.17    0.14
  -3   0 -17    0.18    0.10
   4   0  16    0.89    0.18
  -4   0 -16    0.92    0.14
  -4   0 -16    0.79    0.21
   5   0  15    9.07    0.44
   6   0  14    6.89    0.43
   7   0  13   18.74    0.76
   8   0  12    0.76    0.29
   9   0  11    0.08    0.29
  10   0  10    1.26    0.36
  11   0   9    0.37    0.35
  12   0   8    1.98    0.49
  10   1 -29   -0.06    0.38
   9   1 -28    0.18    0.37
   8   1 -27    1.72    0.41
   7   1 -26    8.30    0.63
   6   1 -25   13.71    0.69
  -5  -1  24    0.06    0.18
   5   1 -24    1.14    0.28
  -4  -1  23   41.34    1.14
   4   1 -23   41.47    1.28
  -3  -1  22    0.21    0.09
   3   1 -22    0.02    0.16
  -2  -1  21   12.88    0.35
  -2  -1  21   13.23    0.36
   2   1 -21   12.79    0.52
   1   1 -20    1.29    0.19
   0  -1  19   36.57    1.17
   0   1 -19   35.48    1.04
   1  -1  18  453.31   10.19
   1  -1  18  425.06   10.17
   1  -1  18  429.51   10.65
   2  -1  17   58.31    1.68
   2  -1  17   58.75    1.46
  -2   1 -17   58.31    1.68
   3  -1  16    0.29    0.12
  -3   1 -16    0.36    0.08
  -3   1 -16   -0.03    0.16
   4  -1  15    0.83    0.17
  -4   1 -15    1.34    0.15
  -4   1 -15    0.80    0.22
   5  -1  14    1.18    0.22
   6  -1  13    8.15    0.46
   7  -1  12    0.88    0.25
   8  -1  11   -0.21    0.22
   9  -1  10    5.34    0.53
  10  -1   9    4.33    0.53
  11  -1   8    0.23    0.35
  12  -1   7    0.39    0.40
  10   2 -28    3.23    0.54
   9   2 -27   -0.58    0.33
   8   2 -26    0.96    0.38
   7   2 -25    3.61    0.46
   6   2 -24   71.17    2.07
  -5  -2  23   40.84    1.18
   5   2 -23   41.30    1.31
  -4  -2  22    0.66    0.14
   4   2 -22    0.45    0.23
  -3  -2  21    0.89    0.11
   3   2 -21    0.85    0.20
  -2  -2  20   70.97    1.66
   2   2 -20   69.40    1.88
   1   2 -19   43.16    1.23
   0  -2  18    8.32    0.47
   0   2 -18    7.66    0.39
   1  -2  17    3.09    0.14
   1  -2  17    3.84    0.31
   2  -2  16    6.94    0.28
   2  -2  16    7.27    0.43
  -2   2 -16    6.95    0.41
   3  -2  15    7.57    0.34
  -3   2 -15    7.79    0.28
  -3   2 -15    8.07    0.44
   4  -2  14   31.69    0.96
  -4   2 -14   32.17    0.91
  -4   2 -14   33.93    1.11
   5  -2  13   40.50    1.20
   6  -2  12   21.60    0.80
   7  -2  11    3.26    0.38
   8  -2  10   -0.22    0.22
   9  -2   9    0.03    0.29
  10  -2   8    3.33    0.48
  11  -2   7    2.55    0.49
  12  -2   6   -0.30    0.37
  10   3 -27    0.13    0.41
   9   3 -26    1.28    0.40
   8   3 -25    0.17    0.34
   7   3 -24    9.55    0.66
   6   3 -23   16.31    0.75
  -5  -3  22    9.05    0.43
   5   3 -22    8.58    0.55
  -4  -3  21   15.44    0.54
   4   3 -21   15.92    0.68
  -3  -3  20   14.45    0.47
   3   3 -20   15.49    0.62
  -2  -3  19   19.91    0.53
   2   3 -19   18.90    0.68
   1   3 -18  257.04    6.20
   0  -3  17    0.78    0.21
   0   3 -17    0.18    0.15
   1  -3  16    0.36    0.09
   1  -3  16    0.99    0.21
   2  -3  15   -0.13    0.09
  -2   3 -15   -0.18    0.12
   3  -3  14    2.44    0.22
  -3   3 -14    2.51    0.27
  -3   3 -14    2.36    0.17
   4  -3  13   36.50    1.09
  -4   3 -13   37.71    1.21
  -4   3 -13   37.13    1.04
   5  -3  12    0.31    0.19
   6  -3  11    3.64    0.36
   7  -3  10    0.16    0.23
   8  -3   9    0.47    0.27
   9  -3   8   -0.07    0.30
  10  -3   7    2.01    0.44
  11  -3   6    1.01    0.42
   9   4 -25    0.20    0.34
   8   4 -24    3.33    0.47
   7   4 -23    4.24    0.48
   6   4 -22    0.42    0.26
   5   4 -21    0.22    0.22
  -4  -4  20    9.26    0.40
   4   4 -20    9.07    0.49
  -3  -4  19   36.57    1.02
   3   4 -19   38.23    1.15
  -2  -4  18    0.29    0.10
   2   4 -18    0.45    0.19
  -1  -4  17   27.48    0.75
   1   4 -17   28.02    0.88
   0  -4  16    1.05    0.14
   0  -4  16    0.55    0.19
   0   4 -16    1.21    0.21
   1  -4  15   29.31    0.98
   1  -4  15   29.91    0.85
   2  -4  14   14.01    0.51
  -2   4 -14   13.68    0.59
   3  -4  13   50.79    1.40
  -3   4 -13   49.53    1.32
  -3   4 -13   50.53    1.50
   4  -4  12   19.23    0.70
  -4   4 -12   18.93    0.75
  -4   4 -12   18.10    0.63
   5  -4  11   12.14    0.57
   6  -4  10    5.16    0.42
   7  -4   9    0.06    0.24
   8  -4   8   14.22    0.76
   9  -4   7    0.66    0.31
  10  -4   6    0.10    0.32
  11  -4   5    0.80    0.43
   9   5 -24    0.26    0.35
   8   5 -23   10.20    0.68
   7   5 -22    5.09    0.50
   6   5 -21    6.53    0.53
   5   5 -20    0.59    0.25
  -4  -5  19    6.73    0.38
   4   5 -19    6.79    0.44
  -3  -5  18   78.51    2.02
   3   5 -18   77.46    2.09
  -2  -5  17   19.23    0.62
   2   5 -17   18.24    0.68
  -1  -5  16    0.10    0.19
  -1  -5  16    0.13    0.11
   1   5 -16    0.54    0.19
   0  -5  15    9.08    0.36
   0  -5  15    9.48    0.49
   0  -5  15    8.80    0.41
   1  -5  14    8.57    0.45
   1  -5  14    7.86    0.40
   1  -5  14    8.35    0.35
   2  -5  13   10.77    0.48
  -2   5 -13    9.50    0.49
   3  -5  12    5.76    0.37
  -3   5 -12    5.42    0.30
  -3   5 -12    5.65    0.39
   4  -5  11    5.13    0.40
  -4   5 -11    5.56    0.41
   5  -5  10    7.96    0.50
  -5   5 -10    8.38    0.53
   6  -5   9    5.46    0.46
   7  -5   8    1.28    0.34
   8  -5   7    2.05    0.40
   9  -5   6    4.50    0.55
  10  -5   5    4.69    0.57
  11  -5   4    0.16    0.39
   9   6 -23    1.33    0.44
   8   6 -22   -0.11    0.30
   7   6 -21    0.34    0.31
   6   6 -20    6.77    0.54
   5   6 -19    7.76    0.52
   4   6 -18    2.77    0.34
  -3  -6  17   20.78    0.74
   3   6 -17   21.79    0.79
  -2  -6  16    5.34    0.33
   2   6 -16    5.16    0.38
  -1  -6  15    8.95    0.47
  -1  -6  15    9.35    0.42
  -1  -6  15    9.47    0.53
   1   6 -15    9.54    0.46
   0  -6  14    7.34    0.43
   0  -6  14    7.05    0.43
   0  -6  14    6.97    0.35
   1  -6  13    9.08    0.48
   1  -6  13    9.86    0.43
   2  -6  12   10.63    0.45
   2  -6  12    9.67    0.51
   3  -6  11    2.76    0.32
   3  -6  11    2.53    0.27
  -3   6 -11    2.82    0.31
   4  -6  10    4.43    0.42
  -4   6 -10    4.38    0.39
   5  -6   9    1.17    0.28
  -5   6  -9    1.23    0.27
   6  -6   8    2.73    0.39
   7  -6   7    5.49    0.56
   8  -6   6    0.23    0.35
   9  -6   5   -0.32    0.34
  10  -6   4    0.38    0.38
   8   7 -21    1.67    0.42
   7   7 -20    2.35    0.41
   6   7 -19    0.78    0.29
   5   7 -18   26.99    0.99
   4   7 -17    6.98    0.48
   3   7 -16    1.12    0.25
  -2  -7  15    8.60    0.47
  -2  -7  15    8.91    0.53
  -2  -7  15    7.54    0.50
   2   7 -15    8.69    0.46
  -1  -7  14    0.15    0.21
  -1  -7  14    0.05    0.17
  -1  -7  14    0.01    0.16
   0  -7  13   19.70    0.72
   0  -7  13   20.99    0.77
   0  -7  13   19.71    0.80
   1  -7  12    4.93    0.42
   1  -7  12    4.90    0.35
   2  -7  11    0.63    0.25
   3  -7  10   15.20    0.71
  -3   7 -10   14.95    0.66
   4  -7   9    3.54    0.41
  -4   7  -9    3.56    0.37
   5  -7   8   -0.11    0.25
  -5   7  -8   -0.27    0.20
   6  -7   7    5.76    0.57
  -6   7  -7    5.08    0.50
   7  -7   6    4.08    0.50
   8  -7   5    2.04    0.43
   9  -7   4    0.45    0.40
   8   8 -20    1.51    0.40
   7   8 -19    3.56    0.45
   6   8 -18   -0.03    0.26
   5   8 -17    4.16    0.43
   4   8 -16   11.32    0.61
  -3  -8  15    2.02    0.34
  -3  -8  15    2.19    0.37
   3   8 -15    2.23    0.31
  -2  -8  14    0.58    0.21
  -2  -8  14    0.68    0.27
  -1  -8  13    0.20    0.23
  -1  -8  13    0.29    0.18
   0  -8  12    0.77    0.28
   1  -8  11    0.24    0.26
   2  -8  10    0.56    0.28
   3  -8   9    0.42    0.28
   4  -8   8    0.76    0.32
   5  -8   7    2.62    0.45
   6  -8   6    1.92    0.43
   7  -8   5    2.81    0.49
   8  -8   4    0.24    0.38
   9  -8   3   -0.22    0.39
   7   9 -18    2.69    0.41
   6   9 -17    1.83    0.35
  -5  -9  16    0.39    0.34
   5   9 -16   -0.01    0.25
  -4  -9  15    1.32    0.38
   4   9 -15    1.19    0.28
  -3  -9  14    0.69    0.34
  -2  -9  13   10.68    0.56
  -2  -9  13   10.90    0.72
  -1  -9  12    0.13    0.27
   0  -9  11    0.07    0.28
   1  -9  10    1.53    0.36
   2  -9   9    0.00    0.23
   3  -9   8    0.64    0.31
   4  -9   7    3.61    0.49
   5  -9   6    3.41    0.50
   6  -9   5    4.30    0.59
   7  -9   4    0.39    0.40
  -5 -10  15    0.67    0.39
  -4 -10  14   -0.17    0.33
  -3 -10  13    0.84    0.38
  -2 -10  12    0.80    0.35
  -1 -10  11    0.33    0.34
   0 -10  10    1.44    0.38
   1 -10   9   -0.14    0.28
   2 -10   8    0.27    0.33
   3 -10   7    1.28    0.40
   4 -10   6    0.06    0.34
   5 -10   5    2.61    0.54
   6 -10   4    0.77    0.47
  -3 -11  12    0.62    0.40
  -2 -11  11    0.50    0.36
  -1 -11  10    2.40    0.50
   0 -11   9    0.25    0.36
   1 -11   8    0.66    0.39
   2 -11   7    0.43    0.38
   3 -11   6   -0.11    0.32
   4 -11   5    1.55    0.44
   0   9  31    0.51    0.39
   1   9  30    1.27    0.43
   2   9  29    0.98    0.41
   3   9  28   -0.06    0.36
  -3  -9 -28    0.25    0.34
   4   9  27    0.15    0.37
  -4  -9 -27   -0.03    0.35
  -5  -9 -26    1.53    0.46
  -3   8  33    0.90    0.37
  -2   8  32    0.92    0.38
  -1   8  31    0.52    0.30
   0   8  30    0.19    0.28
   1   8  29    0.22    0.33
  -1  -8 -29    0.51    0.31
   2   8  28    5.67    0.60
  -2  -8 -28    5.66    0.58
   3   8  27    0.47    0.36
  -3  -8 -27    0.35    0.32
   4   8  26    0.48    0.32
  -4  -8 -26    0.30    0.31
   5   8  25   -0.03    0.35
  -5  -8 -25    0.50    0.37
   6   8  24    1.16    0.41
  -6  -8 -24    1.31    0.44
   7   8  23    1.85    0.47
  -7  -8 -23    2.33    0.52
  -4   7  33   -0.34    0.30
  -3   7  32    0.15    0.27
  -2   7  31    0.48    0.32
  -1   7  30    1.84    0.38
   0   7  29    2.28    0.40
   0  -7 -29    2.47    0.37
   1   7  28    0.19    0.26
  -1  -7 -28    0.30    0.27
   2   7  27    0.02    0.29
  -2  -7 -27    0.18    0.26
   3   7  26    4.00    0.48
  -3  -7 -26    3.59    0.46
   4   7  25    4.10    0.47
  -4  -7 -25    3.79    0.48
   5   7  24    0.26    0.31
  -5  -7 -24    0.17    0.32
   6   7  23    2.39    0.45
  -6  -7 -23    2.86    0.50
   7   7  22   -0.01    0.34
  -7  -7 -22   -0.32    0.30
   8   7  21    1.82    0.48
  -8  -7 -21    1.14    0.45
  -9  -7 -20    0.10    0.43
   6  -6 -34    0.22    0.27
   5  -6 -33    1.32    0.31
  -4   6  32    0.22    0.29
   4  -6 -32   -0.05    0.20
  -3   6  31    0.73    0.30
   3  -6 -31    0.65    0.22
  -2   6  30    0.02    0.21
  -2   6  30    0.11    0.24
   2  -6 -30   -0.09    0.14
  -1   6  29    0.44    0.22
  -1   6  29    0.43    0.27
   1  -6 -29    0.23    0.15
   1  -6 -29    0.39    0.21
   0   6  28    0.95    0.29
   0   6  28    1.28    0.27
   0  -6 -28    0.95    0.25
   1   6  27   -0.05    0.23
  -1  -6 -27   -0.06    0.21
   2   6  26    1.60    0.35
  -2  -6 -26    2.42    0.36
   3   6  25    6.62    0.52
  -3  -6 -25    7.37    0.54
   4   6  24    3.06    0.38
  -4  -6 -24    3.32    0.44
   5   6  23    2.87    0.40
  -5  -6 -23    2.95    0.43
   6   6  22    0.20    0.31
  -6  -6 -22    0.19    0.30
   7   6  21    0.62    0.35
  -7  -6 -21    0.24    0.32
   8   6  20    4.83    0.57
  -8  -6 -20    6.40    0.70
   9   6  19    1.93    0.47
  -9  -6 -19    0.61    0.39
   7  -5 -34   -0.39    0.26
   6  -5 -33    0.31    0.29
   5  -5 -32    2.22    0.34
  -4   5  31    7.04    0.53
   4  -5 -31    6.64    0.47
  -3   5  30    0.47    0.24
   3  -5 -30    0.17    0.18
  -2   5  29    0.66    0.24
   2  -5 -29    0.64    0.19
   2  -5 -29    0.58    0.19
  -1   5  28    1.29    0.28
  -1   5  28    0.64    0.25
   1  -5 -28    0.56    0.19
   1  -5 -28    0.46    0.18
   0   5  27   10.09    0.56
   0   5  27   10.79    0.58
   0  -5 -27   10.05    0.50
   1   5  26   11.17    0.58
   1   5  26   10.01    0.57
  -1  -5 -26   11.58    0.55
   2   5  25   20.46    0.82
  -2  -5 -25   21.13    0.81
   3   5  24    1.46    0.31
  -3  -5 -24    1.26    0.28
   4   5  23   22.97    0.91
  -4  -5 -23   24.21    0.97
  -4  -5 -23   22.96    0.94
   5   5  22   -0.06    0.24
  -5  -5 -22   -0.03    0.19
  -5  -5 -22    0.04    0.25
   6   5  21    5.75    0.54
  -6  -5 -21    5.78    0.54
  -6  -5 -21    6.46    0.56
   7   5  20    3.94    0.46
  -7  -5 -20    4.87    0.57
   8   5  19    3.34    0.48
  -8  -5 -19    2.15    0.45
   9   5  18    7.46    0.66
  10   5  17    1.92    0.44
   8  -4 -34   -0.30    0.30
   7  -4 -33    0.06    0.27
   6  -4 -32    0.08    0.26
   5  -4 -31    9.02    0.57
  -4   4  30    0.44    0.24
   4  -4 -30   -0.05    0.19
  -3   4  29    9.53    0.53
   3  -4 -29    9.35    0.51
   3  -4 -29    8.64    0.40
  -2   4  28   -0.03    0.19
   2  -4 -28    0.35    0.13
   2  -4 -28   -0.07    0.16
  -1   4  27    3.73    0.35
  -1   4  27    4.37    0.42
   1  -4 -27    3.97    0.31
   1  -4 -27    3.41    0.27
   0   4  26   16.28    0.72
   0   4  26   16.14    0.71
   0   4  26   15.06    0.63
   0  -4 -26   15.50    0.57
   0  -4 -26   14.43    0.55
   1   4  25   24.22    0.86
   1   4  25   25.70    0.92
  -1  -4 -25   24.17    0.80
   2   4  24   71.51    1.95
   2   4  24   72.23    1.82
  -2  -4 -24   68.93    1.92
   3   4  23   23.55    0.85
  -3  -4 -23   22.72    0.84
   4   4  22   -0.07    0.20
  -4  -4 -22   -0.11    0.19
  -4  -4 -22   -0.18    0.17
   5   4  21    0.15    0.23
  -5  -4 -21   -0.13    0.20
  -5  -4 -21   -0.05    0.21
   6   4  20    6.05    0.49
  -6  -4 -20    5.83    0.51
  -6  -4 -20    5.70    0.52
   7   4  19    7.48    0.57
  -7  -4 -19    6.94    0.59
   8   4  18    0.41    0.33
   9   4  17    1.73    0.44
  10   4  16    1.73    0.44
  11   4  15    1.04    0.46
   8  -3 -33   -0.01    0.32
   7  -3 -32   -0.02    0.28
   6  -3 -31    2.12    0.36
   5  -3 -30   13.82    0.67
  -4   3  29   -0.01    0.19
   4  -3 -29   -0.10    0.19
  -3   3  28    1.52    0.26
  -3   3  28    1.59    0.26
   3  -3 -28    1.43    0.26
   3  -3 -28    1.49    0.10
  -2   3  27    0.39    0.19
  -2   3  27    0.50    0.20
   2  -3 -27    0.48    0.08
   2  -3 -27    0.45    0.19
  -1   3  26    4.72    0.36
  -1   3  26    4.47    0.42
  -1   3  26    4.12    0.32
   1  -3 -26    4.75    0.32
   1  -3 -26    4.45    0.20
   0   3  25   30.47    0.93
   0   3  25   30.92    1.00
   0   3  25   30.05    1.06
   0  -3 -25   29.92    0.83
   0  -3 -25   30.45    0.92
   0  -3 -25   29.76    0.82
   1   3  24    1.68    0.28
   1   3  24    2.11    0.29
  -1  -3 -24    2.02    0.19
  -1  -3 -24    1.96    0.19
   2   3  23   91.25    2.34
  -2  -3 -23   86.46    2.29
  -2  -3 -23   91.42    2.26
   3   3  22    5.25    0.37
  -3  -3 -22    4.83    0.35
  -3  -3 -22    5.68    0.43
   4   3  21   14.61    0.60
  -4  -3 -21   14.25    0.62
  -4  -3 -21   13.93    0.68
   5   3  20   12.65    0.59
  -5  -3 -20   12.84    0.63
  -5  -3 -20   10.37    0.64
   6   3  19    0.11    0.21
  -6  -3 -19   -0.54    0.20
   7   3  18   27.34    1.03
   8   3  17    0.85    0.33
   9   3  16    0.66    0.32
  10   3  15    0.58    0.36
  11   3  14   -0.19    0.31
   9  -2 -33    1.68    0.44
   8  -2 -32    4.08    0.52
   7  -2 -31    1.54    0.38
   6  -2 -30    1.92    0.34
   5  -2 -29    0.36    0.24
   4  -2 -28    5.89    0.42
  -3   2  27    5.83    0.36
  -3   2  27    5.99    0.37
   3  -2 -27    5.85    0.43
  -2   2  26   -0.05    0.14
  -2   2  26    0.10    0.13
   2  -2 -26    1.33    0.24
  -1   2  25   14.19    0.52
  -1   2  25   15.36    0.56
   1  -2 -25   14.04    0.56
   0   2  24   44.72    1.22
   0   2  24   45.92    1.28
   0   2  24   44.62    1.41
   0  -2 -24   45.22    1.27
   1   2  23   13.27    0.53
   1   2  23   13.26    0.49
   1   2  23   13.79    0.62
  -1  -2 -23   13.20    0.38
   2   2  22   24.52    0.77
   2   2  22   24.67    0.89
  -2  -2 -22   24.64    0.71
  -2  -2 -22   24.81    0.69
   3   2  21    0.75    0.18
  -3  -2 -21    0.88    0.14
  -3  -2 -21    0.74    0.16
  -3  -2 -21    0.77    0.20
   4   2  20   11.80    0.52
  -4  -2 -20   12.28    0.53
  -4  -2 -20   11.52    0.59
   5   2  19   14.29    0.61
  -5  -2 -19   14.13    0.63
  -5  -2 -19   13.54    0.69
   6   2  18    0.19    0.24
  -6  -2 -18   -0.15    0.23
   7   2  17   11.75    0.63
   8   2  16    1.96    0.37
   9   2  15    3.12    0.45
  10   2  14   -0.12    0.32
  11   2  13    2.12    0.50
   9  -1 -32    0.73    0.42
   8  -1 -31    5.60    0.62
   7  -1 -30    6.94    0.61
   6  -1 -29    0.88    0.29
   5  -1 -28    5.64    0.46
  -4   1  27    2.29    0.27
   4  -1 -27    2.04    0.30
  -3   1  26    0.91    0.17
  -3   1  26    1.37    0.19
   3  -1 -26    0.83    0.22
  -2   1  25   55.03    1.44
  -2   1  25   55.28    1.44
   2  -1 -25   54.74    1.54
  -1   1  24    3.67    0.22
  -1   1  24    3.31    0.20
   1  -1 -24    3.49    0.28
   0   1  23   35.72    1.21
   0   1  23   35.82    0.96
   0   1  23   37.39    1.00
   0  -1 -23   35.89    1.06
   1   1  22    1.11    0.15
   1   1  22    0.96    0.21
   1   1  22    1.13    0.14
   2   1  21   13.35    0.46
   2   1  21   13.35    0.60
  -2  -1 -21   12.47    0.61
  -2  -1 -21   12.48    0.35
   3   1  20    0.83    0.16
  -3  -1 -20    0.76    0.21
  -3  -1 -20    0.69    0.13
  -3  -1 -20    0.94    0.12
   4   1  19    2.79    0.27
  -4  -1 -19    2.64    0.25
  -4  -1 -19    2.82    0.33
  -4  -1 -19    2.31    0.21
   5   1  18   53.05    1.52
  -5  -1 -18   53.73    1.66
   6   1  17    4.23    0.39
   7   1  16    0.93    0.26
   8   1  15    3.06    0.40
   9   1  14    0.03    0.29
  10   1  13    1.68    0.39
  11   1  12    0.66    0.37
  12   1  11    1.10    0.46
   9   0 -31    0.54    0.37
   8   0 -30   -0.30    0.29
   7   0 -29    2.19    0.39
   6   0 -28    1.14    0.33
   5   0 -27   11.21    0.64
  -4   0  26   15.51    0.57
   4   0 -26   15.56    0.68
  -3   0  25   30.33    0.88
  -3   0  25   35.07    0.90
   3   0 -25   28.96    1.01
  -2   0  24   47.64    1.17
  -2   0  24   43.70    1.16
   2   0 -24   44.71    1.31
  -1   0  23   34.88    0.89
  -1   0  23   35.67    0.90
   1   0 -23   36.28    1.07
   1   0  21    0.42    0.08
   1   0  21    0.40    0.09
   1   0  21    0.77    0.20
   2   0  20    2.82    0.32
   2   0  20    2.67    0.18
  -2   0 -20    2.43    0.30
   3   0  19   49.26    1.31
  -3   0 -19   48.67    1.49
  -3   0 -19   49.40    1.23
  -3   0 -19   48.92    1.25
   4   0  18   -0.23    0.13
  -4   0 -18    0.03    0.10
  -4   0 -18   -0.06    0.17
   5   0  17   41.57    1.23
  -5   0 -17   42.35    1.39
   6   0  16   10.24    0.53
   7   0  15    2.01    0.32
   8   0  14    1.67    0.32
   9   0  13    1.12    0.35
  10   0  12    4.29    0.52
  11   0  11    0.05    0.33
  12   0  10   -0.17    0.35
   9   1 -30    2.56    0.48
   8   1 -29    2.99    0.50
   7   1 -28    2.53    0.42
   6   1 -27    0.31    0.28
   5   1 -26   14.02    0.68
  -4  -1  25   24.34    0.76
   4   1 -25   25.22    0.91
  -3  -1  24    1.29    0.14
   3   1 -24    1.50    0.25
  -2  -1  23   61.51    1.45
  -2  -1  23   57.01    1.44
   2   1 -23   61.24    1.66
   1   1 -22    1.25    0.20
   0  -1  21    1.66    0.25
   1  -1  20    1.53    0.11
   2  -1  19   42.27    1.10
   2  -1  19   42.42    1.33
  -2   1 -19   42.65    1.34
   3  -1  18  256.84    6.09
  -3   1 -18  255.49    5.98
  -3   1 -18  252.65    6.40
   4  -1  17   27.13    0.85
  -4   1 -17   27.58    0.78
  -4   1 -17   28.14    0.99
   5  -1  16    0.02    0.17
  -5   1 -16    0.02    0.20
   6  -1  15    9.31    0.50
   7  -1  14    0.08    0.23
   8  -1  13    0.02    0.26
   9  -1  12    0.20    0.27
  10  -1  11    0.81    0.38
  11  -1  10    2.37    0.46
  12  -1   9    0.00    0.41
   9   2 -29    0.90    0.39
   8   2 -28    0.82    0.36
   7   2 -27    0.39    0.32
   6   2 -26   -0.05    0.28
   5   2 -25   36.67    1.24
  -4  -2  24   57.94    1.53
   4   2 -24   58.82    1.69
  -3  -2  23   56.39    1.40
   3   2 -23   54.63    1.58
   2   2 -22   24.48    0.83
   1   2 -21    5.27    0.33
   0  -2  20    2.62    0.32
   0   2 -20    2.82    0.27
   1  -2  19   26.54    0.66
   1  -2  19   25.84    0.93
   2  -2  18    7.95    0.46
   2  -2  18    7.84    0.30
  -2   2 -18    8.51    0.47
   3  -2  17   54.94    1.46
  -3   2 -17   54.40    1.34
  -3   2 -17   57.94    1.67
   4  -2  16   50.55    1.40
  -4   2 -16   52.05    1.57
  -4   2 -16   50.70    1.33
   5  -2  15    5.01    0.36
  -5   2 -15    5.50    0.45
   6  -2  14    2.22    0.30
   7  -2  13    2.10    0.32
   8  -2  12    0.94    0.30
   9  -2  11    1.43    0.36
  10  -2  10    0.10    0.34
  11  -2   9   -0.10    0.36
  12  -2   8    2.00    0.51
   9   3 -28    0.29    0.36
   8   3 -27    0.24    0.34
   7   3 -26    3.03    0.43
   6   3 -25   16.53    0.80
   5   3 -24    5.75    0.47
  -4  -3  23   31.90    0.93
   4   3 -23   32.70    1.07
  -3  -3  22    5.50    0.25
   3   3 -22    5.68    0.41
  -2  -3  21    8.47    0.26
   2   3 -21    8.08    0.44
   1   3 -20    5.74    0.35
   0  -3  19   49.76    1.52
   0   3 -19   49.83    1.41
   1  -3  18  185.27    4.39
   1  -3  18  184.25    4.73
   2  -3  17   51.99    1.34
   2  -3  17   50.56    1.53
  -2   3 -17   51.65    1.55
   3  -3  16    2.60    0.23
  -3   3 -16    2.34    0.13
  -3   3 -16    2.75    0.32
   4  -3  15   20.26    0.72
  -4   3 -15   21.68    0.65
  -4   3 -15   21.21    0.84
   5  -3  14    0.16    0.20
  -5   3 -14    0.44    0.23
   6  -3  13    9.28    0.52
   7  -3  12   -0.06    0.21
   8  -3  11    2.18    0.35
   9  -3  10    8.82    0.64
  10  -3   9    0.07    0.32
  11  -3   8   -0.11    0.36
   9   4 -27    0.80    0.39
   8   4 -26    1.13    0.37
   7   4 -25   18.28    0.89
   6   4 -24    8.75    0.57
   5   4 -23    6.14    0.47
  -4  -4  22    0.12    0.13
   4   4 -22    0.10    0.21
  -3  -4  21    2.69    0.21
   3   4 -21    2.57    0.31
  -2  -4  20   64.40    1.61
   2   4 -20   63.95    1.78
  -1  -4  19    0.36    0.08
   1   4 -19    0.19    0.18
   0  -4  18   -0.02    0.09
   0  -4  18   -0.15    0.17
   0   4 -18   -0.27    0.15
   1  -4  17   33.93    0.96
   1  -4  17   35.07    1.14
   2  -4  16    6.88    0.35
  -2   4 -16    7.55    0.45
   3  -4  15    1.01    0.19
  -3   4 -15    1.23    0.24
  -3   4 -15    1.16    0.13
   4  -4  14    1.15    0.22
  -4   4 -14    1.53    0.28
  -4   4 -14    1.56    0.19
   5  -4  13   16.09    0.66
  -5   4 -13   14.79    0.72
   6  -4  12    5.38    0.43
   7  -4  11    0.24    0.23
   8  -4  10    0.55    0.28
   9  -4   9   -0.14    0.30
  10  -4   8    0.93    0.36
  11  -4   7    0.05    0.38
   9   5 -26    1.09    0.41
   8   5 -25    2.82    0.45
   7   5 -24   -0.04    0.30
   6   5 -23    6.27    0.55
   5   5 -22   -0.07    0.24
   4   5 -21    4.54    0.42
  -3  -5  20    0.21    0.13
   3   5 -20    0.10    0.19
  -2  -5  19    9.84    0.40
   2   5 -19   10.21    0.52
  -1  -5  18  108.73    3.05
  -1  -5  18  116.85    2.78
   1   5 -18  111.17    2.88
   0  -5  17   41.17    1.10
   0  -5  17   40.48    1.30
   0  -5  17   40.56    1.15
   1  -5  16    2.91    0.32
   1  -5  16    2.97    0.27
   2  -5  15    4.56    0.32
  -2   5 -15    4.58    0.37
   3  -5  14   -0.04    0.17
  -3   5 -14    0.09    0.15
  -3   5 -14   -0.17    0.09
   4  -5  13    1.32    0.26
  -4   5 -13    1.14    0.26
   5  -5  12    0.96    0.26
  -5   5 -12    0.61    0.25
   6  -5  11   -0.17    0.21
  -6   5 -11   -0.37    0.22
   7  -5  10   15.72    0.78
   8  -5   9   -0.12    0.26
   9  -5   8    0.85    0.36
  10  -5   7    0.67    0.37
  11  -5   6    0.94    0.43
   8   6 -24    5.89    0.61
   7   6 -23    4.67    0.52
   6   6 -22   -0.14    0.25
   5   6 -21    0.31    0.27
   4   6 -20   14.71    0.68
   3   6 -19    7.36    0.48
  -2  -6  18    0.24    0.15
   2   6 -18   -0.04    0.20
  -1  -6  17   13.51    0.58
  -1  -6  17   14.04    0.53
  -1  -6  17   14.22    0.66
   1   6 -17   13.40    0.59
   0  -6  16   11.46    0.58
   0  -6  16   10.75    0.52
   0  -6  16   10.90    0.45
   1  -6  15    3.85    0.35
   1  -6  15    5.00    0.31
   1  -6  15    4.90    0.38
   2  -6  14    0.69    0.21
   2  -6  14    0.50    0.16
   3  -6  13    6.24    0.43
   3  -6  13    6.85    0.39
  -3   6 -13    7.20    0.45
   4  -6  12   10.92    0.59
  -4   6 -12   10.16    0.57
   5  -6  11    1.21    0.30
  -5   6 -11    1.42    0.29
   6  -6  10    0.17    0.25
  -6   6 -10    0.48    0.28
   7  -6   9    0.78    0.34
   8  -6   8    2.19    0.45
   9  -6   7    0.42    0.39
  10  -6   6    0.45    0.37
   8   7 -23    2.78    0.45
   7   7 -22   -0.37    0.30
   6   7 -21    0.77    0.32
   5   7 -20   -0.20    0.24
   4   7 -19    4.59    0.44
   3   7 -18   41.38    1.30
  -2  -7  17    0.52    0.23
  -2  -7  17    0.69    0.26
   2   7 -17    0.52    0.22
  -1  -7  16    0.21    0.19
  -1  -7  16   -0.28    0.16
  -1  -7  16    0.19    0.21
   0  -7  15    2.20    0.31
   0  -7  15    2.76    0.32
   0  -7  15    2.60    0.28
   1  -7  14    0.19    0.21
   1  -7  14    0.23    0.16
   2  -7  13    5.21    0.44
   3  -7  12    0.79    0.27
  -3   7 -12    0.55    0.21
   4  -7  11    0.52    0.27
  -4   7 -11    0.41    0.22
   5  -7  10    1.28    0.32
  -5   7 -10    1.11    0.28
   6  -7   9    0.35    0.32
  -6   7  -9    0.41    0.29
   7  -7   8    0.17    0.31
   8  -7   7    2.15    0.43
   9  -7   6    0.38    0.36
   7   8 -21    0.82    0.34
   6   8 -20    0.73    0.31
   5   8 -19    3.47    0.41
   4   8 -18    1.23    0.31
  -3  -8  17   13.82    0.75
  -3  -8  17   13.75    0.75
   3   8 -17   14.34    0.67
  -2  -8  16    2.72    0.39
  -2  -8  16    2.98    0.36
  -1  -8  15    0.52    0.26
  -1  -8  15    0.81    0.23
   0  -8  14    1.84    0.34
   1  -8  13    7.86    0.56
   2  -8  12    9.68    0.61
   3  -8  11    8.15    0.57
   4  -8  10    1.28    0.35
   5  -8   9    0.32    0.32
   6  -8   8   10.13    0.73
   7  -8   7    1.36    0.41
   8  -8   6   -0.06    0.38
   6   9 -19    0.90    0.33
  -5  -9  18   10.21    0.77
   5   9 -18   10.87    0.63
  -4  -9  17    1.39    0.38
   4   9 -17    1.28    0.31
  -3  -9  16    0.32    0.30
  -3  -9  16    0.02    0.23
  -2  -9  15    4.75    0.43
  -2  -9  15    5.50    0.54
  -1  -9  14    0.24    0.28
  -1  -9  14    0.03    0.21
   0  -9  13    0.96    0.31
   1  -9  12    0.91    0.33
   2  -9  11    0.41    0.29
   3  -9  10    5.02    0.53
   4  -9   9    0.20    0.30
   5  -9   8   -0.01    0.31
   6  -9   7    2.21    0.49
   7  -9   6    3.40    0.59
  -5 -10  17    1.62    0.46
  -4 -10  16    3.29    0.52
  -3 -10  15    1.84    0.44
  -2 -10  14    0.23    0.31
  -1 -10  13    1.44    0.38
   0 -10  12    4.47    0.53
   1 -10  11    1.13    0.36
   2 -10  10    0.49    0.33
   3 -10   9    0.61    0.35
   4 -10   8    0.86    0.38
   5 -10   7    0.60    0.40
   6 -10   6   -0.18    0.39
  -3 -11  14   -0.10    0.36
  -2 -11  13    1.35    0.43
  -1 -11  12    0.13    0.36
   0 -11  11    0.51    0.39
   1 -11  10    5.64    0.64
   2 -11   9    0.41    0.37
   3 -11   8   -0.46    0.31
   4 -11   7    0.07    0.36
   2   9  31    0.78    0.42
  -2   8  34   -0.35    0.31
  -1   8  33    0.37    0.31
   0   8  32   -0.27    0.27
   1   8  31    4.62    0.54
   2   8  30    1.10    0.39
   3   8  29    3.81    0.53
  -3  -8 -29    3.38    0.48
   4   8  28    2.14    0.44
  -4  -8 -28    2.91    0.48
   5   8  27   -0.17    0.34
  -5  -8 -27    0.00    0.31
   6   8  26    0.55    0.39
  -6  -8 -26    0.93    0.41
  -7  -8 -25   -0.01    0.39
  -4   7  35   -0.24    0.30
  -3   7  34    1.65    0.39
  -2   7  33    1.23    0.36
  -1   7  32    0.54    0.31
   0   7  31    1.38    0.36
   1   7  30    7.54    0.59
  -1  -7 -30    7.06    0.54
   2   7  29    2.21    0.41
  -2  -7 -29    2.18    0.36
   3   7  28    0.40    0.31
  -3  -7 -28    0.37    0.28
   4   7  27    0.93    0.34
  -4  -7 -27    1.01    0.34
   5   7  26    3.01    0.47
  -5  -7 -26    3.28    0.49
   6   7  25    4.98    0.58
  -6  -7 -25    4.57    0.60
   7   7  24    0.62    0.39
  -7  -7 -24    0.28    0.34
   8   7  23    3.11    0.55
  -8  -7 -23    3.34    0.58
   6  -6 -36    4.66    0.50
   5  -6 -35    1.11    0.30
  -4   6  34   -0.25    0.29
   4  -6 -34    0.05    0.21
  -3   6  33    0.23    0.26
   3  -6 -33    0.58    0.21
  -2   6  32    0.17    0.24
  -2   6  32   -0.06    0.24
   2  -6 -32    0.18    0.17
  -1   6  31    0.90    0.26
  -1   6  31    0.65    0.28
   1  -6 -31    0.66    0.17
   0   6  30    0.64    0.24
   0   6  30    0.23    0.25
   0  -6 -30    0.82    0.23
   1   6  29    1.04    0.29
  -1  -6 -29    1.67    0.29
   2   6  28    8.50    0.57
  -2  -6 -28    8.03    0.53
   3   6  27    0.26    0.27
  -3  -6 -27    0.12    0.25
   4   6  26    0.26    0.28
  -4  -6 -26    0.36    0.27
   5   6  25    1.09    0.35
  -5  -6 -25    1.02    0.34
   6   6  24    4.44    0.52
  -6  -6 -24    3.78    0.50
   7   6  23    3.60    0.51
  -7  -6 -23    3.91    0.53
   8   6  22    0.42    0.36
  -8  -6 -22   -0.13    0.32
   9   6  21    1.01    0.43
  -9  -6 -21    0.89    0.42
   7  -5 -36    0.18    0.31
   6  -5 -35    0.87    0.32
   5  -5 -34    1.78    0.34
  -4   5  33    0.24    0.27
   4  -5 -33    0.42    0.23
  -3   5  32    1.59    0.32
   3  -5 -32    1.82    0.28
  -2   5  31    1.90    0.31
  -2   5  31    2.42    0.38
   2  -5 -31    2.21    0.27
  -1   5  30    1.23    0.29
  -1   5  30    1.29    0.27
   1  -5 -30    0.83    0.19
   1  -5 -30    1.16    0.20
   0   5  29   10.18    0.56
   0   5  29   10.29    0.59
   0  -5 -29    9.98    0.48
   1   5  28    5.77    0.45
   1   5  28    5.66    0.45
  -1  -5 -28    5.36    0.38
   2   5  27    5.22    0.44
  -2  -5 -27    5.51    0.42
   3   5  26    0.46    0.24
   4   5  25    2.55    0.37
  -4  -5 -25    1.94    0.33
   5   5  24   -0.29    0.24
  -5  -5 -24   -0.01    0.23
  -5  -5 -24    0.06    0.22
   6   5  23    5.64    0.53
  -6  -5 -23    5.87    0.55
   7   5  22    4.59    0.51
  -7  -5 -22    3.94    0.52
   8   5  21    3.08    0.49
  -8  -5 -21    3.15    0.50
   9   5  20    0.72    0.36
  -9  -5 -20    0.15    0.35
  10   5  19    0.17    0.36
   7  -4 -35    0.73    0.34
   6  -4 -34    0.49    0.29
   5  -4 -33   -0.05    0.23
  -4   4  32    2.44    0.36
   4  -4 -32    3.08    0.36
  -3   4  31    3.05    0.35
   3  -4 -31    3.56    0.36
  -2   4  30    6.35    0.43
   2  -4 -30    6.90    0.41
  -1   4  29    9.84    0.59
  -1   4  29    8.64    0.48
   1  -4 -29    9.15    0.37
   1  -4 -29    9.16    0.45
   1  -4 -29    8.99    0.37
   0   4  28    1.99    0.31
   0   4  28    2.05    0.28
   0  -4 -28    1.55    0.22
   0  -4 -28    2.00    0.21
   1   4  27    1.90    0.27
   1   4  27    2.47    0.32
  -1  -4 -27    1.95    0.23
   2   4  26   22.43    0.82
  -2  -4 -26   22.26    0.77
   3   4  25    4.64    0.40
  -3  -4 -25    4.71    0.38
   4   4  24   10.46    0.58
  -4  -4 -24   10.33    0.58
  -4  -4 -24   10.81    0.63
   5   4  23    6.10    0.49
  -5  -4 -23    5.46    0.49
  -5  -4 -23    6.11    0.51
   6   4  22    0.42    0.27
  -6  -4 -22    0.12    0.26
  -6  -4 -22    0.10    0.24
   7   4  21    4.14    0.46
  -7  -4 -21    3.27    0.45
   8   4  20    5.48    0.52
   9   4  19    2.54    0.47
  10   4  18   -0.05    0.37
   8  -3 -35   -0.18    0.33
   7  -3 -34   -0.18    0.29
   6  -3 -33    0.21    0.28
   5  -3 -32    1.04    0.29
  -4   3  31    0.44    0.23
   4  -3 -31    0.34    0.23
  -3   3  30   22.43    0.82
   3  -3 -30   22.22    0.83
  -2   3  29    0.18    0.18
  -2   3  29    0.39    0.20
   2  -3 -29    0.06    0.18
  -1   3  28    0.37    0.24
  -1   3  28    0.46    0.18
  -1   3  28    0.56    0.19
   1  -3 -28    0.47    0.17
   0   3  27    2.55    0.26
   0   3  27    2.49    0.33
   0   3  27    3.51    0.34
   0  -3 -27    2.44    0.15
   0  -3 -27    3.41    0.29
   1   3  26    1.09    0.26
   1   3  26    1.08    0.21
   1   3  26    0.96    0.23
  -1  -3 -26    1.42    0.15
  -1  -3 -26    1.05    0.15
   2   3  25   66.53    1.81
   2   3  25   66.58    1.93
  -2  -3 -25   66.24    1.71
  -2  -3 -25   65.87    1.73
   3   3  24    0.60    0.22
  -3  -3 -24    0.06    0.17
  -3  -3 -24    0.12    0.20
   4   3  23   31.45    1.03
  -4  -3 -23   31.10    1.14
  -4  -3 -23   30.73    1.03
   5   3  22    9.88    0.53
  -5  -3 -22    8.58    0.52
  -5  -3 -22    7.66    0.57
   6   3  21    5.48    0.46
  -6  -3 -21    4.14    0.43
  -6  -3 -21    5.10    0.52
   7   3  20    0.00    0.26
   8   3  19    1.25    0.34
   9   3  18   10.06    0.69
  10   3  17    2.03    0.46
  11   3  16    0.35    0.35
   8  -2 -34    0.69    0.37
   7  -2 -33    2.18    0.43
   6  -2 -32    2.24    0.39
   5  -2 -31    6.20    0.51
  -4   2  30    0.19    0.18
   4  -2 -30    0.46    0.24
  -3   2  29    2.39    0.28
  -3   2  29    1.91    0.24
   3  -2 -29    1.90    0.29
  -2   2  28    0.46    0.17
  -2   2  28    0.15    0.14
   2  -2 -28    0.16    0.18
  -1   2  27    0.18    0.13
   1  -2 -27    0.48    0.18
   0   2  26    8.37    0.53
   0   2  26    7.35    0.36
   0   2  26    7.86    0.40
   0  -2 -26    7.87    0.41
   1   2  25   55.38    1.50
   1   2  25   55.49    1.56
   1   2  25   56.91    1.70
   2   2  24   31.71    1.11
   2   2  24   31.94    0.95
  -2  -2 -24   31.60    0.85
  -2  -2 -24   31.93    0.84
   3   2  23   53.06    1.49
  -3  -2 -23   53.74    1.45
  -3  -2 -23   55.38    1.68
  -3  -2 -23   53.84    1.41
   4   2  22    0.76    0.21
  -4  -2 -22    0.53    0.24
  -4  -2 -22    0.67    0.18
   5   2  21    3.15    0.34
  -5  -2 -21    3.26    0.41
  -5  -2 -21    3.31    0.34
   6   2  20   30.04    1.02
  -6  -2 -20   28.26    1.12
   7   2  19    3.56    0.41
   8   2  18    0.11    0.29
   9   2  17    0.78    0.36
  10   2  16    3.13    0.51
  11   2  15    1.14    0.46
   9  -1 -34   -0.10    0.35
   8  -1 -33   -0.28    0.33
   7  -1 -32    2.47    0.44
   6  -1 -31   10.06    0.63
   5  -1 -30    6.63    0.49
   4  -1 -29    2.92    0.35
  -3   1  28    2.93    0.26
  -3   1  28    2.32    0.23
   3  -1 -28    1.98    0.29
  -2   1  27    2.56    0.21
   2  -1 -27    2.12    0.28
  -1   1  26    8.80    0.34
  -1   1  26    9.06    0.37
   1  -1 -26    9.89    0.46
   0   1  25   40.79    1.34
   0   1  25   41.43    1.12
   0   1  25   40.02    1.09
   0  -1 -25   41.45    1.20
   1   1  24    3.70    0.26
   1   1  24    3.60    0.37
   1   1  24    3.58    0.23
   2   1  23   60.28    1.79
   2   1  23   60.11    1.57
   3   1  22    0.22    0.14
  -3  -1 -22    0.21    0.17
  -3  -1 -22    0.20    0.09
  -3  -1 -22    0.16    0.09
   4   1  21    0.64    0.19
  -4  -1 -21    0.82    0.17
  -4  -1 -21    0.76    0.15
  -4  -1 -21    1.20    0.27
   5   1  20    0.35    0.20
  -5  -1 -20   -0.29    0.20
   6   1  19   17.33    0.72
  -6  -1 -19   16.81    0.81
   7   1  18   28.51    1.05
   8   1  17   14.93    0.76
   9   1  16    0.50    0.33
  10   1  15    1.63    0.42
  11   1  14    1.18    0.43
   9   0 -33    1.84    0.49
   8   0 -32   -0.30    0.30
   7   0 -31    1.45    0.37
   6   0 -30    0.10    0.28
   5   0 -29   10.20    0.61
  -4   0  28    1.99    0.23
   4   0 -28    1.55    0.30
  -3   0  27    2.81    0.22
  -3   0  27    2.41    0.21
   3   0 -27    2.22    0.30
  -2   0  26    6.95    0.28
  -2   0  26    7.08    0.28
   2   0 -26    6.83    0.41
  -1   0  25   39.26    1.06
  -1   0  25   46.41    1.08
   1   0 -25   40.98    1.24
   0   0  24   43.20    1.09
   0   0  24   44.86    1.11
   0   0  24   42.38    1.39
   0   0 -24   43.41    1.26
   1   0  23   35.90    1.19
   1   0  23   35.55    0.93
   1   0  23   35.77    0.96
   2   0  22   16.96    0.72
   2   0  22   16.59    0.53
  -2   0 -22   17.99    0.73
   3   0  21    3.61    0.25
  -3   0 -21    3.28    0.14
  -3   0 -21    3.62    0.35
   4   0  20   10.11    0.45
  -4   0 -20   11.12    0.58
  -4   0 -20   10.55    0.42
  -4   0 -20   10.76    0.39
   5   0  19    1.61    0.25
  -5   0 -19    1.25    0.30
   6   0  18    3.53    0.35
  -6   0 -18    3.73    0.45
   7   0  17    1.02    0.30
   8   0  16    4.95    0.49
   9   0  15    3.62    0.46
  10   0  14    0.17    0.34
  11   0  13    1.39    0.43
   9   1 -32   -0.14    0.39
   8   1 -31   -0.43    0.30
   7   1 -30    1.82    0.39
   6   1 -29    0.10    0.27
   5   1 -28    0.62    0.27
  -4  -1  27    3.56    0.28
   4   1 -27    3.64    0.41
  -3  -1  26    4.83    0.24
   3   1 -26    4.98    0.42
  -2  -1  25   14.66    0.40
  -2  -1  25   14.92    0.41
   2   1 -25   14.00    0.60
   1   1 -24    3.85    0.31
   0  -1  23   35.20    1.19
   0   1 -23   35.13    1.06
   1  -1  22    1.64    0.26
   1  -1  22    1.12    0.11
   1  -1  22    0.95    0.09
   2  -1  21    5.69    0.24
   2  -1  21    5.75    0.43
  -2   1 -21    5.24    0.41
   3  -1  20    5.46    0.28
  -3   1 -20    4.69    0.38
   4  -1  19    0.33    0.15
  -4   1 -19    0.29    0.10
  -4   1 -19    0.22    0.20
   5  -1  18  107.93    2.82
  -5   1 -18  112.49    3.05
   6  -1  17   13.27    0.60
  -6   1 -17   13.56    0.74
   7  -1  16    0.00    0.23
   8  -1  15    0.52    0.27
   9  -1  14   -0.35    0.28
  10  -1  13    1.04    0.38
  11  -1  12    0.09    0.37
   9   2 -31    0.29    0.37
   8   2 -30    0.55    0.38
   7   2 -29   -0.18    0.27
   6   2 -28    1.75    0.35
   5   2 -27    1.02    0.31
  -4  -2  26    9.35    0.40
   4   2 -26    8.75    0.53
  -3  -2  25    4.59    0.22
   3   2 -25    4.47    0.38
   2   2 -24   31.17    1.01
   1   2 -23   13.74    0.57
   0  -2  22   17.63    0.74
   0   2 -22   16.70    0.65
   1  -2  21   12.65    0.35
   1  -2  21   13.61    0.64
   2  -2  20   69.99    2.02
   2  -2  20   67.50    1.73
  -2   2 -20   72.57    2.05
   3  -2  19   17.77    0.58
  -3   2 -19   18.40    0.76
   4  -2  18    0.42    0.16
  -4   2 -18    0.22    0.20
  -4   2 -18    0.48    0.11
   5  -2  17   17.96    0.69
  -5   2 -17   18.62    0.83
   6  -2  16    4.84    0.40
  -6   2 -16    5.29    0.51
   7  -2  15    7.63    0.49
   8  -2  14    0.49    0.28
   9  -2  13   10.83    0.70
  10  -2  12    0.98    0.39
  11  -2  11    0.54    0.40
   9   3 -30    2.69    0.52
   8   3 -29   -0.35    0.29
   7   3 -28    7.80    0.64
   6   3 -27    0.23    0.31
   5   3 -26    1.14    0.31
  -4  -3  25   68.59    1.78
   4   3 -25   68.85    1.95
  -3  -3  24    0.24    0.10
   3   3 -24    0.58    0.24
  -2  -3  23   92.29    2.20
   2   3 -23   92.10    2.44
   1   3 -22    5.54    0.39
   0  -3  21    4.23    0.38
   0   3 -21    3.89    0.32
   1  -3  20    0.75    0.21
   2  -3  19    0.79    0.13
   2  -3  19    1.00    0.23
  -2   3 -19    0.39    0.20
   3  -3  18  108.86    2.74
  -3   3 -18  110.76    2.99
   4  -3  17   35.14    1.08
  -4   3 -17   37.87    1.25
  -4   3 -17   35.78    0.98
   5  -3  16    0.67    0.22
  -5   3 -16    0.78    0.26
   6  -3  15    8.20    0.50
  -6   3 -15    9.94    0.62
   7  -3  14   -0.46    0.22
   8  -3  13    2.09    0.38
   9  -3  12   -0.12    0.27
  10  -3  11   -0.04    0.30
  11  -3  10    0.28    0.38
   9   4 -29   -0.08    0.35
   8   4 -28    1.34    0.40
   7   4 -27    1.09    0.39
   6   4 -26    4.50    0.48
   5   4 -25    2.78    0.38
   4   4 -24    9.97    0.55
  -3  -4  23   24.54    0.71
   3   4 -23   23.04    0.85
  -2  -4  22    0.46    0.10
   2   4 -22    0.61    0.22
  -1  -4  21   27.09    0.70
  -1  -4  21   26.18    1.01
   1   4 -21   25.84    0.89
   0  -4  20   10.59    0.58
   0  -4  20   10.66    0.36
   0   4 -20    9.85    0.51
   1  -4  19    2.90    0.22
   1  -4  19    2.51    0.33
   2  -4  18   -0.09    0.12
   2  -4  18    0.11    0.18
  -2   4 -18   -0.02    0.17
   3  -4  17   18.02    0.65
  -3   4 -17   20.07    0.79
   4  -4  16    8.04    0.44
  -4   4 -16    8.23    0.53
  -4   4 -16    8.78    0.36
   5  -4  15   11.13    0.56
  -5   4 -15   12.18    0.65
   6  -4  14    0.94    0.26
  -6   4 -14    0.47    0.29
   7  -4  13    8.52    0.57
   8  -4  12   12.59    0.73
   9  -4  11    0.14    0.31
  10  -4  10    0.02    0.33
  11  -4   9   -0.53    0.35
   9   5 -28    0.17    0.39
   8   5 -27    2.79    0.48
   7   5 -26    3.47    0.49
   6   5 -25    3.56    0.46
   5   5 -24   -0.05    0.25
   4   5 -23   23.98    0.90
  -3  -5  22    1.68    0.20
   3   5 -22    1.31    0.26
  -2  -5  21    4.04    0.25
   2   5 -21    4.18    0.36
  -1  -5  20    0.93    0.14
  -1  -5  20    0.41    0.23
   1   5 -20    1.19    0.25
   0  -5  19    1.52    0.16
   0  -5  19    1.55    0.20
   0  -5  19    1.25    0.30
   1  -5  18   52.76    1.45
   1  -5  18   53.06    1.60
   2  -5  17    0.13    0.16
   3  -5  16    1.20    0.23
  -3   5 -16    1.55    0.26
   4  -5  15   11.43    0.56
  -4   5 -15   12.64    0.51
  -4   5 -15   12.22    0.64
   5  -5  14    0.50    0.23
  -5   5 -14    0.85    0.28
   6  -5  13    2.09    0.33
   7  -5  12   -0.18    0.26
   8  -5  11    1.07    0.37
   9  -5  10    1.48    0.39
  10  -5   9    0.08    0.34
   8   6 -26    0.54    0.36
   7   6 -25    3.73    0.49
   6   6 -24    3.84    0.47
   5   6 -23    3.02    0.39
   4   6 -22   -0.09    0.23
   3   6 -21    5.03    0.41
  -2  -6  20    5.38    0.34
   2   6 -20    5.34    0.42
  -1  -6  19    1.18    0.23
  -1  -6  19    1.07    0.18
  -1  -6  19    1.04    0.27
   1   6 -19    1.04    0.25
   0  -6  18    3.41    0.32
   0  -6  18    3.98    0.28
   0  -6  18    3.16    0.36
   1  -6  17    4.26    0.42
   1  -6  17    4.23    0.29
   1  -6  17    3.94    0.35
   2  -6  16   17.67    0.72
   2  -6  16   18.65    0.65
   3  -6  15    6.37    0.44
  -3   6 -15    7.28    0.48
   4  -6  14    2.24    0.33
  -4   6 -14    2.16    0.32
   5  -6  13    3.71    0.40
  -5   6 -13    3.14    0.40
   6  -6  12    1.53    0.35
   7  -6  11    4.81    0.51
   8  -6  10   -0.04    0.31
   9  -6   9    0.06    0.36
  10  -6   8    0.75    0.41
   8   7 -25    1.72    0.43
   7   7 -24    0.25    0.33
   6   7 -23    2.32    0.40
   5   7 -22    2.21    0.36
   4   7 -21    3.25    0.39
   3   7 -20    0.85    0.26
  -2  -7  19    3.12    0.36
  -2  -7  19    2.64    0.38
   2   7 -19    2.81    0.35
  -1  -7  18   26.93    0.98
  -1  -7  18   29.25    1.06
   0  -7  17    1.34    0.28
   0  -7  17    1.29    0.27
   1  -7  16    0.34    0.21
   1  -7  16    0.28    0.18
   2  -7  15   10.53    0.51
   2  -7  15   10.08    0.58
   3  -7  14    0.62    0.26
  -3   7 -14    0.87    0.24
   4  -7  13   10.70    0.63
  -4   7 -13   10.63    0.60
   5  -7  12   -0.12    0.25
  -5   7 -12   -0.18    0.22
   6  -7  11    0.08    0.28
   7  -7  10    2.65    0.46
   8  -7   9   -0.33    0.31
   9  -7   8    0.60    0.40
   7   8 -23    2.04    0.40
   6   8 -22   -0.03    0.26
   5   8 -21   -0.05    0.26
   4   8 -20    7.63    0.55
  -3  -8  19    3.57    0.45
  -3  -8  19    3.05    0.42
   3   8 -19    3.10    0.39
  -2  -8  18   -0.04    0.24
  -2  -8  18    0.08    0.23
  -1  -8  17    3.42    0.41
  -1  -8  17    3.48    0.39
   0  -8  16    4.96    0.48
   0  -8  16    4.84    0.43
   1  -8  15    4.04    0.44
   2  -8  14    0.15    0.26
   3  -8  13    3.96    0.45
   4  -8  12    0.32    0.27
   5  -8  11    1.17    0.36
   6  -8  10    1.96    0.43
   7  -8   9   -0.27    0.28
   8  -8   8    1.90    0.49
   6   9 -21    0.27    0.33
  -5  -9  20    0.58    0.35
   5   9 -20    0.38    0.29
  -4  -9  19   -0.12    0.29
   4   9 -19    0.17    0.27
  -3  -9  18    6.75    0.60
  -3  -9  18    7.13    0.56
  -2  -9  17    3.60    0.40
  -2  -9  17    3.29    0.46
  -1  -9  16   -0.20    0.20
  -1  -9  16    0.10    0.27
   0  -9  15    2.99    0.42
   1  -9  14    0.13    0.26
   2  -9  13    2.63    0.40
   3  -9  12    0.93    0.34
   4  -9  11    0.08    0.28
   5  -9  10    5.58    0.60
   6  -9   9    1.13    0.42
   7  -9   8    0.07    0.37
  -5 -10  19    0.20    0.36
  -4 -10  18    0.15    0.35
  -3 -10  17    1.14    0.39
  -2 -10  16    1.23    0.39
  -1 -10  15    2.52    0.44
   0 -10  14    0.39    0.31
   1 -10  13    1.95    0.40
   2 -10  12    0.41    0.32
   3 -10  11    0.49    0.34
   4 -10  10    0.35    0.33
   5 -10   9    1.41    0.46
   6 -10   8    2.25    0.52
  -3 -11  16    0.15    0.37
  -2 -11  15    1.34    0.42
  -1 -11  14    0.65    0.38
   0 -11  13    2.07    0.47
   1 -11  12    0.16    0.35
   2 -11  11   -0.13    0.34
   3 -11  10    0.45    0.38
   4 -11   9    0.07    0.36
  -1   8  35    1.04    0.38
   0   8  34   -0.07    0.31
   1   8  33    0.00    0.32
   2   8  32    3.34    0.50
   3   8  31    6.02    0.63
   4   8  30    0.15    0.37
   5   8  29    0.08    0.36
  -3   7  36   -0.01    0.29
  -2   7  35    4.07    0.52
  -1   7  34    4.01    0.49
   0   7  33    2.05    0.40
   1   7  32    2.05    0.41
   2   7  31    1.28    0.35
   3   7  30    7.80    0.62
  -3  -7 -30    7.46    0.62
   4   7  29    1.73    0.40
  -4  -7 -29    1.15    0.35
   5   7  28    0.49    0.35
  -5  -7 -28    0.25    0.32
   6   7  27    0.24    0.35
  -6  -7 -27    0.16    0.34
   7   7  26    0.51    0.38
  -7  -7 -26    0.71    0.37
  -8  -7 -25    1.26    0.45
   5  -6 -37    0.32    0.26
  -4   6  36    4.48    0.54
   4  -6 -36    4.18    0.42
  -3   6  35    3.77    0.47
  -3   6  35    3.19    0.47
   3  -6 -35    3.48    0.35
  -2   6  34    0.28    0.25
  -2   6  34    0.27    0.26
   2  -6 -34   -0.04    0.17
  -1   6  33    1.74    0.35
  -1   6  33    1.22    0.30
   1  -6 -33    1.28    0.22
   0   6  32    0.38    0.24
   0   6  32    0.18    0.25
   1   6  31   10.75    0.64
   2   6  30    2.53    0.38
  -2  -6 -30    2.68    0.35
   3   6  29    8.79    0.60
  -3  -6 -29    8.22    0.56
   4   6  28    4.47    0.49
  -4  -6 -28    4.82    0.49
   5   6  27    1.12    0.36
  -5  -6 -27    0.82    0.31
   6   6  26    0.66    0.35
  -6  -6 -26    0.86    0.34
   7   6  25    3.18    0.47
  -7  -6 -25    3.98    0.56
   8   6  24    4.80    0.56
  -8  -6 -24    5.98    0.67
  -9  -6 -23    0.27    0.39
   6  -5 -37    1.49    0.36
   5  -5 -36    0.39    0.27
  -4   5  35    7.70    0.61
   4  -5 -35    7.44    0.52
  -3   5  34    1.38    0.32
   3  -5 -34    1.47    0.27
  -2   5  33    1.42    0.33
  -2   5  33    0.71    0.27
   2  -5 -33    1.17    0.23
  -1   5  32    0.32    0.24
  -1   5  32    0.01    0.21
   1  -5 -32    0.05    0.15
   0   5  31   -0.04    0.20
   0   5  31    0.29    0.22
   1   5  30    7.35    0.49
   1   5  30    8.04    0.54
  -1  -5 -30    7.93    0.43
   2   5  29    0.38    0.25
  -2  -5 -29    0.57    0.20
   3   5  28    3.13    0.38
  -3  -5 -28    2.79    0.34
   4   5  27    4.38    0.45
  -4  -5 -27    5.15    0.46
   5   5  26    5.51    0.47
  -5  -5 -26    6.14    0.53
  -5  -5 -26    5.46    0.54
   6   5  25    2.74    0.42
  -6  -5 -25    3.04    0.44
   7   5  24    0.24    0.34
  -7  -5 -24   -0.28    0.27
   8   5  23    9.47    0.69
  -8  -5 -23    8.42    0.73
   9   5  22    1.25    0.42
  -9  -5 -22    1.13    0.42
 -10  -5 -21    0.25    0.37
   7  -4 -37    0.26    0.32
   6  -4 -36    1.89    0.39
   5  -4 -35    5.23    0.51
  -4   4  34    0.23    0.25
   4  -4 -34    0.39    0.25
  -3   4  33   11.64    0.61
   3  -4 -33   10.22    0.56
  -2   4  32    0.27    0.21
   2  -4 -32    0.14    0.18
  -1   4  31    0.41    0.25
  -1   4  31    0.41    0.21
   1  -4 -31    0.49    0.18
   0   4  30    5.75    0.40
   0   4  30    5.68    0.48
   0  -4 -30    5.52    0.37
   0  -4 -30    5.91    0.29
   1   4  29    3.57    0.34
   1   4  29    3.63    0.39
  -1  -4 -29    2.62    0.25
   2   4  28    6.76    0.44
  -2  -4 -28    6.27    0.37
   3   4  27    1.89    0.29
  -3  -4 -27    2.87    0.31
   4   4  26    9.92    0.57
  -4  -4 -26    9.81    0.62
  -4  -4 -26    9.22    0.53
   5   4  25    2.59    0.38
  -5  -4 -25    2.46    0.39
  -5  -4 -25    3.20    0.39
   6   4  24    9.11    0.59
  -6  -4 -24    8.57    0.59
   7   4  23    4.54    0.50
  -7  -4 -23    3.96    0.49
   8   4  22    0.17    0.33
  -8  -4 -22    0.42    0.31
   9   4  21   -0.10    0.33
  10   4  20    3.98    0.58
   7  -3 -36   -0.44    0.29
   6  -3 -35    0.31    0.29
   5  -3 -34   -0.23    0.24
  -4   3  33    2.55    0.34
   4  -3 -33    2.70    0.35
  -3   3  32    0.63    0.22
   3  -3 -32    0.98    0.24
  -2   3  31    6.41    0.41
   2  -3 -31    5.84    0.42
  -1   3  30   39.57    1.23
  -1   3  30   38.78    1.17
  -1   3  30   38.50    1.38
   1  -3 -30   38.82    1.19
   0   3  29    1.40    0.26
   0   3  29    1.44    0.30
   0   3  29    1.37    0.22
   0  -3 -29    1.56    0.23
   1   3  28    3.05    0.36
   1   3  28    2.60    0.32
   1   3  28    2.43    0.27
  -1  -3 -28    2.53    0.17
   2   3  27    6.43    0.39
   2   3  27    6.00    0.47
  -2  -3 -27    5.59    0.30
  -2  -3 -27    6.17    0.29
   3   3  26   32.89    1.05
  -3  -3 -26   32.12    0.98
   4   3  25   69.82    1.96
  -4  -3 -25   70.95    1.94
  -4  -3 -25   69.21    2.13
   5   3  24    5.44    0.45
  -5  -3 -24    5.75    0.53
  -5  -3 -24    5.28    0.44
   6   3  23   15.19    0.72
  -6  -3 -23   14.00    0.73
   7   3  22    4.15    0.45
  -7  -3 -22    4.46    0.49
   8   3  21    0.34    0.32
   9   3  20    0.12    0.33
  10   3  19    0.62    0.40
   8  -2 -36    6.81    0.70
   7  -2 -35    3.95    0.54
   6  -2 -34    2.11    0.39
   5  -2 -33   -0.31    0.23
  -4   2  32   -0.08    0.17
   4  -2 -32   -0.06    0.21
  -3   2  31    3.69    0.32
   3  -2 -31    4.13    0.40
  -2   2  30   18.05    0.64
  -2   2  30   17.51    0.66
   2  -2 -30   18.12    0.71
  -1   2  29    3.95    0.31
  -1   2  29    4.02    0.45
  -1   2  29    4.18    0.29
   1  -2 -29    4.23    0.35
   0   2  28   24.51    0.97
   0   2  28   24.02    0.76
   0   2  28   24.52    0.82
   0  -2 -28   24.46    0.83
   1   2  27    3.09    0.26
   1   2  27    2.58    0.33
   1   2  27    2.45    0.27
   2   2  26    0.48    0.16
   2   2  26    0.28    0.20
  -2  -2 -26    0.17    0.06
  -2  -2 -26    0.04    0.04
   3   2  25    4.52    0.33
  -3  -2 -25    4.34    0.25
  -3  -2 -25    4.45    0.44
  -3  -2 -25    4.34    0.26
   4   2  24   55.57    1.61
  -4  -2 -24   56.74    1.57
  -4  -2 -24   58.26    1.80
   5   2  23   38.74    1.22
  -5  -2 -23   38.42    1.21
  -5  -2 -23   38.58    1.37
   6   2  22    1.36    0.30
  -6  -2 -22    0.93    0.27
   7   2  21    4.30    0.46
   8   2  20    4.34    0.47
   9   2  19    0.82    0.33
  10   2  18    0.95    0.41
  11   2  17    1.41    0.48
   8  -1 -35    0.56    0.35
   7  -1 -34    1.55    0.40
   6  -1 -33    1.61    0.36
   5  -1 -32    0.20    0.24
   4  -1 -31    6.17    0.48
  -3   1  30   10.84    0.48
  -3   1  30   11.21    0.46
   3  -1 -30    9.98    0.54
  -2   1  29   15.29    0.54
  -2   1  29   15.65    0.54
   2  -1 -29   15.16    0.64
  -1   1  28    3.06    0.23
  -1   1  28    3.03    0.20
   1  -1 -28    2.51    0.28
   0   1  27    5.24    0.45
   0   1  27    5.18    0.26
   0   1  27    5.54    0.29
   0  -1 -27    5.20    0.36
   1   1  26    8.80    0.36
   1   1  26    9.34    0.40
   1   1  26    8.97    0.55
   2   1  25   15.46    0.54
   2   1  25   15.26    0.72
   3   1  24    1.00    0.18
  -3  -1 -24    1.57    0.30
  -3  -1 -24    0.68    0.09
  -3  -1 -24    1.23    0.11
   4   1  23   38.12    1.15
  -4  -1 -23   37.39    1.09
  -4  -1 -23   39.16    1.05
  -4  -1 -23   38.75    1.32
   5   1  22   20.86    0.78
  -5  -1 -22   20.64    0.90
  -5  -1 -22   22.36    0.78
   6   1  21    2.03    0.32
   7   1  20   -0.07    0.26
   8   1  19    0.60    0.30
   9   1  18   12.55    0.75
  10   1  17    3.38    0.52
  11   1  16    0.88    0.43
   8   0 -34   -0.06    0.36
   7   0 -33    1.59    0.42
   6   0 -32   -0.35    0.25
   5   0 -31   -0.19    0.23
   4   0 -30    6.10    0.46
  -3   0  29    1.31    0.18
  -3   0  29    1.04    0.17
   3   0 -29    1.75    0.30
  -2   0  28   24.14    0.68
  -2   0  28   23.11    0.67
   2   0 -28   23.54    0.85
  -1   0  27    4.65    0.20
  -1   0  27    4.77    0.21
   1   0 -27    4.54    0.34
   0   0  26    1.07    0.27
   1   0  25   40.42    1.06
   1   0  25   40.44    1.36
   1   0  25   40.86    1.09
   2   0  24   43.99    1.17
   2   0  24   43.50    1.43
   3   0  23   27.64    0.84
  -3   0 -23   29.57    1.07
   4   0  22    2.96    0.27
  -4   0 -22    2.75    0.19
  -4   0 -22    2.63    0.35
  -4   0 -22    2.54    0.21
   5   0  21    9.09    0.48
  -5   0 -21   10.30    0.63
   6   0  20   15.54    0.67
   7   0  19    0.72    0.30
   8   0  18    0.49    0.30
   9   0  17    1.58    0.39
  10   0  16    4.30    0.55
  11   0  15    2.11    0.50
   9   1 -34    1.08    0.43
   8   1 -33    0.27    0.37
   7   1 -32   -0.09    0.33
   6   1 -31    0.68    0.32
   5   1 -30    1.07    0.31
   4   1 -29    8.65    0.53
  -3  -1  28    0.61    0.13
   3   1 -28    0.57    0.23
  -2  -1  27    0.55    0.08
  -2  -1  27    0.27    0.07
   2   1 -27    0.63    0.21
   1   1 -26    9.09    0.48
   0  -1  25   40.75    1.38
   0   1 -25   42.05    1.25
   1  -1  24    3.84    0.17
   1  -1  24    3.39    0.39
   1  -1  24    3.73    0.18
   2  -1  23   15.44    0.47
   2  -1  23   13.69    0.68
   3  -1  22    5.62    0.30
  -3   1 -22    5.92    0.43
   4  -1  21   26.75    0.83
  -4   1 -21   25.70    0.71
  -4   1 -21   26.31    1.02
  -4   1 -21   26.73    0.74
   5  -1  20    0.70    0.20
  -5   1 -20    0.68    0.15
  -5   1 -20    0.35    0.25
   6  -1  19    1.21    0.28
   7  -1  18   26.65    0.99
   8  -1  17    2.54    0.38
   9  -1  16   -0.14    0.27
  10  -1  15    2.23    0.46
  11  -1  14    0.70    0.43
   9   2 -33    0.71    0.42
   8   2 -32    0.80    0.37
   7   2 -31    0.09    0.30
   6   2 -30   -0.08    0.28
   5   2 -29    0.24    0.29
   4   2 -28   -0.29    0.22
  -3  -2  27    0.44    0.11
   3   2 -27    0.08    0.21
   2   2 -26    0.21    0.19
   1   2 -25   53.94    1.54
   0  -2  24   43.38    1.44
   0   2 -24   44.76    1.32
   1  -2  23   57.24    1.73
   1  -2  23   56.27    1.37
   2  -2  22   23.09    0.66
   2  -2  22   23.76    0.93
   3  -2  21    8.18    0.36
  -3   2 -21    7.93    0.50
   4  -2  20   59.99    1.62
  -4   2 -20   59.62    1.49
  -4   2 -20   61.71    1.85
   5  -2  19    9.56    0.48
  -5   2 -19   10.02    0.41
  -5   2 -19    9.50    0.62
   6  -2  18    0.19    0.21
   7  -2  17    0.22    0.24
   8  -2  16    2.86    0.41
   9  -2  15    4.25    0.49
  10  -2  14    0.16    0.32
  11  -2  13    0.80    0.40
   9   3 -32    0.33    0.41
   8   3 -31    1.27    0.40
   7   3 -30    2.87    0.47
   6   3 -29    0.70    0.32
   5   3 -28    0.19    0.30
   4   3 -27   15.02    0.70
  -3  -3  26   32.54    0.86
   3   3 -26   30.89    1.07
  -2  -3  25   66.35    1.58
   2   3 -25   65.82    1.85
  -1  -3  24    1.89    0.32
   1   3 -24    2.11    0.28
   0  -3  23   28.34    1.06
   0   3 -23   29.43    0.97
   1  -3  22    0.19    0.08
   1  -3  22    0.03    0.20
   2  -3  21    0.57    0.24
   2  -3  21    0.54    0.13
   3  -3  20   13.86    0.51
  -3   3 -20   14.62    0.70
   4  -3  19   35.36    1.07
  -4   3 -19   35.11    0.93
  -4   3 -19   37.35    1.27
   5  -3  18   76.22    2.11
  -5   3 -18   79.37    2.31
  -5   3 -18   79.12    2.05
   6  -3  17   18.97    0.77
   7  -3  16    0.82    0.29
   8  -3  15    2.11    0.39
   9  -3  14   -0.02    0.32
  10  -3  13    0.74    0.39
  11  -3  12   -0.06    0.36
   8   4 -30   -0.18    0.31
   7   4 -29    4.41    0.54
   6   4 -28    1.26    0.35
   5   4 -27    0.97    0.30
   4   4 -26    8.89    0.54
  -3  -4  25    4.29    0.25
   3   4 -25    4.72    0.40
  -2  -4  24   70.47    1.76
   2   4 -24   72.64    2.00
  -1  -4  23   36.01    1.28
  -1  -4  23   37.18    0.93
   1   4 -23   36.68    1.15
   0  -4  22    2.27    0.35
   0  -4  22    2.68    0.18
   0   4 -22    3.04    0.34
   1  -4  21    0.66    0.23
   1  -4  21    0.63    0.13
   2  -4  20   12.02    0.46
   2  -4  20   12.02    0.62
   3  -4  19    7.03    0.38
  -3   4 -19    7.62    0.51
   4  -4  18    1.40    0.24
  -4   4 -18    1.56    0.15
  -4   4 -18    1.10    0.27
   5  -4  17    1.67    0.28
  -5   4 -17    1.25    0.31
   6  -4  16    7.50    0.51
   7  -4  15    3.21    0.41
   8  -4  14   -0.16    0.28
   9  -4  13    3.65    0.48
  10  -4  12    1.07    0.40
  11  -4  11   -0.23    0.38
   8   5 -29   -0.13    0.35
   7   5 -28    2.13    0.45
   6   5 -27   -0.07    0.28
   5   5 -26    6.09    0.50
   4   5 -25    1.97    0.33
   3   5 -24    1.76    0.30
  -2  -5  23   11.68    0.44
   2   5 -23   12.05    0.60
  -1  -5  22    2.77    0.37
  -1  -5  22    3.19    0.22
   1   5 -22    3.57    0.35
   0  -5  21    9.04    0.57
   0  -5  21    9.45    0.36
   0  -5  21    9.24    0.40
   1  -5  20    0.21    0.22
   1  -5  20    0.21    0.14
   2  -5  19   13.93    0.55
   3  -5  18   73.92    1.98
  -3   5 -18   73.36    2.15
   4  -5  17    8.74    0.50
  -4   5 -17    9.07    0.57
  -4   5 -17    8.62    0.36
   5  -5  16    2.60    0.35
  -5   5 -16    2.06    0.35
   6  -5  15   -0.28    0.22
   7  -5  14    0.25    0.27
   8  -5  13    2.17    0.40
   9  -5  12   -0.04    0.33
  10  -5  11    0.15    0.37
   8   6 -28    0.29    0.39
   7   6 -27   -0.31    0.31
   6   6 -26    0.28    0.29
   5   6 -25    0.78    0.30
   4   6 -24    3.34    0.40
   3   6 -23    2.78    0.36
  -2  -6  22   14.72    0.77
   2   6 -22   15.67    0.67
  -1  -6  21    1.52    0.20
  -1  -6  21    1.71    0.33
  -1  -6  21    1.17    0.22
   1   6 -21    1.35    0.26
   0  -6  20   15.68    0.62
   0  -6  20   15.53    0.56
   0  -6  20   16.22    0.75
   1  -6  19   17.78    0.62
   1  -6  19   17.43    0.78
   1  -6  19   17.22    0.68
   2  -6  18   -0.11    0.18
   2  -6  18    0.36    0.15
   3  -6  17   10.74    0.57
  -3   6 -17   11.29    0.63
   4  -6  16    1.17    0.28
  -4   6 -16    1.49    0.31
   5  -6  15    0.11    0.25
  -5   6 -15    0.62    0.27
   6  -6  14    0.15    0.27
   7  -6  13    8.91    0.65
   8  -6  12    1.70    0.40
   9  -6  11    0.46    0.35
  10  -6  10    0.29    0.39
   7   7 -26    0.76    0.34
   6   7 -25    4.29    0.49
   5   7 -24   -0.01    0.25
   4   7 -23    7.99    0.56
   3   7 -22    0.06    0.22
  -2  -7  21    1.62    0.34
  -2  -7  21    2.19    0.32
   2   7 -21    2.26    0.34
  -1  -7  20    0.28    0.24
  -1  -7  20    0.05    0.19
   0  -7  19    0.69    0.27
   0  -7  19    0.76    0.24
   1  -7  18   28.98    1.01
   2  -7  17   11.59    0.60
   3  -7  16    1.43    0.30
   4  -7  15    0.40    0.26
  -4   7 -15    0.28    0.23
   5  -7  14    0.60    0.30
  -5   7 -14    0.45    0.28
   6  -7  13    0.95    0.36
   7  -7  12   -0.29    0.26
   8  -7  11    0.62    0.38
   9  -7  10    0.22    0.40
   7   8 -25   -0.03    0.32
   6   8 -24    0.92    0.35
   5   8 -23    0.36    0.30
   4   8 -22    0.68    0.29
  -3  -8  21    1.67    0.36
  -3  -8  21    1.13    0.31
   3   8 -21    0.94    0.31
  -2  -8  20    7.57    0.56
  -2  -8  20    7.18    0.57
  -1  -8  19    6.93    0.53
  -1  -8  19    6.32    0.51
   0  -8  18    0.74    0.26
   0  -8  18    1.16    0.28
   1  -8  17   14.77    0.74
   2  -8  16    2.16    0.35
   3  -8  15    4.30    0.47
   4  -8  14    0.23    0.29
   5  -8  13    2.02    0.41
   6  -8  12    4.74    0.54
   7  -8  11    1.04    0.41
   8  -8  10   -0.07    0.35
   6   9 -23    4.02    0.50
  -5  -9  22    0.69    0.34
   5   9 -22    0.55    0.31
  -4  -9  21    0.81    0.34
   4   9 -21    0.52    0.30
  -3  -9  20   -0.04    0.29
  -3  -9  20    0.43    0.29
  -2  -9  19   -0.10    0.27
  -2  -9  19    0.25    0.26
  -1  -9  18   15.35    0.75
  -1  -9  18   15.27    0.82
   0  -9  17    1.47    0.35
   1  -9  16    0.34    0.28
   2  -9  15    2.94    0.43
   3  -9  14    0.45    0.31
   4  -9  13    0.66    0.35
   5  -9  12    0.26    0.33
   6  -9  11   -0.02    0.34
   7  -9  10    0.62    0.41
  -5 -10  21    2.44    0.51
  -4 -10  20    1.70    0.44
  -3 -10  19    1.61    0.41
  -2 -10  18    2.75    0.47
  -1 -10  17    2.43    0.43
   0 -10  16    4.02    0.51
   1 -10  15    1.63    0.38
   2 -10  14    0.30    0.32
   3 -10  13   -0.24    0.29
   4 -10  12    0.86    0.39
   5 -10  11    1.22    0.42
  -3 -11  18    2.15    0.51
  -2 -11  17    0.97    0.39
  -1 -11  16    0.37    0.36
   0 -11  15    2.17    0.48
   1 -11  14    0.87    0.40
   2 -11  13    2.02    0.47
   3 -11  12   -0.02    0.34
   0   8  36    2.57    0.49
   1   8  35    0.70    0.37
   2   8  34    1.20    0.41
   3   8  33   -0.03    0.33
   4   8  32   -0.06    0.36
  -3   7  38    1.88    0.44
  -2   7  37    1.56    0.40
  -1   7  36    0.15    0.30
   0   7  35    2.53    0.43
   1   7  34    2.17    0.41
   2   7  33    1.82    0.41
   3   7  32   -0.28    0.30
   4   7  31    1.93    0.43
   5   7  30    7.23    0.65
   6   7  29    1.72    0.43
   5  -6 -39    1.71    0.35
  -4   6  38    0.00    0.32
   4  -6 -38    0.09    0.23
  -3   6  37    4.19    0.53
  -3   6  37    3.74    0.49
   3  -6 -37    3.20    0.36
  -2   6  36   13.06    0.79
  -2   6  36   14.99    0.79
   2  -6 -36   13.36    0.63
  -1   6  35    2.98    0.41
  -1   6  35    2.95    0.42
   0   6  34    1.12    0.31
   0   6  34    1.26    0.32
   1   6  33    2.61    0.38
   2   6  32    2.31    0.39
   3   6  31    2.88    0.42
   4   6  30    1.79    0.38
  -4  -6 -30    1.74    0.35
   5   6  29    4.01    0.51
  -5  -6 -29    4.04    0.49
   6   6  28    4.91    0.57
  -6  -6 -28    4.59    0.56
   7   6  27    0.04    0.36
  -7  -6 -27    0.04    0.31
   8   6  26    0.38    0.39
  -8  -6 -26    0.32    0.36
   6  -5 -39    1.88    0.40
   5  -5 -38    5.64    0.54
  -4   5  37    0.82    0.33
   4  -5 -37    1.17    0.30
  -3   5  36   -0.01    0.25
   3  -5 -36    0.21    0.21
  -2   5  35    2.68    0.42
  -2   5  35    2.47    0.36
   2  -5 -35    2.36    0.31
  -1   5  34    0.72    0.28
  -1   5  34    0.52    0.26
   1  -5 -34    1.15    0.23
   0   5  33    7.19    0.54
   0   5  33    8.46    0.53
   1   5  32    0.24    0.25
   1   5  32    0.11    0.22
   2   5  31    7.13    0.50
  -2  -5 -31    7.12    0.46
   3   5  30   16.87    0.77
  -3  -5 -30   15.55    0.68
   4   5  29    0.33    0.28
  -4  -5 -29    0.32    0.22
   5   5  28    0.12    0.27
  -5  -5 -28    0.30    0.25
   6   5  27    0.00    0.29
  -6  -5 -27   -0.03    0.24
   7   5  26    3.63    0.50
  -7  -5 -26    3.37    0.49
   8   5  25    2.79    0.49
  -8  -5 -25    2.14    0.44
   9   5  24    0.42    0.39
  -9  -5 -24    0.51    0.39
   6  -4 -38    0.33    0.30
   5  -4 -37    1.74    0.37
  -4   4  36   21.50    0.92
   4  -4 -36   20.87    0.88
  -3   4  35    9.60    0.58
   3  -4 -35    9.71    0.56
  -2   4  34    1.87    0.30
  -2   4  34    1.81    0.40
   2  -4 -34    1.55    0.27
  -1   4  33    0.38    0.22
  -1   4  33    0.11    0.24
   1  -4 -33    0.31    0.18
   0   4  32    3.01    0.33
   0   4  32    2.99    0.39
   0  -4 -32    2.98    0.30
   1   4  31    6.41    0.52
   1   4  31    5.82    0.42
   2   4  30    0.04    0.20
  -2  -4 -30    0.25    0.15
   3   4  29   -0.16    0.19
  -3  -4 -29    0.17    0.16
   4   4  28    1.69    0.31
  -4  -4 -28    1.87    0.28
   5   4  27    1.22    0.31
  -5  -4 -27    1.48    0.30
   6   4  26    4.60    0.49
  -6  -4 -26    5.18    0.50
   7   4  25   15.22    0.80
  -7  -4 -25   15.14    0.80
   8   4  24    3.57    0.48
  -8  -4 -24    3.56    0.50
   9   4  23    2.22    0.48
  -9  -4 -23    2.00    0.46
  10   4  22    0.59    0.42
   7  -3 -38    2.17    0.45
   6  -3 -37    0.22    0.30
   5  -3 -36    0.21    0.28
  -4   3  35    0.63    0.26
   4  -3 -35    0.59    0.26
  -3   3  34    1.12    0.26
   3  -3 -34    1.15    0.27
  -2   3  33    1.56    0.26
   2  -3 -33    1.32    0.25
  -1   3  32    0.40    0.17
  -1   3  32    0.16    0.26
   1  -3 -32    0.43    0.20
   0   3  31   33.55    1.06
   0   3  31   34.32    1.26
   0   3  31   36.19    1.21
   0  -3 -31   32.99    1.07
   1   3  30   10.33    0.64
   1   3  30   11.21    0.52
   1   3  30   11.15    0.59
   2   3  29    1.27    0.31
   2   3  29    1.87    0.26
  -2  -3 -29    2.06    0.18
  -2  -3 -29    2.00    0.16
   3   3  28    1.36    0.25
  -3  -3 -28    1.47    0.19
   4   3  27   16.06    0.69
  -4  -3 -27   14.90    0.62
  -4  -3 -27   15.86    0.82
   5   3  26    1.06    0.29
  -5  -3 -26    0.66    0.23
   6   3  25   15.62    0.73
  -6  -3 -25   13.88    0.71
   7   3  24    9.20    0.60
  -7  -3 -24    7.91    0.60
   8   3  23    6.59    0.54
  -8  -3 -23    7.45    0.62
   9   3  22    0.13    0.32
  10   3  21    0.33    0.37
   7  -2 -37    1.26    0.40
   6  -2 -36    7.49    0.64
   5  -2 -35    2.85    0.40
  -4   2  34    0.70    0.22
   4  -2 -34    0.58    0.27
  -3   2  33    2.49    0.28
   3  -2 -33    2.58    0.35
  -2   2  32    0.36    0.17
   2  -2 -32    0.02    0.17
  -1   2  31   64.67    1.75
  -1   2  31   66.87    1.81
  -1   2  31   65.07    2.06
   1  -2 -31   66.83    1.84
   0   2  30   10.77    0.46
   0   2  30   11.47    0.53
   0   2  30   10.80    0.66
   0  -2 -30   11.49    0.55
   1   2  29   16.01    0.64
   1   2  29   15.64    0.77
   1   2  29   15.59    0.59
   2   2  28    0.31    0.16
   2   2  28    0.09    0.23
   3   2  27    0.49    0.19
   4   2  26   10.03    0.52
  -4  -2 -26    8.97    0.62
  -4  -2 -26    9.79    0.44
   5   2  25   34.56    1.15
  -5  -2 -25   34.08    1.11
  -5  -2 -25   37.21    1.38
   6   2  24   67.31    1.93
  -6  -2 -24   65.30    1.92
   7   2  23   12.92    0.70
   8   2  22    1.55    0.37
   9   2  21    0.71    0.37
  10   2  20    3.07    0.51
   8  -1 -37    1.57    0.45
   7  -1 -36   -0.32    0.28
   6  -1 -35   12.40    0.73
   5  -1 -34    5.07    0.50
   4  -1 -33    2.08    0.33
  -3   1  32    7.11    0.38
   3  -1 -32    6.45    0.48
  -2   1  31    1.75    0.20
  -2   1  31    1.70    0.21
   2  -1 -31    1.90    0.29
  -1   1  30   70.29    1.82
  -1   1  30   70.67    2.18
  -1   1  30   72.34    1.86
   1  -1 -30   71.81    1.97
   0   1  29   13.64    0.73
   0   1  29   13.43    0.51
   0   1  29   13.35    0.47
   0  -1 -29   13.73    0.58
   1   1  28    3.03    0.23
   1   1  28    3.53    0.41
   1   1  28    3.07    0.26
   2   1  27    0.67    0.15
   2   1  27    0.82    0.26
   3   1  26    4.92    0.32
  -3  -1 -26    4.60    0.46
   4   1  25   25.05    0.85
  -4  -1 -25   25.06    0.75
  -4  -1 -25   25.69    0.72
  -4  -1 -25   24.13    1.03
   5   1  24    0.51    0.23
  -5  -1 -24    0.64    0.28
  -5  -1 -24    0.25    0.18
   6   1  23   71.12    2.00
  -6  -1 -23   69.54    1.98
   7   1  22    5.21    0.49
   8   1  21    3.14    0.42
   9   1  20    0.13    0.32
  10   1  19    1.23    0.40
  11   1  18    4.18    0.57
   8   0 -36    2.53    0.47
   7   0 -35    1.98    0.42
   6   0 -34    0.81    0.33
   5   0 -33    8.08    0.57
   4   0 -32    3.05    0.39
  -3   0  31   34.11    0.97
   3   0 -31   33.24    1.13
  -2   0  30   10.67    0.39
  -2   0  30   10.79    0.39
   2   0 -30   10.34    0.56
  -1   0  29   12.93    0.72
  -1   0  29   13.14    0.42
  -1   0  29   12.73    0.41
   1   0 -29   13.03    0.58
   0   0  28    9.16    0.34
   0   0  28    9.05    0.56
   0   0  28    9.23    0.32
   0   0 -28    9.17    0.47
   1   0  27    5.02    0.27
   1   0  27    5.15    0.44
   1   0  27    4.86    0.24
   2   0  26    7.00    0.50
   2   0  26    7.48    0.33
   3   0  25   29.60    0.89
  -3   0 -25   30.39    1.13
   4   0  24   57.48    1.56
  -4   0 -24   55.17    1.40
  -4   0 -24   57.77    1.80
   5   0  23   38.26    1.17
  -5   0 -23   38.74    1.38
  -5   0 -23   37.39    1.11
   6   0  22    4.55    0.42
   7   0  21    0.07    0.25
   8   0  20    7.77    0.58
   9   0  19    2.29    0.43
  10   0  18    0.10    0.36
  11   0  17    0.92    0.45
   8   1 -35    0.79    0.40
   7   1 -34    3.23    0.48
   6   1 -33    1.06    0.35
   5   1 -32    0.10    0.24
   4   1 -31    0.49    0.26
  -3  -1  30   39.20    1.05
  -3  -1  30   39.93    1.05
   3   1 -30   36.85    1.25
  -2  -1  29    4.01    0.19
  -2  -1  29    4.04    0.18
   2   1 -29    3.61    0.38
  -1  -1  28    2.07    0.34
   1   1 -28    2.90    0.31
   0  -1  27    5.74    0.46
   0   1 -27    5.62    0.38
   1  -1  26    8.80    0.55
   1  -1  26    9.27    0.32
   1  -1  26    8.91    0.29
   2  -1  25   55.11    1.41
   2  -1  25   54.69    1.72
   3  -1  24    1.86    0.20
  -3   1 -24    1.68    0.30
   4  -1  23   37.72    1.10
  -4   1 -23   37.60    1.33
   5  -1  22    3.66    0.35
  -5   1 -22    3.36    0.43
  -5   1 -22    3.21    0.24
   6  -1  21    1.14    0.27
   7  -1  20   -0.06    0.23
   8  -1  19    6.30    0.54
   9  -1  18   16.06    0.84
  10  -1  17    2.63    0.47
  11  -1  16    0.06    0.38
   8   2 -34   -0.10    0.33
   7   2 -33    1.11    0.41
   6   2 -32   -0.18    0.26
   5   2 -31    1.82    0.35
   4   2 -30    6.06    0.51
  -3  -2  29    0.22    0.09
   3   2 -29   -0.23    0.20
   2   2 -28    0.19    0.20
  -1  -2  27    2.68    0.38
   1   2 -27    2.22    0.29
   0  -2  26    7.38    0.54
   0   2 -26    7.89    0.47
   1  -2  25   12.98    0.37
   1  -2  25   15.42    0.73
   2  -2  24   30.35    1.10
   2  -2  24   29.60    0.82
   3  -2  23   87.74    2.26
  -3   2 -23   91.61    2.58
   4  -2  22    0.16    0.17
  -4   2 -22    0.08    0.24
   5  -2  21    3.40    0.33
  -5   2 -21    3.46    0.24
  -5   2 -21    4.24    0.47
   6  -2  20    4.72    0.40
   7  -2  19    2.58    0.37
   8  -2  18    0.20    0.29
   9  -2  17    3.94    0.51
  10  -2  16    1.31    0.43
  11  -2  15    0.64    0.45
   8   3 -33    1.44    0.44
   7   3 -32   -0.22    0.28
   6   3 -31    0.35    0.31
   5   3 -30    0.17    0.30
   4   3 -29    8.14    0.55
  -3  -3  28    1.89    0.16
   3   3 -28    1.15    0.28
   2   3 -27    6.34    0.47
  -1  -3  26    1.07    0.29
   1   3 -26    0.87    0.25
   0  -3  25   30.21    1.14
   0   3 -25   29.95    1.01
   1  -3  24    1.19    0.11
   1  -3  24    1.31    0.31
   2  -3  23   51.96    1.37
   2  -3  23   54.19    1.68
   3  -3  22    4.81    0.31
  -3   3 -22    5.39    0.45
   4  -3  21    2.43    0.27
  -4   3 -21    2.15    0.34
   5  -3  20    0.04    0.19
  -5   3 -20    0.16    0.12
  -5   3 -20    0.06    0.23
   6  -3  19    7.27    0.48
   7  -3  18   37.62    1.27
   8  -3  17   13.56    0.75
   9  -3  16   -0.27    0.29
  10  -3  15    1.49    0.41
  11  -3  14    0.30    0.41
   8   4 -32    0.11    0.35
   7   4 -31    1.82    0.44
   6   4 -30    1.08    0.35
   5   4 -29    1.65    0.37
   4   4 -28    2.00    0.37
   3   4 -27    2.51    0.36
  -2  -4  26   22.23    0.62
   2   4 -26   22.27    0.85
  -1  -4  25   23.58    1.00
   1   4 -25   24.97    0.91
   0  -4  24   55.60    1.77
   0  -4  24   55.79    1.41
   0   4 -24   57.10    1.64
   1  -4  23   36.91    1.02
   1  -4  23   39.08    1.33
   2  -4  22    0.68    0.29
   2  -4  22    0.64    0.15
   3  -4  21   14.79    0.56
  -3   4 -21   13.06    0.69
   4  -4  20    9.04    0.46
  -4   4 -20    9.50    0.60
   5  -4  19    6.76    0.46
  -5   4 -19    6.20    0.56
  -5   4 -19    7.26    0.35
   6  -4  18    2.55    0.37
   7  -4  17    5.56    0.51
   8  -4  16   10.32    0.64
   9  -4  15    0.50    0.34
  10  -4  14   -0.33    0.31
   8   5 -31   -0.19    0.35
   7   5 -30    1.97    0.43
   6   5 -29    0.12    0.29
   5   5 -28   -0.05    0.28
   4   5 -27    5.19    0.49
   3   5 -26    0.38    0.25
   2   5 -25   20.82    0.82
  -1  -5  24   10.50    0.40
  -1  -5  24   10.81    0.69
   1   5 -24   11.80    0.58
   0  -5  23   37.49    1.06
   0  -5  23   35.91    1.29
   0  -5  23   39.15    1.02
   1  -5  22   22.60    0.94
   1  -5  22   21.87    0.72
   2  -5  21    2.95    0.29
   3  -5  20   11.17    0.52
  -3   5 -20   11.77    0.66
   4  -5  19    2.17    0.30
  -4   5 -19    1.92    0.34
   5  -5  18   36.82    1.21
   6  -5  17   10.70    0.64
   7  -5  16    0.70    0.31
   8  -5  15    3.97    0.49
   9  -5  14    1.41    0.40
  10  -5  13    0.20    0.35
   7   6 -29    0.33    0.36
   6   6 -28    3.82    0.50
   5   6 -27    0.68    0.33
   4   6 -26    0.22    0.28
   3   6 -25    7.84    0.54
  -2  -6  24    7.61    0.59
   2   6 -24    7.25    0.49
  -1  -6  23    7.32    0.58
  -1  -6  23    7.45    0.43
   1   6 -23    8.21    0.53
   0  -6  22    5.88    0.50
   0  -6  22    4.53    0.36
   1  -6  21    2.22    0.23
   1  -6  21    2.23    0.34
   1  -6  21    2.42    0.29
   2  -6  20   29.25    0.97
   3  -6  19    0.28    0.21
   4  -6  18   -0.14    0.21
  -4   6 -18    0.08    0.22
   5  -6  17    2.98    0.38
   6  -6  16    4.88    0.51
   7  -6  15    3.12    0.47
   8  -6  14    0.29    0.33
   9  -6  13    1.06    0.43
   7   7 -28    0.37    0.35
   6   7 -27   -0.04    0.32
   5   7 -26    2.28    0.39
   4   7 -25    4.38    0.47
   3   7 -24   -0.15    0.23
  -2  -7  23    3.81    0.47
  -2  -7  23    4.70    0.41
   2   7 -23    4.64    0.45
  -1  -7  22    2.85    0.34
  -1  -7  22    3.04    0.41
   0  -7  21    0.71    0.27
   0  -7  21    0.56    0.23
   1  -7  20    0.21    0.22
   1  -7  20    0.60    0.26
   2  -7  19    4.21    0.41
   3  -7  18   26.46    0.99
   4  -7  17    6.26    0.50
  -4   7 -17    6.87    0.54
   5  -7  16    0.66    0.30
   6  -7  15    3.94    0.50
   7  -7  14    0.98    0.38
   8  -7  13    0.43    0.35
   9  -7  12    0.01    0.36
   6   8 -26    0.18    0.34
   5   8 -25    0.84    0.33
   4   8 -24    2.32    0.38
  -3  -8  23    3.32    0.47
  -3  -8  23    3.17    0.41
   3   8 -23    3.34    0.40
  -2  -8  22    0.43    0.26
  -2  -8  22    0.25    0.27
  -1  -8  21   -0.05    0.24
  -1  -8  21    0.33    0.24
   0  -8  20    7.38    0.54
   0  -8  20    7.93    0.58
   1  -8  19    0.51    0.26
   2  -8  18    0.18    0.25
   3  -8  17    0.84    0.31
   4  -8  16    5.60    0.54
   5  -8  15    3.58    0.48
   6  -8  14    0.09    0.31
   7  -8  13    0.57    0.37
   8  -8  12    0.18    0.38
  -5  -9  24   -0.04    0.31
   5   9 -24   -0.01    0.30
  -4  -9  23    1.16    0.37
   4   9 -23    1.50    0.36
  -3  -9  22   -0.15    0.27
  -3  -9  22   -0.13    0.28
  -2  -9  21    2.25    0.40
  -2  -9  21    2.69    0.40
  -1  -9  20    1.49    0.35
  -1  -9  20    1.49    0.33
   0  -9  19    2.58    0.41
   1  -9  18   12.72    0.72
   2  -9  17    1.04    0.33
   3  -9  16    0.43    0.32
   4  -9  15    1.45    0.38
   5  -9  14    1.05    0.37
   6  -9  13    1.78    0.48
   7  -9  12    0.25    0.39
  -4 -10  22    0.04    0.34
  -3 -10  21   -0.19    0.30
  -2 -10  20    1.65    0.41
  -1 -10  19    2.04    0.43
   0 -10  18   -0.01    0.29
   1 -10  17    3.87    0.50
   2 -10  16    2.89    0.47
   3 -10  15    0.25    0.34
   4 -10  14    0.12    0.33
   5 -10  13    2.09    0.48
  -2 -11  19    0.48    0.35
  -1 -11  18    4.38    0.57
   0 -11  17    0.88    0.42
   1 -11  16    0.72    0.37
   2 -11  15    1.75    0.47
   3 -11  14   -0.03    0.36
  -2   7  39    0.14    0.34
  -1   7  38    2.27    0.43
   0   7  37    0.18    0.32
   1   7  36   -0.29    0.29
   2   7  35    3.97    0.49
   3   7  34   -0.06    0.31
   4   7  33   -0.11    0.33
   5   7  32    0.50    0.38
   6   7  31    0.02    0.38
  -4   6  40    1.93    0.45
  -3   6  39   -0.17    0.28
  -2   6  38    0.31    0.30
  -2   6  38    0.20    0.31
  -1   6  37    0.94    0.34
  -1   6  37    1.19    0.36
   0   6  36   15.01    0.77
   0   6  36   14.07    0.78
   1   6  35   11.02    0.69
   2   6  34    2.25    0.40
   3   6  33    0.47    0.30
   4   6  32    0.01    0.28
   5   6  31   10.71    0.72
   6   6  30    1.25    0.39
   7   6  29    0.67    0.38
   5  -5 -40    1.21    0.35
  -4   5  39    1.34    0.37
   4  -5 -39    1.31    0.32
  -3   5  38    2.10    0.38
  -3   5  38    1.93    0.43
   3  -5 -38    2.00    0.32
  -2   5  37    0.68    0.33
  -2   5  37    0.57    0.29
   2  -5 -37    0.74    0.24
  -1   5  36   -0.17    0.25
  -1   5  36   -0.03    0.24
   1  -5 -36    0.06    0.19
   0   5  35   10.13    0.60
   0   5  35   10.86    0.68
   1   5  34    5.45    0.45
   1   5  34    4.18    0.46
   2   5  33    0.16    0.24
   3   5  32    1.51    0.33
   4   5  31   10.92    0.67
   5   5  30   10.63    0.66
   6   5  29    0.13    0.32
   7   5  28    2.31    0.44
   8   5  27    2.37    0.47
   6  -4 -40    2.73    0.46
   5  -4 -39    0.55    0.30
  -4   4  38    3.90    0.44
   4  -4 -38    3.51    0.44
  -3   4  37    9.37    0.60
   3  -4 -37    9.09    0.57
  -2   4  36   22.95    1.07
  -2   4  36   23.19    0.90
   2  -4 -36   21.58    0.85
  -1   4  35   10.10    0.55
  -1   4  35    9.29    0.69
   1  -4 -35    9.27    0.51
   0   4  34    0.13    0.20
   0   4  34    0.65    0.29
   1   4  33    2.66    0.33
   1   4  33    2.88    0.40
   2   4  32    0.04    0.20
   3   4  31    0.29    0.24
   4   4  30    0.18    0.25
  -4  -4 -30    0.17    0.19
   5   4  29    1.45    0.34
  -5  -4 -29    1.93    0.32
   6   4  28    1.90    0.38
  -6  -4 -28    1.45    0.31
   7   4  27    1.64    0.37
  -7  -4 -27    0.90    0.31
   8   4  26    1.85    0.42
  -8  -4 -26    1.59    0.40
   9   4  25    0.60    0.38
   6  -3 -39   -0.14    0.29
   5  -3 -38    0.73    0.31
  -4   3  37    0.33    0.25
   4  -3 -37    0.87    0.29
  -3   3  36    0.09    0.20
   3  -3 -36    0.16    0.22
  -2   3  35   10.62    0.54
  -2   3  35    8.64    0.70
   2  -3 -35   10.06    0.56
  -1   3  34   22.25    0.81
  -1   3  34   21.17    1.01
   1  -3 -34   23.56    0.85
   0   3  33    0.42    0.27
   0  -3 -33    0.09    0.18
   1   3  32    7.32    0.56
   1   3  32    6.57    0.42
   2   3  31    4.18    0.46
   2   3  31    3.93    0.36
   3   3  30   22.85    0.84
  -3  -3 -30   22.00    0.68
   4   3  29    8.15    0.51
  -4  -3 -29    9.15    0.44
   5   3  28    0.52    0.26
  -5  -3 -28    1.13    0.24
   6   3  27    0.92    0.30
  -6  -3 -27    0.33    0.23
   7   3  26    3.93    0.46
  -7  -3 -26    2.91    0.40
   8   3  25    0.13    0.29
  -8  -3 -25   -0.08    0.26
   9   3  24    0.55    0.35
  -9  -3 -24    0.10    0.29
  10   3  23    1.55    0.44
   7  -2 -39    2.05    0.44
   6  -2 -38    0.39    0.29
   5  -2 -37    3.96    0.46
  -4   2  36   15.94    0.69
   4  -2 -36   15.62    0.77
  -3   2  35    2.89    0.31
   3  -2 -35    2.94    0.36
  -2   2  34   10.65    0.49
   2  -2 -34   11.50    0.59
  -1   2  33    1.44    0.34
   0   2  32    1.62    0.35
   0   2  32    1.13    0.20
   0  -2 -32    1.43    0.27
   1   2  31    1.76    0.24
   1   2  31    2.41    0.38
   1   2  31    1.26    0.25
   2   2  30   16.92    0.64
   2   2  30   17.11    0.82
   3   2  29    0.09    0.17
  -3  -2 -29    0.16    0.06
  -3  -2 -29    0.19    0.06
   4   2  28    0.08    0.19
  -4  -2 -28   -0.53    0.22
  -4  -2 -28    0.12    0.12
   5   2  27    1.65    0.30
  -5  -2 -27    1.93    0.26
   6   2  26    0.35    0.27
  -6  -2 -26    0.41    0.21
   7   2  25    3.97    0.46
  -7  -2 -25    3.33    0.41
   8   2  24    1.60    0.39
   9   2  23   -0.04    0.32
  10   2  22   -0.10    0.36
   7  -1 -38    2.95    0.52
   6  -1 -37    2.89    0.47
   5  -1 -36    0.36    0.31
   4  -1 -35    3.30    0.42
  -3   1  34    1.67    0.23
   3  -1 -34    1.83    0.31
  -2   1  33   14.23    0.53
   2  -1 -33   14.15    0.66
  -1   1  32    1.76    0.33
   1  -1 -32    1.48    0.27
   0   1  31    8.31    0.59
   0   1  31    8.54    0.42
   0   1  31    8.72    0.37
   0  -1 -31    8.69    0.48
   1   1  30   72.31    1.87
   1   1  30   72.10    1.93
   1   1  30   71.75    2.18
   2   1  29    3.87    0.43
   2   1  29    3.87    0.29
   3   1  28    0.67    0.18
   4   1  27    3.96    0.35
  -4  -1 -27    4.06    0.20
  -4  -1 -27    3.85    0.46
   5   1  26   14.38    0.64
  -5  -1 -26   14.61    0.56
   6   1  25   14.13    0.68
  -6  -1 -25   13.45    0.62
   7   1  24    1.65    0.34
   8   1  23    3.81    0.46
   9   1  22    2.57    0.45
  10   1  21    0.61    0.38
   8   0 -38   -0.08    0.38
   7   0 -37    0.46    0.37
   6   0 -36   15.98    0.87
   5   0 -35   11.10    0.71
   4   0 -34    0.39    0.25
  -3   0  33    0.04    0.13
   3   0 -33    0.04    0.23
  -2   0  32    1.63    0.18
  -2   0  32    1.71    0.17
   2   0 -32    1.56    0.30
  -1   0  31    8.87    0.33
  -1   0  31    7.27    0.57
  -1   0  31    8.47    0.32
   1   0 -31    7.87    0.48
   0   0  30    0.08    0.09
   0   0  30    0.07    0.24
   0   0  30    0.08    0.10
   0   0 -30    0.03    0.20
   1   0  29   13.05    0.48
   1   0  29   13.37    0.45
   1   0  29   14.10    0.72
   2   0  28   24.05    0.73
   2   0  28   23.72    0.97
   3   0  27    3.16    0.27
  -3   0 -27    2.39    0.38
   4   0  26   15.57    0.60
  -4   0 -26   15.44    0.82
   5   0  25   60.10    1.69
  -5   0 -25   59.08    1.57
  -5   0 -25   58.86    1.53
   6   0  24   13.74    0.66
  -6   0 -24   14.11    0.60
   7   0  23   14.31    0.71
   8   0  22   -0.20    0.28
   9   0  21    7.06    0.58
  10   0  20    7.25    0.63
  11   0  19    0.14    0.40
   8   1 -37    2.14    0.48
   7   1 -36    0.26    0.36
   6   1 -35    2.95    0.47
   5   1 -34    0.46    0.31
   4   1 -33    0.10    0.24
  -3  -1  32    0.17    0.12
   3   1 -32    0.41    0.25
  -2  -1  31   63.17    1.61
  -2  -1  31   65.87    1.61
   2   1 -31   66.91    1.89
  -1  -1  30   66.79    2.16
  -1  -1  30   69.25    1.67
  -1  -1  30   73.18    1.68
   1   1 -30   70.39    1.97
   0  -1  29   13.11    0.36
   0  -1  29   13.32    0.37
   0  -1  29   13.65    0.74
   0   1 -29   13.12    0.60
   1  -1  28    3.04    0.40
   1  -1  28    2.50    0.16
   1  -1  28    2.72    0.18
   2  -1  27    2.50    0.19
   2  -1  27    2.64    0.37
   3  -1  26    0.98    0.17
  -3   1 -26    0.59    0.25
   4  -1  25   24.38    0.80
  -4   1 -25   25.51    1.06
   5  -1  24   10.60    0.53
  -5   1 -24   11.19    0.39
  -5   1 -24   10.75    0.41
   6  -1  23    9.45    0.54
   7  -1  22    2.45    0.37
   8  -1  21   -0.19    0.26
   9  -1  20    1.30    0.38
  10  -1  19    2.11    0.47
  11  -1  18    5.08    0.64
   8   2 -36    3.87    0.59
   7   2 -35    4.22    0.54
   6   2 -34   -0.13    0.28
   5   2 -33    0.84    0.31
   4   2 -32   -0.08    0.26
   3   2 -31    5.88    0.46
   2   2 -30   17.44    0.74
  -1  -2  29   14.88    0.79
   1   2 -29   16.53    0.69
   0  -2  28   23.16    0.99
   0   2 -28   24.82    0.88
   1  -2  27    0.43    0.07
   1  -2  27    0.47    0.24
   2  -2  26    0.14    0.09
   2  -2  26    0.05    0.23
   3  -2  25   62.99    1.67
  -3   2 -25   65.25    2.01
   4  -2  24   67.43    1.84
  -4   2 -24   71.02    2.13
   5  -2  23   13.59    0.59
  -5   2 -23   12.44    0.42
   6  -2  22   14.35    0.66
   7  -2  21    1.94    0.33
   8  -2  20    7.73    0.59
   9  -2  19   -0.28    0.30
  10  -2  18    2.52    0.48
  11  -2  17    0.53    0.41
   8   3 -35    2.16    0.48
   7   3 -34    1.80    0.43
   6   3 -33    0.39    0.32
   5   3 -32    1.81    0.39
   4   3 -31    3.14    0.40
   3   3 -30   21.54    0.89
   2   3 -29    1.27    0.29
  -1  -3  28    2.19    0.37
   1   3 -28    3.19    0.37
   0  -3  27    2.70    0.39
   0   3 -27    2.59    0.32
   1  -3  26    4.60    0.45
   1  -3  26    5.01    0.20
   2  -3  25    4.73    0.25
   2  -3  25    4.84    0.45
   3  -3  24    0.07    0.14
  -3   3 -24    0.21    0.24
   4  -3  23   22.39    0.77
  -4   3 -23   23.53    0.98
   5  -3  22    0.63    0.23
  -5   3 -22    1.59    0.15
   6  -3  21    4.37    0.41
   7  -3  20    0.50    0.27
   8  -3  19    2.70    0.44
   9  -3  18    7.36    0.62
  10  -3  17    1.51    0.43
   8   4 -34    0.21    0.39
   7   4 -33    0.79    0.40
   6   4 -32   -0.62    0.26
   5   4 -31    7.18    0.61
   4   4 -30   -0.08    0.24
   3   4 -29   -0.34    0.21
  -2  -4  28    6.58    0.25
   2   4 -28    6.65    0.48
  -1  -4  27    2.11    0.39
   1   4 -27    2.24    0.33
   0  -4  26   15.30    0.46
   0  -4  26   16.30    0.78
   1  -4  25   24.30    1.01
   1  -4  25   23.85    0.70
   2  -4  24   53.72    1.47
   2  -4  24   58.32    1.79
   3  -4  23   30.11    0.95
  -3   4 -23   32.77    1.21
   4  -4  22    0.11    0.17
  -4   4 -22   -0.32    0.22
   5  -4  21    4.11    0.39
  -5   4 -21    3.80    0.23
   6  -4  20   14.84    0.70
   7  -4  19    3.51    0.42
   8  -4  18    0.27    0.31
   9  -4  17    1.36    0.40
  10  -4  16    3.03    0.51
   7   5 -32    1.21    0.41
   6   5 -31    0.01    0.35
   5   5 -30   10.32    0.65
   4   5 -29    0.68    0.29
   3   5 -28    2.36    0.35
  -2  -5  27    5.32    0.55
   2   5 -27    5.74    0.48
  -1  -5  26   10.26    0.66
  -1  -5  26   10.86    0.39
   1   5 -26   10.59    0.58
   0  -5  25   61.44    1.91
   0  -5  25   57.39    1.55
   1  -5  24    0.08    0.29
   1  -5  24    0.54    0.16
   2  -5  23   38.72    1.15
   2  -5  23   39.72    1.39
   3  -5  22    8.30    0.45
  -3   5 -22    9.16    0.58
   4  -5  21   -0.10    0.18
  -4   5 -21   -0.44    0.22
   5  -5  20    0.24    0.22
   6  -5  19    6.78    0.52
   7  -5  18   26.07    1.05
   8  -5  17    3.47    0.49
   9  -5  16    0.27    0.34
  10  -5  15    0.37    0.40
   7   6 -31    1.56    0.45
   6   6 -30    1.69    0.41
   5   6 -29    3.18    0.46
   4   6 -28    4.90    0.51
   3   6 -27    0.34    0.27
  -2  -6  26    2.23    0.40
   2   6 -26    1.58    0.32
  -1  -6  25    5.55    0.54
  -1  -6  25    5.97    0.39
   1   6 -25    6.26    0.47
   0  -6  24   13.74    0.58
   0  -6  24   14.98    0.78
   1  -6  23   68.17    1.89
   1  -6  23   71.48    2.14
   2  -6  22    1.25    0.25
   3  -6  21    4.62    0.40
   4  -6  20    5.37    0.43
  -4   6 -20    5.88    0.56
   5  -6  19    0.16    0.24
   6  -6  18    1.02    0.33
   7  -6  17    2.76    0.44
   8  -6  16    2.18    0.44
   9  -6  15    2.38    0.48
   7   7 -30    0.04    0.35
   6   7 -29    1.15    0.40
   5   7 -28    0.09    0.31
   4   7 -27    1.01    0.32
  -3  -7  26    4.24    0.51
   3   7 -26    4.19    0.46
  -2  -7  25    2.91    0.42
  -2  -7  25    3.90    0.38
   2   7 -25    3.74    0.42
  -1  -7  24    0.15    0.26
  -1  -7  24    0.28    0.21
   0  -7  23   13.85    0.64
   0  -7  23   14.85    0.79
   1  -7  22    5.20    0.44
   1  -7  22    5.25    0.53
   2  -7  21    4.34    0.42
   3  -7  20    0.20    0.23
   4  -7  19    6.90    0.54
   5  -7  18   16.88    0.81
   6  -7  17    4.42    0.52
   7  -7  16    0.06    0.32
   8  -7  15    0.83    0.40
   9  -7  14   -0.36    0.38
   6   8 -28    0.77    0.37
   5   8 -27   -0.01    0.32
  -4  -8  26    0.71    0.36
   4   8 -26    0.60    0.30
  -3  -8  25    3.46    0.43
  -3  -8  25    4.61    0.53
   3   8 -25    4.35    0.48
  -2  -8  24    3.79    0.48
  -2  -8  24    3.99    0.44
  -1  -8  23    7.75    0.55
  -1  -8  23    7.98    0.62
   0  -8  22   -0.11    0.21
   0  -8  22    0.13    0.26
   1  -8  21    3.51    0.41
   2  -8  20    3.92    0.43
   3  -8  19    1.51    0.33
   4  -8  18    0.71    0.32
   5  -8  17    2.06    0.42
   6  -8  16    3.02    0.49
   7  -8  15    0.43    0.38
   8  -8  14   -0.11    0.35
  -5  -9  26    1.15    0.38
   5   9 -26    1.42    0.39
  -4  -9  25    1.00    0.35
   4   9 -25    0.41    0.32
  -3  -9  24    0.14    0.30
  -3  -9  24   -0.22    0.26
  -2  -9  23    2.11    0.39
  -2  -9  23    2.44    0.42
  -1  -9  22    3.57    0.45
  -1  -9  22    3.73    0.46
   0  -9  21    7.64    0.59
   1  -9  20    0.41    0.28
   2  -9  19    0.92    0.31
   3  -9  18    8.55    0.64
   4  -9  17    2.17    0.42
   5  -9  16    0.16    0.32
   6  -9  15    0.73    0.40
   7  -9  14    0.78    0.43
  -4 -10  24    3.43    0.53
  -3 -10  23    1.82    0.43
  -2 -10  22    0.27    0.32
  -1 -10  21    0.13    0.31
   0 -10  20    8.04    0.66
   1 -10  19    1.84    0.40
   2 -10  18    0.44    0.32
   3 -10  17    1.51    0.42
   4 -10  16    1.04    0.42
   5 -10  15    1.50    0.44
  -2 -11  21    2.85    0.49
  -1 -11  20    0.04    0.33
   0 -11  19    0.40    0.35
   1 -11  18    3.99    0.57
   2 -11  17    1.37    0.43
   3 -11  16   -0.11    0.39
   0   7  39    0.69    0.37
   1   7  38    2.43    0.44
   2   7  37    0.89    0.38
   3   7  36    0.12    0.31
   4   7  35    0.91    0.40
  -3   6  41    4.91    0.56
  -2   6  40    2.96    0.45
  -1   6  39    0.43    0.30
   0   6  38    0.70    0.32
   0   6  38    0.98    0.36
   1   6  37    3.07    0.45
   2   6  36    7.12    0.59
   3   6  35    0.34    0.29
   4   6  34    0.33    0.31
   5   6  33    0.50    0.33
   6   6  32    0.99    0.38
   7   6  31    1.40    0.46
  -4   5  41    2.84    0.47
   4  -5 -41    4.25    0.47
  -3   5  40   -0.26    0.34
  -3   5  40    0.13    0.27
   3  -5 -40   -0.19    0.22
  -2   5  39    0.00    0.25
  -2   5  39    0.26    0.30
   2  -5 -39    0.17    0.21
  -1   5  38    0.04    0.29
  -1   5  38    0.67    0.30
   1  -5 -38    0.36    0.22
   0   5  37    8.21    0.66
   0   5  37    7.95    0.55
   1   5  36    0.19    0.30
   1   5  36    0.06    0.25
   2   5  35    3.02    0.39
   3   5  34    0.38    0.28
   4   5  33    0.28    0.28
   5   5  32    2.02    0.40
   6   5  31    0.10    0.31
   7   5  30    2.67    0.47
   8   5  29    0.20    0.37
   5  -4 -41    3.10    0.46
  -4   4  40    3.17    0.45
   4  -4 -40    3.80    0.44
  -3   4  39    1.12    0.31
  -3   4  39    1.08    0.38
   3  -4 -39    0.84    0.29
  -2   4  38    0.14    0.24
  -2   4  38    0.16    0.29
   2  -4 -38    0.36    0.25
  -1   4  37    3.90    0.50
  -1   4  37    3.64    0.39
   1  -4 -37    3.76    0.38
   0   4  36   27.73    1.01
   0   4  36   29.37    1.19
   1   4  35    2.70    0.42
   1   4  35    2.42    0.33
   2   4  34    0.78    0.25
   3   4  33    2.99    0.38
   4   4  32    2.94    0.39
   5   4  31    6.37    0.54
   6   4  30    0.80    0.33
   7   4  29    3.54    0.47
   8   4  28    1.09    0.40
   9   4  27    0.80    0.38
   6  -3 -41    5.34    0.57
   5  -3 -40   -0.08    0.27
  -4   3  39    0.64    0.28
   4  -3 -39    0.60    0.30
  -3   3  38    2.60    0.34
   3  -3 -38    2.29    0.36
  -2   3  37    2.42    0.45
  -2   3  37    3.59    0.36
   2  -3 -37    3.03    0.37
  -1   3  36    0.12    0.19
  -1   3  36    0.28    0.29
   0   3  35   18.67    0.92
   0   3  35   17.34    0.70
   0  -3 -35   17.48    0.73
   1   3  34    1.56    0.35
   1   3  34    1.68    0.26
   2   3  33    2.57    0.30
   2   3  33    2.83    0.42
   3   3  32    0.90    0.25
   4   3  31    3.62    0.38
   5   3  30    0.74    0.28
   6   3  29    0.78    0.30
   7   3  28    7.01    0.56
   8   3  27    0.58    0.33
   9   3  26    1.13    0.39
   7  -2 -41    4.14    0.59
   6  -2 -40    2.36    0.46
   5  -2 -39    0.50    0.31
  -4   2  38    0.19    0.21
   4  -2 -38    0.25    0.24
  -3   2  37    2.56    0.31
   3  -2 -37    2.77    0.38
  -2   2  36   19.04    0.71
  -2   2  36   17.67    0.97
   2  -2 -36   19.15    0.80
  -1   2  35   19.02    0.68
  -1   2  35   17.56    0.93
   1  -2 -35   19.17    0.78
   0   2  34    2.65    0.40
   0   2  34    2.35    0.25
   0  -2 -34    2.82    0.34
   1   2  33   14.39    0.57
   1   2  33   13.99    0.78
   2   2  32    0.18    0.18
   2   2  32    0.36    0.28
   3   2  31    6.18    0.41
   4   2  30    7.28    0.47
   5   2  29    0.94    0.27
  -5  -2 -29    0.76    0.19
   6   2  28    2.09    0.34
  -6  -2 -28    2.17    0.30
   7   2  27    0.07    0.27
  -7  -2 -27    0.36    0.24
   8   2  26    0.74    0.34
   9   2  25    1.19    0.40
  10   2  24    0.97    0.43
   7  -1 -40    0.57    0.36
   6  -1 -39    2.85    0.47
   5  -1 -38    6.41    0.56
   4  -1 -37    0.31    0.25
  -3   1  36   -0.20    0.14
   3  -1 -36    0.14    0.24
  -2   1  35    5.65    0.34
   2  -1 -35    6.45    0.49
  -1   1  34    1.65    0.19
  -1   1  34    1.92    0.38
   1  -1 -34    1.39    0.26
   0   1  33    1.45    0.18
   0   1  33    1.40    0.34
   0  -1 -33    1.12    0.24
   2   1  31   66.40    1.78
   2   1  31   67.57    2.09
   3   1  30   39.26    1.18
   4   1  29    9.26    0.47
   5   1  28    0.65    0.23
  -5  -1 -28    1.15    0.17
   6   1  27    0.65    0.27
  -6  -1 -27    0.56    0.19
   7   1  26    8.24    0.57
  -7  -1 -26    7.30    0.49
   8   1  25   19.20    0.90
   9   1  24    0.29    0.34
  10   1  23    2.64    0.49
   7   0 -39    0.34    0.36
   6   0 -38    0.33    0.33
   5   0 -37    7.74    0.60
   4   0 -36   28.64    1.10
  -3   0  35   17.65    0.62
   3   0 -35   18.75    0.82
  -2   0  34    2.35    0.21
   2   0 -34    2.60    0.35
  -1   0  33    1.52    0.34
  -1   0  33    1.49    0.15
  -1   0  33    1.57    0.18
   1   0 -33    1.47    0.29
   0   0  32    0.38    0.11
   0   0  32    0.38    0.27
   0   0  32    0.26    0.12
   0   0 -32    0.05    0.22
   1   0  31    9.97    0.65
   1   0  31    8.78    0.40
   1   0  31    9.10    0.36
   2   0  30   10.91    0.45
   2   0  30   11.99    0.68
   3   0  29    0.94    0.19
   4   0  28    1.63    0.24
  -5   0 -27    6.77    0.28
   6   0  26    3.75    0.39
  -6   0 -26    3.73    0.32
   7   0  25    1.45    0.33
   8   0  24    8.86    0.63
   9   0  23    7.94    0.65
  10   0  22    0.30    0.35
   7   1 -38    2.36    0.51
   6   1 -37    1.07    0.39
   5   1 -36   -0.22    0.25
   4   1 -35    8.87    0.59
  -3  -1  34   21.38    0.66
   3   1 -34   21.60    0.90
   2   1 -33    0.69    0.24
  -1  -1  32    0.03    0.08
   0  -1  31    8.58    0.29
   0  -1  31    8.07    0.27
   0  -1  31    7.18    0.58
   0   1 -31    8.29    0.51
   1  -1  30   72.64    2.24
   1  -1  30   71.52    1.82
   1  -1  30   72.52    1.79
   2  -1  29   16.06    0.83
   2  -1  29   15.22    0.51
   3  -1  28    2.30    0.23
   4  -1  27    2.47    0.27
   5  -1  26   11.28    0.55
  -5   1 -26   11.10    0.32
   6  -1  25    6.75    0.48
  -6   1 -25    5.82    0.35
   7  -1  24    0.24    0.26
   8  -1  23    7.51    0.58
   9  -1  22    3.43    0.48
  10  -1  21    0.85    0.39
   7   2 -37    2.35    0.48
   6   2 -36   13.68    0.80
   5   2 -35    1.76    0.38
   4   2 -34    1.82    0.37
   3   2 -33    0.78    0.28
   2   2 -32    0.25    0.24
  -1  -2  31    1.90    0.38
   1   2 -31    1.35    0.29
   0  -2  30   11.52    0.73
   0   2 -30   10.92    0.58
   1  -2  29    4.14    0.46
   1  -2  29    3.61    0.17
   2  -2  28    0.18    0.24
   2  -2  28    0.20    0.11
   3  -2  27    5.74    0.31
  -3   2 -27    4.88    0.51
   4  -2  26   20.96    0.73
   5  -2  25   20.10    0.75
   6  -2  24    6.70    0.46
   7  -2  23    4.70    0.45
   8  -2  22    0.12    0.28
   9  -2  21    2.91    0.47
  10  -2  20    0.90    0.40
   7   3 -36    0.12    0.33
   6   3 -35    3.70    0.49
   5   3 -34    1.30    0.37
   4   3 -33   10.24    0.65
   3   3 -32    0.68    0.27
   2   3 -31    3.60    0.40
  -1  -3  30    9.58    0.66
   1   3 -30   10.77    0.57
   0  -3  29    1.35    0.35
   0   3 -29    1.91    0.31
   1  -3  28    0.74    0.29
   1  -3  28    0.55    0.09
   2  -3  27    0.58    0.29
   2  -3  27    0.63    0.13
   3  -3  26   32.47    0.96
  -3   3 -26   34.09    1.30
   4  -3  25    3.86    0.33
   5  -3  24    2.10    0.29
   6  -3  23    2.53    0.34
   7  -3  22    0.06    0.24
   8  -3  21    0.82    0.33
   9  -3  20    0.70    0.35
  10  -3  19    1.83    0.45
   7   4 -35    0.31    0.35
   6   4 -34   -0.30    0.31
   5   4 -33    0.21    0.29
   4   4 -32    2.74    0.43
   3   4 -31    0.10    0.24
  -2  -4  30    0.22    0.25
   2   4 -30   -0.03    0.23
  -1  -4  29    3.33    0.43
   1   4 -29    3.66    0.40
   0  -4  28    1.99    0.35
   0  -4  28    1.66    0.14
   1  -4  27    3.45    0.22
   1  -4  27    3.46    0.43
   2  -4  26    9.04    0.39
   2  -4  26   10.27    0.64
   3  -4  25   66.84    1.78
   4  -4  24   10.24    0.50
   5  -4  23   21.83    0.83
   6  -4  22    0.05    0.22
   7  -4  21    3.54    0.43
   8  -4  20    6.49    0.57
   9  -4  19   -0.03    0.33
  10  -4  18    0.03    0.34
   7   5 -34    0.43    0.39
   6   5 -33    1.52    0.39
   5   5 -32    2.53    0.44
   4   5 -31    8.99    0.61
   3   5 -30   15.47    0.75
  -2  -5  29    0.09    0.29
   2   5 -29    0.14    0.24
  -1  -5  28    6.39    0.58
   1   5 -28    6.07    0.47
   0  -5  27   10.04    0.68
   0  -5  27   10.48    0.41
   1  -5  26   13.91    0.53
   1  -5  26   13.75    0.76
   2  -5  25   34.94    1.31
   2  -5  25   34.24    1.03
   3  -5  24    5.21    0.38
   4  -5  23    5.21    0.40
   5  -5  22    0.13    0.22
   6  -5  21    0.27    0.24
   7  -5  20    0.13    0.28
   8  -5  19    2.54    0.42
   9  -5  18   10.71    0.75
   7   6 -33   -0.10    0.33
   6   6 -32    1.27    0.39
   5   6 -31   10.41    0.72
   4   6 -30    1.14    0.35
   3   6 -29    8.94    0.63
  -2  -6  28    8.03    0.64
   2   6 -28    7.57    0.58
  -1  -6  27   -0.11    0.14
  -1  -6  27   -0.35    0.24
   0  -6  26    3.53    0.31
   0  -6  26    3.41    0.45
   1  -6  25   13.56    0.78
   1  -6  25   13.40    0.58
   2  -6  24   63.70    1.78
   3  -6  23   14.27    0.64
   4  -6  22    0.44    0.23
   5  -6  21    5.67    0.49
   6  -6  20    5.98    0.54
   7  -6  19    1.05    0.33
   8  -6  18    0.04    0.33
   9  -6  17    0.90    0.39
   6   7 -31    0.25    0.35
   5   7 -30    7.92    0.66
   4   7 -29    1.51    0.39
  -3  -7  28   -0.01    0.30
   3   7 -28    0.36    0.31
  -2  -7  27    0.02    0.19
  -2  -7  27    0.27    0.28
   2   7 -27    0.24    0.28
  -1  -7  26    1.69    0.37
  -1  -7  26    1.30    0.26
   0  -7  25    1.61    0.35
   0  -7  25    1.26    0.25
   1  -7  24    1.46    0.36
   1  -7  24    1.94    0.31
   2  -7  23   12.06    0.61
   3  -7  22    4.03    0.41
   4  -7  21    3.45    0.41
   5  -7  20    3.87    0.45
   6  -7  19    5.48    0.55
   7  -7  18    6.11    0.62
   8  -7  17    1.11    0.41
   5   8 -29    0.68    0.35
  -4  -8  28    2.28    0.48
   4   8 -28    2.22    0.42
  -3  -8  27   -0.02    0.29
  -3  -8  27    0.16    0.24
   3   8 -27    0.66    0.33
  -2  -8  26    0.24    0.24
  -2  -8  26    0.44    0.31
  -1  -8  25    2.73    0.37
  -1  -8  25    2.19    0.40
   0  -8  24    8.57    0.57
   0  -8  24    8.64    0.64
   1  -8  23    3.56    0.40
   2  -8  22    1.60    0.33
   3  -8  21    0.06    0.25
   4  -8  20    5.17    0.52
   5  -8  19    2.49    0.43
   6  -8  18   -0.17    0.31
   7  -8  17    2.28    0.49
  -5  -9  28    0.51    0.34
   5   9 -28    0.54    0.37
  -4  -9  27    0.37    0.30
   4   9 -27   -0.66    0.28
  -3  -9  26    0.28    0.29
  -3  -9  26    0.71    0.35
  -2  -9  25    3.45    0.48
  -2  -9  25    2.68    0.42
  -1  -9  24    0.63    0.31
  -1  -9  24    0.79    0.34
   0  -9  23    7.45    0.57
   1  -9  22    2.43    0.39
   2  -9  21    0.74    0.30
   3  -9  20    0.29    0.31
   4  -9  19    2.01    0.42
   5  -9  18    7.51    0.68
   6  -9  17    0.76    0.39
  -3 -10  25    0.36    0.34
  -2 -10  24    0.80    0.35
  -1 -10  23    3.54    0.49
   0 -10  22    0.58    0.32
   1 -10  21    0.40    0.31
   2 -10  20    2.94    0.47
   3 -10  19    0.61    0.35
   4 -10  18   -0.23    0.33
   5 -10  17    2.76    0.54
  -1 -11  22    1.75    0.43
   0 -11  21    0.59    0.35
   1 -11  20    0.40    0.35
   2 -11  19    1.15    0.42
   2   7  39    1.53    0.44
  -2   6  42    0.01    0.30
  -1   6  41    3.38    0.47
   0   6  40    1.59    0.38
   1   6  39    3.67    0.48
   2   6  38    0.45    0.32
   3   6  37    0.27    0.30
   4   6  36    1.65    0.39
   5   6  35    0.87    0.35
   6   6  34    0.71    0.39
  -4   5  43    3.37    0.48
   4  -5 -43    3.61    0.45
  -3   5  42    6.40    0.57
   3  -5 -42    6.62    0.53
  -2   5  41    8.04    0.59
  -2   5  41    6.98    0.70
   2  -5 -41    6.52    0.51
  -1   5  40    0.05    0.27
  -1   5  40    0.17    0.32
   0   5  39    1.15    0.32
   0   5  39    1.07    0.37
   1   5  38    5.38    0.50
   1   5  38    6.17    0.62
   2   5  37    3.49    0.43
   3   5  36   -0.25    0.26
   4   5  35    4.65    0.51
   5   5  34    2.01    0.40
   6   5  33    1.27    0.37
   7   5  32    1.51    0.42
   5  -4 -43    1.68    0.39
  -4   4  42    0.81    0.34
   4  -4 -42    1.15    0.33
  -3   4  41    7.07    0.55
   3  -4 -41    6.15    0.53
  -2   4  40    1.91    0.34
  -2   4  40    1.90    0.45
   2  -4 -40    1.97    0.34
  -1   4  39   -0.04    0.21
  -1   4  39    0.47    0.31
   1  -4 -39    0.12    0.22
   0   4  38    0.14    0.28
   0   4  38    0.49    0.25
   1   4  37    0.58    0.26
   1   4  37    0.13    0.31
   2   4  36   15.26    0.72
   3   4  35    0.38    0.27
   4   4  34    0.40    0.28
   5   4  33    0.23    0.28
   6   4  32    0.05    0.29
   7   4  31    1.32    0.40
   8   4  30    0.01    0.34
   5  -3 -42    6.37    0.61
  -4   3  41    3.61    0.44
   4  -3 -41    4.65    0.50
  -3   3  40    0.72    0.25
   3  -3 -40    0.11    0.26
  -2   3  39    0.03    0.31
  -2   3  39    0.28    0.21
   2  -3 -39   -0.04    0.23
  -1   3  38   19.33    0.77
  -1   3  38   19.90    1.01
   1  -3 -38   20.09    0.83
   0   3  37    7.51    0.65
   0   3  37    7.74    0.47
   1   3  36   -0.15    0.18
   1   3  36   -0.21    0.29
   2   3  35    2.96    0.34
   2   3  35    2.92    0.44
   3   3  34    1.46    0.29
   4   3  33   11.52    0.63
   5   3  32    1.69    0.33
   6   3  31    0.56    0.29
   7   3  30    1.63    0.37
   8   3  29    0.01    0.29
   9   3  28    0.29    0.34
   6  -2 -42    0.01    0.33
   5  -2 -41    5.56    0.58
  -4   2  40    1.84    0.32
   4  -2 -40    1.63    0.37
  -3   2  39    0.71    0.22
   3  -2 -39    0.39    0.27
  -2   2  38    0.82    0.21
  -2   2  38    0.63    0.34
   2  -2 -38    0.61    0.26
  -1   2  37   10.07    0.49
  -1   2  37    9.76    0.70
   1  -2 -37   10.56    0.59
   0   2  36   44.07    1.32
   0   2  36   46.28    1.65
   0  -2 -36   47.08    1.45
   1   2  35    5.62    0.38
   1   2  35    6.29    0.61
   2   2  34   11.18    0.73
   2   2  34   10.90    0.52
   3   2  33    1.83    0.28
   4   2  32    0.34    0.21
   5   2  31    1.99    0.33
   6   2  30   -0.24    0.23
   7   2  29    0.08    0.28
   8   2  28    1.01    0.35
   9   2  27    0.05    0.35
   6  -1 -41    2.68    0.49
   5  -1 -40   -0.39    0.30
   4  -1 -39   -0.08    0.26
  -3   1  38    0.20    0.17
   3  -1 -38    0.08    0.26
  -2   1  37    9.42    0.70
  -2   1  37   10.32    0.47
   2  -1 -37   11.37    0.63
  -1   1  36    0.03    0.27
  -1   1  36    0.06    0.14
   1  -1 -36    0.30    0.24
   0   1  35    0.52    0.15
   0   1  35    0.28    0.28
   0  -1 -35    0.59    0.24
   1   1  34    1.87    0.35
   1   1  34    1.50    0.20
   2   1  33    1.56    0.35
   4   1  31    0.52    0.21
   5   1  30    1.06    0.25
   6   1  29    0.71    0.26
   7   1  28    3.05    0.40
   8   1  27    1.85    0.39
   9   1  26    1.21    0.38
  10   1  25    2.11    0.47
   7   0 -41    2.49    0.51
   6   0 -40    1.77    0.45
   5   0 -39    0.26    0.33
   4   0 -38    0.21    0.29
  -3   0  37    6.27    0.37
   3   0 -37    7.48    0.57
  -2   0  36   44.29    1.21
   2   0 -36   44.55    1.43
  -1   0  35    0.38    0.28
  -1   0  35    0.63    0.12
   1   0 -35    0.41    0.22
   0   0  34   -0.13    0.09
   0   0  34   -0.15    0.22
   0   0 -34   -0.23    0.18
   1   0  33    1.62    0.18
   1   0  33    2.46    0.39
   2   0  32    1.54    0.34
   2   0  32    1.54    0.19
   3   0  31   34.56    1.05
   4   0  30    6.25    0.40
   5   0  29   10.22    0.54
   6   0  28    1.37    0.29
   7   0  27    5.76    0.49
   8   0  26    2.05    0.39
   9   0  25    1.13    0.39
  10   0  24    2.90    0.48
   7   1 -40    0.93    0.39
   6   1 -39   -0.20    0.30
   5   1 -38    0.18    0.30
   4   1 -37    3.93    0.46
  -3  -1  36    0.27    0.15
   3   1 -36    0.44    0.27
  -2  -1  35   18.49    0.56
   2   1 -35   19.91    0.85
  -1  -1  34    1.49    0.13
  -1  -1  34    1.52    0.36
   1   1 -34    1.26    0.30
   0  -1  33    1.40    0.13
   0  -1  33    1.46    0.36
   0  -1  33    1.50    0.14
   0   1 -33    1.21    0.30
   2  -1  31    1.91    0.19
   2  -1  31    1.59    0.35
   3  -1  30   10.29    0.45
   4  -1  29    3.25    0.30
   5  -1  28    6.17    0.43
   6  -1  27   -0.07    0.21
   7  -1  26    1.18    0.30
   8  -1  25    2.75    0.41
   9  -1  24    0.67    0.34
  10  -1  23    3.54    0.54
   7   2 -39    0.40    0.36
   6   2 -38   -0.19    0.31
   5   2 -37    0.64    0.33
   4   2 -36   24.54    1.03
   3   2 -35   12.32    0.70
  -2  -2  34   10.12    0.30
   2   2 -34   11.22    0.61
  -1  -2  33   12.83    0.76
   1   2 -33   13.05    0.67
   0  -2  32    1.81    0.37
   0   2 -32    1.51    0.31
   1  -2  31   67.79    2.16
   2  -2  30   16.91    0.54
   2  -2  30   17.44    0.87
   3  -2  29    2.07    0.22
   4  -2  28    5.42    0.36
   5  -2  27    5.48    0.39
   6  -2  26    1.89    0.30
   7  -2  25    4.56    0.45
   8  -2  24    3.76    0.47
   9  -2  23    2.12    0.41
  10  -2  22   -0.07    0.36
   7   3 -38    2.69    0.51
   6   3 -37    3.76    0.52
   5   3 -36    0.00    0.29
   4   3 -35   10.49    0.69
   3   3 -34    0.95    0.32
  -2  -3  33    2.06    0.40
   2   3 -33    1.94    0.34
  -1  -3  32    6.47    0.56
   1   3 -32    6.24    0.47
   0  -3  31   31.14    1.25
   0   3 -31   33.26    1.15
   1  -3  30   38.26    1.39
   1  -3  30   36.07    0.95
   2  -3  29   -0.13    0.26
   2  -3  29    0.18    0.12
   3  -3  28    1.47    0.20
   4  -3  27    2.17    0.26
   5  -3  26    0.28    0.20
   6  -3  25    6.71    0.48
   7  -3  24    0.05    0.24
   8  -3  23    2.53    0.41
   9  -3  22    0.19    0.34
  10  -3  21    0.15    0.37
   7   4 -37    0.80    0.40
   6   4 -36    4.84    0.59
   5   4 -35    7.97    0.62
   4   4 -34    0.42    0.29
   3   4 -33    3.06    0.43
  -2  -4  32   -0.22    0.23
   2   4 -32   -0.31    0.23
  -1  -4  31    5.87    0.54
   1   4 -31    5.58    0.51
   0  -4  30    5.96    0.53
   0  -4  30    5.55    0.22
   1  -4  29    9.07    0.62
   1  -4  29    8.86    0.34
   2  -4  28    0.35    0.29
   2  -4  28   -0.11    0.12
   3  -4  27   14.65    0.57
   4  -4  26    8.56    0.46
   5  -4  25    2.07    0.30
   6  -4  24    3.30    0.38
   7  -4  23    7.40    0.55
   8  -4  22    0.68    0.33
   9  -4  21    0.05    0.32
  10  -4  20    1.73    0.46
   7   5 -36    0.08    0.34
   6   5 -35    1.18    0.41
   5   5 -34    1.78    0.39
   4   5 -33   -0.19    0.30
   3   5 -32    0.87    0.32
  -2  -5  31    6.63    0.63
   2   5 -31    6.49    0.55
  -1  -5  30    7.40    0.63
   1   5 -30    6.67    0.51
   0  -5  29    9.12    0.64
   0  -5  29    9.34    0.38
   1  -5  28    0.55    0.15
   1  -5  28    0.71    0.31
   2  -5  27    1.63    0.37
   2  -5  27    1.88    0.23
   3  -5  26    1.16    0.23
   4  -5  25    2.62    0.31
   5  -5  24    0.06    0.21
   6  -5  23    2.95    0.38
   7  -5  22    1.59    0.36
   8  -5  21   -0.19    0.30
   9  -5  20    0.48    0.34
   6   6 -34    0.01    0.35
   5   6 -33    0.32    0.32
   4   6 -32   -0.01    0.32
  -3  -6  31    2.54    0.45
   3   6 -31    2.56    0.40
  -2  -6  30    1.83    0.41
   2   6 -30    2.31    0.41
  -1  -6  29    1.00    0.19
  -1  -6  29    1.42    0.37
   0  -6  28    1.37    0.21
   0  -6  28    0.98    0.32
   1  -6  27    0.14    0.17
   1  -6  27    0.33    0.29
   2  -6  26    0.28    0.19
   3  -6  25   14.00    0.64
   4  -6  24    8.26    0.53
   5  -6  23    5.24    0.48
   6  -6  22   -0.15    0.25
   7  -6  21    0.62    0.33
   8  -6  20    1.07    0.36
   9  -6  19    0.78    0.39
   6   7 -33    1.72    0.44
   5   7 -32    0.50    0.36
   4   7 -31    2.26    0.40
  -3  -7  30    6.75    0.68
   3   7 -30    7.63    0.58
  -2  -7  29    1.68    0.28
  -2  -7  29    2.27    0.44
   2   7 -29    2.34    0.40
  -1  -7  28    0.20    0.19
  -1  -7  28    0.33    0.30
   0  -7  27    4.46    0.39
   0  -7  27    4.20    0.49
   1  -7  26    6.99    0.46
   1  -7  26    7.20    0.62
   2  -7  25    3.83    0.38
   3  -7  24    7.66    0.53
   4  -7  23    4.07    0.44
   5  -7  22    4.76    0.50
   6  -7  21    0.40    0.30
   7  -7  20    1.96    0.43
   8  -7  19    2.11    0.46
   5   8 -31    0.57    0.38
   4   8 -30    0.07    0.33
  -3  -8  29    2.79    0.49
  -3  -8  29    2.31    0.36
   3   8 -29    3.30    0.47
  -2  -8  28    6.43    0.62
  -2  -8  28    5.54    0.48
  -1  -8  27    0.04    0.30
  -1  -8  27    0.28    0.24
   0  -8  26    2.40    0.34
   0  -8  26    1.87    0.40
   1  -8  25   17.88    0.80
   2  -8  24    1.73    0.34
   3  -8  23    6.59    0.55
   4  -8  22   -0.13    0.26
   5  -8  21    3.01    0.46
   6  -8  20    4.13    0.53
   7  -8  19    0.45    0.37
  -4  -9  29    0.29    0.30
   4   9 -29   -0.13    0.34
  -3  -9  28    0.09    0.27
  -3  -9  28   -0.05    0.32
  -2  -9  27    0.16    0.27
  -2  -9  27    0.23    0.31
  -1  -9  26    5.74    0.54
  -1  -9  26    4.69    0.55
   0  -9  25    0.97    0.37
   0  -9  25    1.81    0.35
   1  -9  24   -0.02    0.25
   2  -9  23    0.18    0.27
   3  -9  22    0.18    0.29
   4  -9  21    0.35    0.32
   5  -9  20   -0.19    0.31
   6  -9  19    1.66    0.44
  -3 -10  27    0.00    0.29
  -2 -10  26   -0.02    0.29
  -1 -10  25    3.39    0.48
   0 -10  24    3.61    0.49
   1 -10  23    2.51    0.42
   2 -10  22    0.43    0.32
   3 -10  21    0.60    0.36
   4 -10  20    3.50    0.54
   0 -11  23    1.12    0.38
   1 -11  22    0.11    0.33
  -1   6  43    3.67    0.50
   0   6  42    0.38    0.33
   1   6  41    2.81    0.46
   2   6  40    2.40    0.44
   3   6  39   -0.50    0.29
   4   6  38    0.03    0.31
   5   6  37    1.04    0.39
  -3   5  44   -0.28    0.27
   3  -5 -44    0.47    0.29
  -2   5  43    4.91    0.53
   2  -5 -43    4.82    0.47
  -1   5  42   13.66    0.92
  -1   5  42   15.18    0.80
   0   5  41    6.38    0.64
   0   5  41    6.29    0.53
   1   5  40   -0.01    0.34
   1   5  40   -0.05    0.26
   2   5  39    0.37    0.28
   3   5  38    0.59    0.31
   4   5  37    2.32    0.43
   5   5  36    0.36    0.33
   6   5  35    1.27    0.39
  -4   4  44    0.46    0.30
   4  -4 -44    0.18    0.30
  -3   4  43    4.37    0.47
   3  -4 -43    4.38    0.48
  -2   4  42   -0.03    0.26
   2  -4 -42    0.10    0.25
  -1   4  41    4.60    0.58
  -1   4  41    4.75    0.46
   1  -4 -41    4.94    0.46
   0   4  40    3.51    0.39
   0   4  40    3.72    0.52
   1   4  39    0.04    0.23
   1   4  39   -0.01    0.30
   2   4  38    0.13    0.23
   3   4  37    0.91    0.31
   4   4  36   21.70    0.92
   5   4  35    6.67    0.58
   6   4  34   -0.06    0.30
   7   4  33    0.72    0.37
   8   4  32   -0.15    0.34
   5  -3 -44    0.48    0.35
  -4   3  43    4.78    0.48
   4  -3 -43    4.50    0.53
  -3   3  42   18.62    0.85
   3  -3 -42   21.44    0.94
  -2   3  41   10.33    0.83
  -2   3  41   11.63    0.62
   2  -3 -41   11.74    0.67
  -1   3  40    0.11    0.30
  -1   3  40    0.37    0.20
   1  -3 -40    0.41    0.25
   0   3  39    0.04    0.30
   0   3  39    0.00    0.20
   1   3  38   -0.02    0.19
   1   3  38    0.48    0.33
   2   3  37    2.76    0.35
   2   3  37    3.08    0.47
   3   3  36   -0.09    0.23
   4   3  35    9.04    0.59
   5   3  34    1.87    0.36
   6   3  33    0.33    0.29
   7   3  32    0.06    0.30
   8   3  31    2.19    0.44
   5  -2 -43    0.45    0.33
   4  -2 -42    1.07    0.34
  -3   2  41    3.09    0.35
   3  -2 -41    2.79    0.39
  -2   2  40    1.94    0.28
  -2   2  40    1.13    0.40
   2  -2 -40    1.98    0.36
  -1   2  39    0.36    0.18
  -1   2  39    0.29    0.30
   1  -2 -39    0.69    0.26
   0   2  38    0.82    0.34
   1   2  37   10.32    0.75
   1   2  37   10.45    0.52
   2   2  36   19.32    1.00
   2   2  36   20.62    0.78
   3   2  35   10.26    0.55
   4   2  34    2.46    0.33
   5   2  33    0.93    0.28
   6   2  32    0.30    0.27
   7   2  31    0.85    0.32
   8   2  30    0.41    0.34
   9   2  29    0.80    0.40
   6  -1 -43    4.10    0.56
   5  -1 -42   12.48    0.77
   4  -1 -41   12.81    0.77
  -3   1  40    0.36    0.18
   3  -1 -40    0.25    0.25
  -2   1  39    0.45    0.17
  -2   1  39    0.50    0.32
   2  -1 -39    0.16    0.25
  -1   1  38    1.35    0.35
  -1   1  38    2.17    0.23
   1  -1 -38    1.29    0.30
   0   1  37    1.14    0.34
   0   1  37    1.37    0.20
   0  -1 -37    1.36    0.30
   1   1  36    0.31    0.28
   1   1  36    0.17    0.15
   2   1  35   20.37    0.96
   2   1  35   19.11    0.70
   3   1  34   22.47    0.80
   4   1  33    0.45    0.21
   5   1  32    0.08    0.21
   6   1  31    0.65    0.26
   7   1  30    2.46    0.38
   8   1  29    3.00    0.44
   9   1  28    0.62    0.35
   6   0 -42    0.32    0.37
   5   0 -41    7.03    0.67
   4   0 -40    3.85    0.50
  -3   0  39    0.02    0.15
   3   0 -39    0.07    0.27
  -2   0  38    0.94    0.36
   2   0 -38    0.24    0.24
  -1   0  37    1.14    0.16
  -1   0  37    0.84    0.35
   1   0 -37    1.07    0.30
   0   0  36   11.32    0.42
   0   0  36   11.40    0.76
   0   0 -36   10.76    0.60
   1   0  35    0.61    0.14
   1   0  35    0.37    0.29
   2   0  34    2.42    0.42
   2   0  34    2.38    0.24
   3   0  33    0.33    0.17
   4   0  32    3.67    0.35
   5   0  31    0.04    0.20
   6   0  30    0.35    0.24
   7   0  29    2.41    0.38
   8   0  28    1.96    0.39
   9   0  27    4.06    0.52
  10   0  26    0.19    0.36
   6   1 -41    3.55    0.54
   5   1 -40    0.03    0.30
   4   1 -39   -0.22    0.25
  -3  -1  38   20.59    0.66
   3   1 -38   20.17    0.90
  -2  -1  37    9.79    0.76
  -2  -1  37    9.03    0.36
   2   1 -37   10.10    0.61
  -1  -1  36    0.05    0.08
  -1  -1  36   -0.10    0.25
   1   1 -36   -0.23    0.24
   0  -1  35    0.62    0.28
   0  -1  35    0.69    0.11
   0   1 -35    0.36    0.23
   1  -1  34    1.80    0.37
   1  -1  34    1.80    0.18
   2  -1  33   14.97    0.82
   2  -1  33   14.36    0.51
   3  -1  32    7.17    0.38
   4  -1  31    5.80    0.38
   5  -1  30    6.93    0.45
   6  -1  29    1.50    0.29
   7  -1  28    0.43    0.25
   8  -1  27    0.40    0.30
   9  -1  26    5.75    0.59
  10  -1  25    3.26    0.53
   7   2 -41    3.83    0.56
   6   2 -40    2.25    0.47
   5   2 -39    0.11    0.30
   4   2 -38    0.69    0.31
   3   2 -37    2.89    0.42
  -2  -2  36   17.53    0.49
  -2  -2  36   18.78    1.01
   2   2 -36   17.71    0.85
  -1  -2  35    4.52    0.55
   1   2 -35    5.96    0.52
   0  -2  34    2.72    0.42
   0   2 -34    1.96    0.33
   1  -2  33    0.77    0.11
   2  -2  32    0.61    0.31
   2  -2  32    0.23    0.12
   3  -2  31    3.51    0.27
   4  -2  30    0.40    0.18
   5  -2  29    0.56    0.21
   6  -2  28    8.00    0.50
   7  -2  27    0.28    0.25
   8  -2  26    0.29    0.30
   9  -2  25    2.90    0.48
  10  -2  24    0.85    0.41
   7   3 -40    0.36    0.43
   6   3 -39    0.00    0.31
   5   3 -38    2.04    0.41
   4   3 -37    9.45    0.65
   3   3 -36    0.05    0.26
  -2  -3  35    3.18    0.51
   2   3 -35    2.53    0.37
  -1  -3  34    1.09    0.34
   1   3 -34    1.65    0.34
   0  -3  33    0.16    0.26
   1  -3  32    0.31    0.28
   1  -3  32    0.38    0.09
   2  -3  31    5.94    0.60
   2  -3  31    5.67    0.29
   3  -3  30   21.88    0.72
   4  -3  29    0.04    0.16
   5  -3  28    2.93    0.33
   6  -3  27    0.29    0.24
   7  -3  26    4.26    0.44
   8  -3  25    3.38    0.44
   9  -3  24   -0.32    0.28
  10  -3  23    1.04    0.41
   6   4 -38   -0.14    0.32
   5   4 -37    1.74    0.42
   4   4 -36   21.56    0.99
   3   4 -35    0.33    0.31
  -2  -4  34    0.28    0.30
   2   4 -34    0.66    0.28
  -1  -4  33    2.24    0.43
   1   4 -33    2.36    0.36
   0  -4  32    2.84    0.15
   0  -4  32    2.76    0.42
   1  -4  31    0.40    0.30
   1  -4  31    0.35    0.11
   2  -4  30    6.62    0.61
   2  -4  30    6.30    0.32
   3  -4  29    8.00    0.41
   4  -4  28    1.70    0.25
   5  -4  27    4.37    0.40
   6  -4  26    0.05    0.23
   7  -4  25    4.67    0.48
   8  -4  24    2.90    0.45
   9  -4  23    1.12    0.38
   6   5 -37   -0.13    0.33
   5   5 -36    0.33    0.34
   4   5 -35    4.99    0.55
  -3  -5  34   -0.30    0.26
   3   5 -34    0.02    0.27
  -2  -5  33   -0.08    0.30
   2   5 -33   -0.22    0.25
  -1  -5  32   -0.01    0.30
   1   5 -32    0.03    0.25
   0  -5  31    0.12    0.27
   0  -5  31   -0.29    0.11
   1  -5  30    1.51    0.39
   1  -5  30    1.04    0.18
   2  -5  29    0.93    0.20
   2  -5  29    0.48    0.32
   3  -5  28    0.75    0.20
   4  -5  27    0.85    0.23
   5  -5  26    5.01    0.43
   6  -5  25    0.70    0.28
   7  -5  24    0.29    0.28
   8  -5  23    0.22    0.31
   9  -5  22    0.71    0.38
   6   6 -36    4.51    0.59
   5   6 -35    0.99    0.37
   4   6 -34    0.17    0.34
  -3  -6  33    0.80    0.37
   3   6 -33    0.32    0.33
  -2  -6  32    1.76    0.41
   2   6 -32    2.18    0.39
  -1  -6  31    8.93    0.43
  -1  -6  31   10.28    0.74
   0  -6  30    0.61    0.17
   0  -6  30    0.22    0.30
   1  -6  29    0.60    0.32
   1  -6  29    0.68    0.19
   2  -6  28    1.79    0.26
   3  -6  27    0.63    0.22
   4  -6  26    4.55    0.42
   5  -6  25    3.00    0.39
   6  -6  24    4.71    0.49
   7  -6  23    2.12    0.40
   8  -6  22    0.19    0.33
   5   7 -34   -0.25    0.33
   4   7 -33    0.36    0.33
   3   7 -32   -0.03    0.32
  -2  -7  31    1.34    0.39
  -2  -7  31    1.31    0.26
   2   7 -31    1.87    0.41
  -1  -7  30    5.95    0.42
  -1  -7  30    6.65    0.63
   0  -7  29    1.85    0.40
   0  -7  29    2.55    0.30
   1  -7  28    2.42    0.42
   1  -7  28    2.36    0.30
   2  -7  27    0.29    0.22
   3  -7  26    3.58    0.40
   4  -7  25   15.51    0.75
   5  -7  24   -0.07    0.26
   6  -7  23    3.57    0.48
   7  -7  22   -0.14    0.31
   8  -7  21    0.20    0.36
   4   8 -32    0.06    0.34
  -3  -8  31    5.26    0.49
   3   8 -31    5.61    0.58
  -2  -8  30    1.20    0.41
  -2  -8  30    1.49    0.30
  -1  -8  29   -0.14    0.30
  -1  -8  29   -0.04    0.21
   0  -8  28    1.11    0.37
   0  -8  28    2.06    0.32
   1  -8  27    1.93    0.31
   2  -8  26    0.72    0.27
   3  -8  25    0.20    0.26
   4  -8  24    3.52    0.45
   5  -8  23    7.22    0.64
   6  -8  22    0.24    0.33
   7  -8  21    1.68    0.46
  -3  -9  30    1.89    0.37
  -2  -9  29    1.00    0.39
  -2  -9  29    0.91    0.31
  -1  -9  28    0.37    0.26
  -1  -9  28    0.60    0.36
   0  -9  27    3.74    0.53
   0  -9  27    4.01    0.44
   1  -9  26    1.33    0.33
   2  -9  25    1.28    0.33
   3  -9  24    0.00    0.28
   4  -9  23    2.09    0.43
   5  -9  22    0.74    0.37
   6  -9  21    0.73    0.40
  -2 -10  28    0.04    0.30
  -1 -10  27    0.40    0.29
   0 -10  26    0.48    0.31
   1 -10  25    1.88    0.39
   2 -10  24    1.32    0.37
   3 -10  23    0.84    0.37
   4 -10  22    0.45    0.35
   1   6  43    3.73    0.51
   2   6  42   -0.03    0.34
   3   6  41    6.91    0.68
  -2   5  45    0.03    0.26
  -1   5  44   -0.27    0.27
   0   5  43    5.17    0.53
   1   5  42   11.90    0.84
   1   5  42   12.26    0.74
   2   5  41    5.88    0.58
   3   5  40   -0.17    0.28
   4   5  39    0.35    0.32
   5   5  38    5.61    0.59
   6   5  37    0.49    0.39
  -3   4  45   -0.40    0.23
   3  -4 -45    0.19    0.28
  -2   4  44    0.47    0.30
   2  -4 -44    0.95    0.31
  -1   4  43    3.88    0.45
   0   4  42   -0.26    0.25
   0   4  42   -0.18    0.33
   1   4  41   12.02    0.82
   1   4  41   11.96    0.66
   2   4  40    1.55    0.33
   3   4  39    1.42    0.33
   4   4  38    4.02    0.46
   5   4  37    1.04    0.36
   6   4  36    4.55    0.53
   7   4  35    0.26    0.34
  -4   3  45    0.17    0.27
   4  -3 -45    0.13    0.29
  -3   3  44    0.87    0.29
   3  -3 -44    1.08    0.33
  -2   3  43   12.16    0.66
   2  -3 -43   12.77    0.72
  -1   3  42   22.26    0.89
   1  -3 -42   22.93    0.95
   0   3  41   14.22    0.90
   0   3  41   13.83    0.66
   1   3  40    0.11    0.21
   1   3  40    0.30    0.34
   2   3  39    0.53    0.24
   2   3  39    0.18    0.33
   3   3  38    2.76    0.36
   4   3  37   10.77    0.64
   5   3  36    0.09    0.28
   6   3  35    3.97    0.48
   7   3  34    2.23    0.42
   8   3  33    0.94    0.39
   5  -2 -45   -0.42    0.29
   4  -2 -44    0.55    0.31
  -3   2  43    4.84    0.44
   3  -2 -43    4.28    0.49
  -2   2  42    0.42    0.23
   2  -2 -42    0.41    0.28
  -1   2  41   17.02    1.01
  -1   2  41   17.57    0.71
   1  -2 -41   18.00    0.83
   0   2  40    4.59    0.35
   0   2  40    4.29    0.54
   1   2  39    0.33    0.19
   1   2  39    0.08    0.30
   2   2  38    0.94    0.37
   2   2  38    0.79    0.22
   3   2  37    3.20    0.36
   4   2  36   24.38    0.94
   5   2  35    1.95    0.34
   6   2  34    0.18    0.27
   7   2  33    1.14    0.35
   8   2  32    1.28    0.39
   9   2  31    0.25    0.36
   5  -1 -44    0.37    0.32
   4  -1 -43   10.27    0.70
  -3   1  42   16.75    0.69
   3  -1 -42   15.65    0.81
  -2   1  41   10.35    0.50
   2  -1 -41   10.22    0.63
  -1   1  40    1.38    0.38
  -1   1  40    1.64    0.22
   1  -1 -40    1.77    0.33
   0   1  39    0.64    0.17
   0   1  39    0.11    0.29
   1   1  38    1.84    0.24
   1   1  38    2.11    0.43
   2   1  37   11.59    0.79
   2   1  37   10.66    0.52
   3   1  36    0.40    0.21
   4   1  35    9.43    0.54
   5   1  34    0.63    0.26
   6   1  33    1.69    0.33
   7   1  32    0.35    0.27
   8   1  31    0.73    0.31
   9   1  30    2.00    0.44
   6   0 -44   -0.18    0.32
   5   0 -43    5.98    0.63
   4   0 -42    0.58    0.36
  -3   0  41   13.98    0.57
   3   0 -41   12.81    0.78
  -2   0  40    3.66    0.28
   2   0 -40    4.73    0.50
  -1   0  39    0.53    0.33
  -1   0  39    0.48    0.13
   1   0 -39    0.57    0.28
   0   0  38    0.40    0.14
   0   0  38    0.43    0.31
   0   0 -38    0.48    0.27
   1   0  37    1.19    0.35
   1   0  37    1.54    0.19
   2   0  36   47.68    1.34
   2   0  36   47.01    1.70
   3   0  35   17.64    0.67
   4   0  34    0.07    0.20
   5   0  33    6.62    0.48
   6   0  32    0.13    0.25
   7   0  31    1.47    0.35
   8   0  30    0.11    0.30
   9   0  29    0.40    0.36
   6   1 -43    3.77    0.55
   5   1 -42   13.89    0.83
   4   1 -41    3.96    0.50
  -3  -1  40    0.05    0.15
   3   1 -40    0.28    0.28
  -2  -1  39    0.40    0.13
  -2  -1  39    0.41    0.31
   2   1 -39    0.23    0.29
  -1  -1  38    1.84    0.40
  -1  -1  38    1.68    0.15
   1   1 -38    1.70    0.36
   0  -1  37    1.53    0.39
   0  -1  37    1.41    0.15
   0   1 -37    1.13    0.32
   1  -1  36    0.52    0.31
   1  -1  36    0.21    0.12
   2  -1  35    6.02    0.62
   2  -1  35    6.34    0.34
   3  -1  34    1.91    0.24
   4  -1  33    2.54    0.29
   5  -1  32    0.29    0.21
   6  -1  31   10.42    0.60
   7  -1  30    6.33    0.54
   8  -1  29    0.39    0.31
   9  -1  28    0.30    0.32
   6   2 -42    0.36    0.36
   5   2 -41    6.75    0.63
   4   2 -40    1.98    0.40
   3   2 -39   -0.17    0.24
  -2  -2  38    0.55    0.31
  -2  -2  38    0.32    0.10
   2   2 -38    0.47    0.29
  -1  -2  37    8.81    0.70
   1   2 -37    9.74    0.65
   0  -2  36   44.40    1.63
   0  -2  36   44.28    1.09
   1  -2  35   18.98    0.57
   1  -2  35   20.04    1.01
   2  -2  34   10.90    0.42
   2  -2  34    9.69    0.71
   3  -2  33    2.82    0.26
   4  -2  32   -0.01    0.16
   5  -2  31    6.56    0.44
   6  -2  30    2.31    0.34
   7  -2  29    2.54    0.38
   8  -2  28    5.51    0.54
   9  -2  27    0.30    0.33
   6   3 -41    4.37    0.59
   5   3 -40   -0.44    0.32
   4   3 -39    1.37    0.39
   3   3 -38    2.67    0.44
  -2  -3  37    2.65    0.48
   2   3 -37    2.19    0.38
  -1  -3  36   -0.24    0.27
   1   3 -36    0.00    0.25
   0  -3  35   17.25    0.96
   1  -3  34   22.18    1.06
   1  -3  34   19.43    0.57
   2  -3  33    0.72    0.32
   2  -3  33    1.40    0.17
   3  -3  32    0.85    0.18
   4  -3  31    0.26    0.19
   5  -3  30   15.20    0.66
   6  -3  29    7.87    0.53
   7  -3  28    0.09    0.25
   8  -3  27    0.45    0.30
   9  -3  26    0.54    0.35
   6   4 -40    2.00    0.47
   5   4 -39    1.16    0.39
   4   4 -38    3.36    0.47
   3   4 -37   -0.20    0.27
  -2  -4  36   14.02    0.91
   2   4 -36   15.73    0.81
  -1  -4  35    2.19    0.45
   1   4 -35    2.99    0.43
   0  -4  34    0.29    0.08
   0  -4  34    0.09    0.30
   1  -4  33    0.13    0.10
   1  -4  33    0.26    0.26
   2  -4  32    0.17    0.14
   2  -4  32    0.61    0.32
   3  -4  31    3.13    0.30
   4  -4  30   -0.02    0.17
   5  -4  29    0.03    0.21
   6  -4  28    3.77    0.41
   7  -4  27    0.41    0.29
   8  -4  26    0.41    0.30
   9  -4  25    1.09    0.38
   6   5 -39    1.21    0.46
   5   5 -38    5.62    0.62
   4   5 -37    1.41    0.38
   3   5 -36   -0.23    0.29
  -2  -5  35    3.65    0.54
   2   5 -35    3.24    0.47
  -1  -5  34    5.24    0.60
   1   5 -34    4.35    0.50
   0  -5  33    7.10    0.62
   0  -5  33    6.85    0.32
   1  -5  32    0.10    0.29
   1  -5  32    0.27    0.14
   2  -5  31    2.18    0.24
   2  -5  31    1.54    0.40
   3  -5  30    0.36    0.19
   4  -5  29    1.80    0.28
   5  -5  28    0.02    0.22
   6  -5  27    0.74    0.28
   7  -5  26    2.76    0.42
   8  -5  25    0.33    0.32
   9  -5  24   -0.04    0.33
   5   6 -37    1.46    0.41
   4   6 -36    1.52    0.41
   3   6 -35    0.05    0.32
  -2  -6  34    1.92    0.47
   2   6 -34    2.06    0.41
  -1  -6  33    2.43    0.43
  -1  -6  33    2.20    0.24
   0  -6  32    0.22    0.15
   0  -6  32    0.31    0.32
   1  -6  31    0.53    0.19
   1  -6  31    0.85    0.36
   2  -6  30   -0.15    0.16
   3  -6  29    1.19    0.25
   4  -6  28    1.21    0.28
   5  -6  27   -0.06    0.23
   6  -6  26    0.42    0.29
   7  -6  25    4.13    0.51
   8  -6  24    0.68    0.35
   5   7 -36    0.16    0.34
   4   7 -35    0.81    0.39
   3   7 -34    0.12    0.33
  -2  -7  33    1.73    0.28
  -1  -7  32    1.46    0.41
  -1  -7  32    2.39    0.29
   0  -7  31    1.35    0.25
   0  -7  31    1.30    0.40
   1  -7  30    2.06    0.29
   1  -7  30    2.05    0.43
   2  -7  29    0.29    0.21
   3  -7  28    6.09    0.47
   4  -7  27    0.55    0.28
   5  -7  26    3.94    0.46
   6  -7  25    3.33    0.47
   7  -7  24    0.28    0.33
   8  -7  23    1.62    0.48
   4   8 -34   -0.12    0.34
  -3  -8  33    0.03    0.24
   3   8 -33    0.25    0.36
  -2  -8  32    3.29    0.38
  -1  -8  31    4.11    0.56
  -1  -8  31    4.96    0.44
   0  -8  30    0.48    0.21
   0  -8  30    0.15    0.32
   1  -8  29    3.26    0.38
   2  -8  28    1.29    0.30
   3  -8  27    0.53    0.28
   4  -8  26    1.23    0.34
   5  -8  25    1.94    0.41
   6  -8  24    5.31    0.57
   7  -8  23    3.22    0.53
  -3  -9  32    0.88    0.31
  -2  -9  31    0.72    0.30
  -1  -9  30    1.01    0.31
  -1  -9  30    1.31    0.43
   0  -9  29    0.10    0.36
   0  -9  29    0.48    0.27
   1  -9  28    0.57    0.28
   2  -9  27    0.41    0.28
   3  -9  26    1.40    0.36
   4  -9  25    0.03    0.31
   5  -9  24   -0.27    0.32
  -1 -10  29    0.15    0.29
   0 -10  28    1.58    0.38
   1 -10  27    0.89    0.33
   2 -10  26    0.48    0.32
   3 -10  25    0.96    0.38
   4 -10  24    1.01    0.40
  -1   5  46   -0.12    0.27
   0   5  45   -0.10    0.26
   1   5  44    0.54    0.32
   2   5  43    0.04    0.31
   3   5  42    4.84    0.54
   4   5  41    3.79    0.52
   5   5  40    0.69    0.39
  -2   4  46    0.53    0.28
   2  -4 -46   -0.05    0.28
  -1   4  45    0.68    0.30
   0   4  44    1.85    0.36
   1   4  43   11.37    0.67
   2   4  42    0.32    0.29
   3   4  41    5.10    0.52
   4   4  40    3.27    0.45
   5   4  39    1.31    0.37
   6   4  38   -0.18    0.33
  -3   3  46    0.36    0.27
   3  -3 -46    0.45    0.33
  -2   3  45    1.56    0.31
   2  -3 -45    1.68    0.37
  -1   3  44   -0.02    0.23
   1  -3 -44    0.38    0.29
   0   3  43    4.78    0.46
   1   3  42   16.63    0.76
   1   3  42   17.72    1.06
   2   3  41    2.53    0.54
   2   3  41    2.63    0.37
   3   3  40    0.58    0.26
   4   3  39    1.26    0.32
   5   3  38    1.90    0.39
   6   3  37    4.22    0.51
   7   3  36    0.32    0.34
   4  -2 -46   -0.04    0.30
  -3   2  45    0.01    0.21
   3  -2 -45   -0.24    0.27
  -2   2  44    0.95    0.26
   2  -2 -44    0.57    0.31
  -1   2  43   11.98    0.59
   1  -2 -43   12.31    0.72
   0   2  42   -0.19    0.20
   1   2  41    9.97    0.53
   1   2  41   10.84    0.81
   2   2  40    1.98    0.47
   2   2  40    1.74    0.28
   3   2  39    0.17    0.22
   4   2  38    0.50    0.26
   5   2  37    0.74    0.30
   6   2  36   13.57    0.73
   7   2  35    4.56    0.52
   8   2  34   -0.26    0.32
   5  -1 -46    0.17    0.36
   4  -1 -45    0.11    0.30
  -3   1  44    0.49    0.21
   3  -1 -44    0.23    0.31
  -2   1  43    4.18    0.37
   2  -1 -43    4.23    0.50
  -1   1  42   25.04    0.86
   1  -1 -42   27.01    1.08
   0   1  41    6.80    0.70
   0   1  41    6.37    0.38
   1   1  40    1.78    0.43
   1   1  40    1.96    0.24
   2   1  39    0.58    0.20
   2   1  39    0.49    0.34
   3   1  38   20.39    0.78
   4   1  37    4.93    0.44
   5   1  36    0.00    0.23
   6   1  35    3.21    0.41
   7   1  34    3.57    0.45
   8   1  33    0.39    0.33
   9   1  32    0.07    0.36
   5   0 -45   -0.01    0.32
   4   0 -44    2.83    0.48
  -3   0  43    6.03    0.39
   3   0 -43    5.05    0.56
  -2   0  42    0.07    0.17
   2   0 -42    0.25    0.28
  -1   0  41    6.56    0.35
   1   0 -41    7.03    0.58
   0   0  40    0.25    0.13
   0   0  40   -0.04    0.26
   1   0  39    0.63    0.31
   1   0  39    0.73    0.17
   2   0  38    1.32    0.35
   3   0  37    7.20    0.43
   4   0  36   27.60    0.96
   5   0  35   11.20    0.60
   6   0  34    1.20    0.31
   7   0  33    1.30    0.34
   8   0  32   -0.11    0.30
   9   0  31    0.35    0.35
   5   1 -44    0.06    0.34
   4   1 -43    4.19    0.53
   3   1 -42   22.68    1.05
  -2  -1  41   16.72    0.56
   2   1 -41   17.78    0.85
  -1  -1  40    1.70    0.16
   1   1 -40    2.08    0.38
   0  -1  39    0.75    0.13
   0  -1  39    0.44    0.33
   1  -1  38    1.81    0.42
   1  -1  38    2.23    0.21
   2  -1  37   11.81    0.78
   2  -1  37   10.69    0.46
   3  -1  36   -0.07    0.16
   4  -1  35    2.88    0.31
   5  -1  34    4.23    0.41
   6  -1  33    1.90    0.33
   7  -1  32    2.01    0.37
   8  -1  31    4.25    0.50
   9  -1  30    1.17    0.38
   5   2 -43    3.65    0.54
   4   2 -42    0.25    0.34
   3   2 -41   11.61    0.73
   2   2 -40    1.65    0.36
  -1  -2  39    0.17    0.27
   1   2 -39    0.38    0.30
   0  -2  38    0.14    0.08
   1  -2  37   11.03    0.80
   1  -2  37    9.90    0.37
   2  -2  36   18.25    0.61
   2  -2  36   18.36    1.00
   3  -2  35    2.95    0.27
   4  -2  34    0.83    0.21
   5  -2  33   -0.25    0.20
   6  -2  32    2.59    0.36
   7  -2  31    1.51    0.34
   8  -2  30    1.36    0.37
   9  -2  29    0.88    0.36
   5   3 -42    8.12    0.74
   4   3 -41    6.76    0.62
   3   3 -40    0.38    0.31
   2   3 -39    0.34    0.31
  -1  -3  38   -0.35    0.29
   1   3 -38   -0.02    0.25
   0  -3  37    6.57    0.63
   1  -3  36    0.74    0.36
   2  -3  35    9.91    0.73
   2  -3  35   10.20    0.41
   3  -3  34    1.17    0.20
   4  -3  33    2.58    0.29
   5  -3  32    0.84    0.25
   6  -3  31    2.10    0.34
   7  -3  30    5.92    0.51
   8  -3  29    2.63    0.43
   9  -3  28    0.89    0.37
   5   4 -41    3.43    0.54
   4   4 -40    3.74    0.51
   3   4 -39    0.53    0.33
   2   4 -38   -0.15    0.29
  -1  -4  37    0.57    0.36
   1   4 -37    0.80    0.31
   0  -4  36   27.29    1.26
   1  -4  35    9.58    0.72
   1  -4  35    8.44    0.34
   2  -4  34    2.39    0.45
   2  -4  34    2.01    0.22
   3  -4  33   10.70    0.48
   4  -4  32    2.17    0.29
   5  -4  31    8.51    0.52
   6  -4  30    1.33    0.31
   7  -4  29    1.56    0.36
   8  -4  28    2.76    0.45
   9  -4  27    0.10    0.32
   5   5 -40    1.04    0.39
   4   5 -39    0.74    0.36
   3   5 -38    1.02    0.37
   2   5 -37    4.33    0.52
  -1  -5  36    0.49    0.37
   0  -5  35    9.38    0.38
   0  -5  35   10.44    0.74
   1  -5  34    0.62    0.16
   1  -5  34    0.89    0.37
   2  -5  33    0.84    0.38
   2  -5  33    0.94    0.19
   3  -5  32    1.70    0.25
   4  -5  31    6.94    0.46
   5  -5  30    9.74    0.57
   6  -5  29    2.77    0.39
   7  -5  28   -0.01    0.28
   8  -5  27   -0.32    0.29
   5   6 -39    2.38    0.48
   4   6 -38    0.01    0.31
   3   6 -37    0.23    0.32
   2   6 -36    6.55    0.62
  -1  -6  35    9.36    0.46
   0  -6  34    0.49    0.34
   0  -6  34    0.99    0.19
   1  -6  33    1.67    0.23
   1  -6  33    1.47    0.41
   2  -6  32    0.11    0.18
   3  -6  31    0.72    0.23
   4  -6  30    1.31    0.29
   5  -6  29   -0.02    0.25
   6  -6  28    3.39    0.44
   7  -6  27   -0.34    0.26
   8  -6  26    0.48    0.37
   4   7 -37    0.01    0.32
   3   7 -36    0.02    0.31
  -1  -7  34    2.52    0.30
   0  -7  33    1.61    0.26
   0  -7  33    1.85    0.44
   1  -7  32    0.08    0.34
   1  -7  32    0.85    0.23
   2  -7  31    0.55    0.22
   3  -7  30    1.95    0.32
   4  -7  29    4.14    0.44
   5  -7  28    1.82    0.37
   6  -7  27   -0.16    0.29
   7  -7  26    0.86    0.37
  -2  -8  34    0.95    0.27
  -1  -8  33    0.33    0.22
   0  -8  32    0.21    0.21
   0  -8  32   -0.38    0.32
   1  -8  31    0.74    0.26
   2  -8  30    0.69    0.26
   3  -8  29   -0.10    0.24
   4  -8  28    1.19    0.34
   5  -8  27    2.77    0.44
   6  -8  26    0.54    0.35
  -2  -9  33    1.61    0.35
  -1  -9  32    0.85    0.29
   0  -9  31    0.29    0.26
   1  -9  30    1.72    0.35
   2  -9  29    1.02    0.32
   3  -9  28    0.02    0.27
   4  -9  27    0.77    0.33
   5  -9  26    1.30    0.40
   0 -10  30    0.28    0.31
   1 -10  29    0.57    0.31
   2 -10  28    2.74    0.44
   3 -10  27    0.48    0.35
   1   5  46   -0.16    0.27
   2   5  45   -0.41    0.28
   3   5  44    1.02    0.38
  -1   4  47    0.94    0.31
   0   4  46    0.99    0.31
   1   4  45    0.24    0.27
   2   4  44   -0.05    0.26
   3   4  43    4.89    0.52
   4   4  42    0.85    0.36
   5   4  41    3.53    0.51
  -2   3  47    1.79    0.33
   2  -3 -47    1.96    0.40
  -1   3  46    0.63    0.27
   0   3  45    0.20    0.23
   1   3  44    0.74    0.27
   2   3  43    4.64    0.46
   3   3  42   20.26    0.89
   4   3  41    7.43    0.60
   5   3  40   -0.33    0.28
   6   3  39    0.00    0.31
   7   3  38    1.79    0.42
  -3   2  47    1.22    0.30
   3  -2 -47    1.21    0.37
  -2   2  46   -0.06    0.20
   2  -2 -46   -0.02    0.29
  -1   2  45    0.24    0.20
   1  -2 -45   -0.27    0.28
   0   2  44    1.91    0.30
   1   2  43    4.21    0.39
   2   2  42   -0.14    0.22
   3   2  41   11.09    0.62
   4   2  40    1.48    0.33
   5   2  39   -0.07    0.26
   6   2  38    0.55    0.30
   7   2  37    1.59    0.38
   8   2  36    3.87    0.56
   4  -1 -47    1.04    0.37
  -3   1  46   -0.05    0.19
   3  -1 -46   -0.08    0.31
  -2   1  45    0.69    0.22
   2  -1 -45    0.97    0.34
  -1   1  44    0.88    0.21
   1  -1 -44    0.67    0.32
   0   1  43   10.01    0.50
   1   1  42   25.19    0.87
   2   1  41   17.97    0.73
   3   1  40    0.17    0.21
   4   1  39    0.06    0.21
   5   1  38    0.84    0.28
   6   1  37    1.05    0.32
   7   1  36    0.20    0.30
   8   1  35    0.68    0.35
   4   0 -46    0.56    0.38
  -3   0  45    0.06    0.18
   3   0 -45   -0.40    0.27
  -2   0  44    1.75    0.24
   2   0 -44    1.82    0.42
  -1   0  43    9.67    0.44
   1   0 -43   10.16    0.66
   0   0  42   -0.16    0.14
   1   0  41    6.22    0.37
   2   0  40    4.98    0.36
   2   0  40    4.95    0.65
   3   0  39   -0.15    0.18
   5   0  37    7.80    0.53
   6   0  36   14.07    0.71
   7   0  35    1.60    0.37
   8   0  34    0.25    0.32
   5   1 -46   -0.03    0.33
   4   1 -45    0.36    0.37
   3   1 -44    0.30    0.30
   2   1 -43   12.74    0.79
   1   1 -42   25.41    1.09
   0  -1  41    6.42    0.31
   1  -1  40    1.78    0.20
   1  -1  40    1.88    0.46
   2  -1  39    0.37    0.16
   2  -1  39    0.42    0.32
   3  -1  38    0.13    0.17
   4  -1  37    0.37    0.21
   5  -1  36    0.30    0.23
   6  -1  35   11.72    0.66
   7  -1  34    1.79    0.36
   8  -1  33    0.17    0.30
   9  -1  32    1.16    0.41
   5   2 -45   -0.17    0.35
   4   2 -44    0.95    0.40
   3   2 -43   13.63    0.83
   2   2 -42    0.52    0.32
   1   2 -41    9.93    0.70
   1  -2  39    0.96    0.37
   1  -2  39    0.45    0.13
   2  -2  38    0.74    0.33
   2  -2  38    0.64    0.16
   3  -2  37    2.86    0.28
   4  -2  36   15.34    0.65
   5  -2  35    2.92    0.35
   6  -2  34    2.22    0.36
   7  -2  33    1.96    0.37
   8  -2  32    3.11    0.46
   9  -2  31    0.37    0.36
   5   3 -44    0.72    0.38
   4   3 -43    5.01    0.60
   3   3 -42   20.49    0.99
   2   3 -41    2.77    0.47
   1   3 -40   -0.20    0.30
   1  -3  38   19.24    0.58
   1  -3  38   20.44    1.12
   2  -3  37    2.75    0.25
   2  -3  37    2.89    0.50
   3  -3  36    0.24    0.17
   4  -3  35    0.47    0.21
   5  -3  34   -0.07    0.20
   6  -3  33    0.18    0.25
   7  -3  32    0.21    0.27
   8  -3  31    5.07    0.54
   9  -3  30    1.18    0.39
   5   4 -43    3.37    0.54
   4   4 -42    1.00    0.42
   3   4 -41    4.79    0.55
   2   4 -40    1.33    0.40
   1   4 -39   -0.15    0.30
   1  -4  37    3.81    0.24
   1  -4  37    3.69    0.56
   2  -4  36   23.00    1.16
   2  -4  36   21.75    0.71
   3  -4  35    7.92    0.42
   4  -4  34    0.08    0.19
   5  -4  33   -0.06    0.21
   6  -4  32    0.35    0.26
   7  -4  31    2.14    0.38
   8  -4  30   -0.30    0.28
   4   5 -41    2.87    0.49
   3   5 -40    0.07    0.34
   2   5 -39    0.73    0.34
   1  -5  36   -0.17    0.31
   1  -5  36    0.12    0.13
   2  -5  35    2.39    0.27
   2  -5  35    2.52    0.53
   3  -5  34    1.44    0.25
   4  -5  33    0.03    0.20
   5  -5  32    2.16    0.33
   6  -5  31    9.62    0.63
   7  -5  30    6.80    0.58
   8  -5  29    0.08    0.32
   4   6 -40    2.26    0.46
   3   6 -39    0.36    0.37
   2   6 -38    0.31    0.32
   1  -6  35    2.81    0.28
   2  -6  34   -0.28    0.17
   3  -6  33    0.34    0.23
   4  -6  32   -0.07    0.21
   5  -6  31    0.13    0.24
   6  -6  30    1.24    0.34
   7  -6  29    1.19    0.36
   8  -6  28    0.43    0.36
   3   7 -38    2.68    0.50
   0  -7  35    2.18    0.29
   1  -7  34    3.30    0.34
   2  -7  33    0.96    0.27
   3  -7  32   -0.20    0.21
   4  -7  31    1.33    0.32
   5  -7  30    2.57    0.40
   6  -7  29    0.28    0.31
   7  -7  28   -0.20    0.31
  -1  -8  35    0.93    0.27
   0  -8  34    0.02    0.21
   1  -8  33    0.72    0.26
   2  -8  32    1.31    0.31
   3  -8  31    1.57    0.34
   4  -8  30   -0.15    0.26
   5  -8  29    0.24    0.29
   6  -8  28    0.54    0.34
  -1  -9  34    0.18    0.25
   0  -9  33    2.13    0.35
   1  -9  32    0.16    0.24
   2  -9  31    0.51    0.28
   3  -9  30    2.72    0.42
   4  -9  29    0.33    0.32
   5  -9  28    0.16    0.34
   0   4  48    4.86    0.53
   1   4  47    0.43    0.30
   2   4  46    0.24    0.28
   3   4  45    0.61    0.31
   4   4  44    0.53    0.34
  -1   3  48    0.51    0.28
   0   3  47    1.93    0.34
   1   3  46   -0.14    0.23
   2   3  45   -0.24    0.23
   3   3  44    1.09    0.33
   4   3  43    4.68    0.51
   5   3  42    6.59    0.63
   6   3  41    4.19    0.55
  -2   2  48   10.11    0.60
   2  -2 -48    9.77    0.73
  -1   2  47    4.04    0.40
   0   2  46    0.71    0.23
   1   2  45    0.90    0.25
   2   2  44    0.48    0.25
   3   2  43   13.81    0.71
   4   2  42   -0.12    0.28
   5   2  41    6.82    0.60
   6   2  40    3.19    0.47
   7   2  39    0.14    0.33
  -3   1  48    0.26    0.25
   3  -1 -48    0.68    0.37
  -2   1  47    0.26    0.20
   2  -1 -47    0.52    0.33
  -1   1  46    0.12    0.18
   1  -1 -46    0.00    0.27
   0   1  45    1.15    0.22
   1   1  44    0.90    0.22
   2   1  43   13.42    0.63
   3   1  42   24.68    0.94
   4   1  41    5.08    0.48
   5   1  40   -0.14    0.26
   6   1  39    0.50    0.32
   7   1  38    1.99    0.41
   8   1  37    2.39    0.48
   4   0 -48    5.32    0.65
   3   0 -47    1.78    0.44
   2   0 -46    0.21    0.30
  -1   0  45    0.99    0.19
   1   0 -45    0.68    0.32
   0   0  44    0.28    0.16
   1   0  43   10.71    0.50
   2   0  42   -0.09    0.19
   3   0  41   13.42    0.63
   4   0  40    3.28    0.38
   5   0  39    0.73    0.28
   6   0  38    0.69    0.30
   7   0  37    0.65    0.32
   8   0  36    2.32    0.43
   4   1 -47    1.27    0.43
   3   1 -46    0.34    0.35
   2   1 -45   -0.04    0.31
   1   1 -44    0.27    0.31
   1  -1  42   26.30    0.82
   2  -1  41   10.31    0.48
   3  -1  40   -0.06    0.19
   4  -1  39   -0.01    0.21
   5  -1  38    5.79    0.47
   6  -1  37    2.79    0.39
   7  -1  36    0.16    0.28
   8  -1  35    1.24    0.38
   4   2 -46    0.18    0.35
   3   2 -45    2.31    0.45
   2   2 -44    0.67    0.37
   1   2 -43    4.00    0.52
   1  -2  41   18.27    0.60
   2  -2  40    1.62    0.22
   3  -2  39    1.08    0.21
   4  -2  38   -0.05    0.19
   5  -2  37    3.52    0.39
   6  -2  36    7.32    0.54
   7  -2  35    3.97    0.47
   8  -2  34    1.08    0.36
   4   3 -45    0.15    0.34
   3   3 -44    1.34    0.42
   2   3 -43    4.17    0.56
   1   3 -42   16.89    0.92
   2  -3  39    0.33    0.15
   3  -3  38    2.54    0.27
   4  -3  37    0.25    0.20
   5  -3  36   -0.12    0.20
   6  -3  35    0.08    0.25
   7  -3  34   -0.36    0.25
   8  -3  33   -0.07    0.30
   4   4 -44    0.02    0.34
   3   4 -43    4.06    0.54
   2   4 -42    0.31    0.34
   2  -4  38    0.23    0.15
   3  -4  37    8.82    0.46
   4  -4  36   19.48    0.77
   5  -4  35    4.78    0.44
   6  -4  34    0.58    0.27
   7  -4  33   -0.02    0.28
   8  -4  32   -0.20    0.28
   4   5 -43    1.05    0.41
   3   5 -42    4.82    0.61
   2   5 -41    5.47    0.61
   2  -5  37    0.89    0.21
   3  -5  36   -0.09    0.18
   4  -5  35    6.73    0.47
   5  -5  34    1.56    0.31
   6  -5  33    0.81    0.30
   7  -5  32    0.15    0.30
   8  -5  31    0.10    0.32
   3   6 -41    7.93    0.75
   2  -6  36   12.32    0.57
   3  -6  35    3.80    0.38
   4  -6  34   -0.04    0.22
   5  -6  33    1.31    0.32
   6  -6  32    0.84    0.32
   7  -6  31   -0.15    0.29
   3   7 -40    0.19    0.36
   1  -7  36    0.30    0.21
   2  -7  35    3.07    0.36
   3  -7  34    2.34    0.35
   4  -7  33    0.64    0.29
   5  -7  32    1.33    0.35
   6  -7  31    1.53    0.39
   7  -7  30   -0.20    0.31
   1  -8  35    0.92    0.27
   2  -8  34    0.23    0.25
   3  -8  33    1.17    0.32
   4  -8  32   -0.10    0.27
   5  -8  31    0.34    0.31
   6  -8  30    0.18    0.34
   1  -9  34    1.58    0.34
   2  -9  33    0.82    0.31
   3  -9  32    0.08    0.30
   0   3  49    1.81    0.36
   1   3  48    0.20    0.27
   2   3  47    1.30    0.32
   3   3  46    1.06    0.33
   4   3  45   -0.07    0.28
   5   3  44    0.20    0.32
  -1   2  49    1.44    0.31
   0   2  48   17.31    0.77
   1   2  47    0.20    0.23
   2   2  46   -0.08    0.22
   3   2  45    2.31    0.36
   4   2  44    0.75    0.31
   5   2  43    4.41    0.50
   6   2  42    0.36    0.33
   2  -1 -49    8.70    0.73
  -1   1  48    0.45    0.22
   0   1  47    3.87    0.36
   1   1  46    0.46    0.21
   2   1  45    0.18    0.20
   3   1  44    0.63    0.24
   4   1  43    4.28    0.45
   5   1  42   14.82    0.76
   6   1  41    4.42    0.50
   7   1  40    0.78    0.37
   3   0 -49    1.68    0.46
   2   0 -48   19.16    1.01
   0   0  46    0.05    0.15
   1   0  45    1.06    0.21
   2   0  44    2.53    0.30
   3   0  43    6.68    0.47
   4   0  42   -0.07    0.24
   5   0  41    6.22    0.53
   6   0  40    1.46    0.36
   7   0  39   -0.08    0.30
   3   1 -48   -0.01    0.31
   2   1 -47    3.79    0.52
   1   1 -46    0.78    0.35
   1  -1  44    0.80    0.18
   2  -1  43    4.64    0.36
   3  -1  42   17.80    0.71
   4  -1  41   12.53    0.63
   5  -1  40    0.08    0.26
   6  -1  39    3.46    0.44
   7  -1  38    3.14    0.46
   8  -1  37    1.25    0.41
   3   2 -47    2.50    0.50
   2   2 -46   -0.20    0.33
   1   2 -45    0.75    0.35
   2  -2  42    0.32    0.18
   3  -2  41    2.61    0.30
   4  -2  40    1.30    0.27
   5  -2  39    0.59    0.26
   6  -2  38    0.21    0.26
   7  -2  37    1.12    0.33
   8  -2  36    6.13    0.61
   3   3 -46    0.98    0.41
   2   3 -45   -0.11    0.34
   2  -3  41   10.35    0.45
   3  -3  40    0.44    0.19
   4  -3  39    0.62    0.23
   5  -3  38    0.49    0.25
   6  -3  37    0.21    0.26
   7  -3  36    0.47    0.30
   8  -3  35   -0.14    0.30
   3   4 -45    0.65    0.37
   2   4 -44   -0.19    0.30
   3  -4  39    0.82    0.22
   4  -4  38    3.08    0.35
   5  -4  37    1.52    0.31
   6  -4  36    1.45    0.33
   7  -4  35    0.45    0.30
   8  -4  34    0.38    0.33
   3   5 -44    0.52    0.42
   2   5 -43    0.28    0.38
   3  -5  38    2.06    0.29
   4  -5  37    0.92    0.26
   5  -5  36   -0.10    0.24
   6  -5  35    0.84    0.31
   7  -5  34   -0.45    0.26
   2  -6  38    0.03    0.19
   3  -6  37    3.98    0.38
   4  -6  36    4.44    0.43
   5  -6  35    1.20    0.32
   6  -6  34    0.00    0.28
   7  -6  33    0.99    0.37
   2  -7  37    1.64    0.29
   3  -7  36    0.00    0.23
   4  -7  35   -0.01    0.25
   5  -7  34    0.42    0.30
   6  -7  33    0.24    0.31
   2  -8  36    3.32    0.41
   3  -8  35    2.45    0.38
   4  -8  34   -0.05    0.27
   5  -8  33    1.01    0.40
   0   2  50    2.33    0.36
   1   2  49    8.54    0.57
   2   2  48    9.97    0.63
   3   2  47    2.30    0.37
   4   2  46    0.66    0.31
   5   2  45   -0.19    0.29
   0   1  49    4.35    0.41
   1   1  48    0.52    0.25
   2   1  47    3.93    0.40
   3   1  46    0.30    0.25
   4   1  45    0.45    0.28
   5   1  44    0.89    0.31
   6   1  43    2.44    0.42
   2   0 -50    3.18    0.52
   1   0  47    4.25    0.36
   2   0  46    0.39    0.21
   3   0  45    0.38    0.22
   4   0  44    2.35    0.36
   5   0  43    6.34    0.55
   6   0  42    0.26    0.30
   7   0  41    2.44    0.43
   2   1 -49    2.06    0.48
   2  -1  45    1.04    0.22
   3  -1  44    0.89    0.23
   4  -1  43   11.54    0.61
   5  -1  42   12.57    0.70
   6  -1  41    2.31    0.40
   7  -1  40    0.57    0.34
   2   2 -48   10.40    0.81
   3  -2  43    5.39    0.41
   4  -2  42    0.37    0.25
   5  -2  41    5.07    0.48
   6  -2  40    2.81    0.41
   7  -2  39    2.08    0.41
   2   3 -47    1.63    0.45
   3  -3  42   20.40    0.76
   4  -3  41    4.71    0.42
   5  -3  40   -0.33    0.22
   6  -3  39   -0.16    0.26
   7  -3  38    2.18    0.41
   2   4 -46    0.23    0.35
   3  -4  41    5.68    0.42
   4  -4  40    3.44    0.37
   5  -4  39    0.62    0.26
   6  -4  38    0.58    0.28
   7  -4  37    0.14    0.29
   3  -5  40    0.06    0.20
   4  -5  39    0.67    0.26
   5  -5  38    4.79    0.47
   6  -5  37    1.39    0.35
   7  -5  36   -0.28    0.27
   3  -6  39   -0.01    0.21
   4  -6  38   -0.19    0.22
   5  -6  37    0.42    0.29
   6  -6  36    4.63    0.51
   3  -7  38    2.08    0.35
   4  -7  37    0.70    0.30
   5  -7  36   -0.12    0.28
   1   1  50   -0.02    0.22
   2   1  49    1.41    0.32
   3   1  48    0.00    0.26
   4   1  47    0.62    0.30
   5   1  46    0.08    0.28
   2   0  48   17.37    0.74
   3   0  47    1.30    0.31
   4   0  46    1.52    0.32
   5   0  45    0.12    0.27
   6   0  44   -0.10    0.29
   3  -1  46   -0.22    0.20
   4  -1  45    0.48    0.24
   5  -1  44    1.24    0.32
   6  -1  43    4.49    0.49
   3  -2  45    0.20    0.21
   4  -2  44    0.35    0.23
   5  -2  43    0.54    0.27
   6  -2  42    0.06    0.27
   7  -2  41    3.52    0.49
   4  -3  43    5.44    0.45
   5  -3  42    5.13    0.48
   6  -3  41    7.53    0.60
   7  -3  40    0.68    0.34
   4  -4  42    1.13    0.28
   5  -4  41    3.01    0.39
   6  -4  40    2.23    0.39
   4  -5  41    3.17    0.38
   5  -5  40    0.73    0.30
   6  -5  39    1.14    0.35
   4  -6  40    1.77    0.35
   5  -6  39    1.17    0.34
   3   0  49    2.37    0.37
   4   0  48    5.47    0.52
   4  -1  47    1.12    0.31
   5  -1  46    0.00    0.26
   4  -2  46   -0.37    0.22
   5  -2  45    0.03    0.27
   4  -3  45    0.46    0.25
   5  -3  44    0.72    0.30
   5  -4  43    1.73    0.35
   0   0   0    0.00    0.00
;
_shelx_hkl_checksum     24729
_shelx_res_file
;
TITL shelxt_a.res in I4(1)/a
 shelx.res created by SHELXL-2016/4 at 09:51:23 on 06-May-2019
CELL  0.71073   9.2846   9.2846  38.0693   90.000   90.000   90.000
ZERR     4.00   0.0007   0.0007   0.0039    0.000    0.000    0.000
LATT   2
SYMM  1/2 - X, - Y, 1/2 + Z
SYMM  3/4 - Y, 1/4 + X, 1/4 + Z
SYMM  3/4 + Y, 3/4 - X, 3/4 + Z
SFAC  C    H    N    O    CL   CO
UNIT  120 112 24 16 16 4
MERG   2
OMIT    -1.00 180.00
DFIX     0.820   0.020 H1O1 O1
DFIX     0.820   0.020 H2O1 O1
FMAP   2
PLAN   20
SIZE     0.300   0.350   0.350
ACTA
BOND
BOND   $H
CONF
LIST   6
L.S.  99
TEMP    23.00
WGHT    0.065900    2.611900
FVAR       0.08676
Co1   6    0.500000    0.750000    0.625000    10.25000    0.03585    0.03585 =
         0.02628    0.00000    0.00000    0.00000
Cl1   5    0.500000    0.750000    0.458780    10.50000    0.12000    0.14981 =
         0.02202    0.00000    0.00000    0.06604
Cl2   5    0.000000    0.250000    0.518479    10.50000    0.11572    0.05135 =
         0.10353    0.00000    0.00000   -0.00102
N2    3    0.500000    0.750000    0.575417    10.50000    0.03726    0.03589 =
         0.02494    0.00000    0.00000    0.00010
N1    3    0.308781    0.855957    0.615898    11.00000    0.04245    0.04218 =
         0.02744    0.00029   -0.00145   -0.00001
O1    4    0.190424    0.530197    0.529540    11.00000    0.07325    0.08498 =
         0.08140   -0.00584    0.00738   -0.00335
C6    1    0.390539    0.812071    0.557989    11.00000    0.04046    0.04182 =
         0.02815   -0.00111   -0.00225    0.00167
C5    1    0.278586    0.870861    0.581273    11.00000    0.04078    0.04899 =
         0.02915   -0.00037   -0.00275    0.00402
C1    1    0.213072    0.905218    0.639398    11.00000    0.05411    0.05571 =
         0.02917   -0.00051    0.00416    0.00140
AFIX  43
H1    2    0.233771    0.896268    0.663200    11.00000   -1.20000
AFIX   0
C7    1    0.388570    0.816543    0.521623    11.00000    0.05357    0.06481 =
         0.02808   -0.00117   -0.00629    0.01482
AFIX  43
H7    2    0.314890    0.862669    0.509485    11.00000   -1.20000
AFIX   0
C8    1    0.500000    0.750000    0.504179    10.50000    0.06505    0.06870 =
         0.02103    0.00000    0.00000    0.01628
C2    1    0.086761    0.967823    0.629633    11.00000    0.05355    0.08514 =
         0.04619   -0.00331    0.01139    0.01729
AFIX  43
H2    2    0.022044    1.000078    0.646538    11.00000   -1.20000
AFIX   0
C4    1    0.153681    0.933616    0.569895    11.00000    0.05909    0.11618 =
         0.03464   -0.00136   -0.00578    0.03474
AFIX  43
H4    2    0.134770    0.943043    0.546016    11.00000   -1.20000
AFIX   0
C3    1    0.055937    0.982836    0.594621    11.00000    0.05797    0.13486 =
         0.05192   -0.00356   -0.00346    0.04298
AFIX  43
H3    2   -0.029809    1.025672    0.587528    11.00000   -1.20000
AFIX   0
H2O1  2    0.141629    0.456618    0.527335    11.00000    0.05654
H1O1  2    0.150680    0.588828    0.515687    11.00000    0.08512
HKLF 4
REM  shelxt_a.res in I4(1)/a
REM R1 =  0.0438 for    1628 Fo > 4sig(Fo)  and  0.0604 for all    2054 data
REM    112 parameters refined using      2 restraints
END
WGHT      0.0655      2.6856
REM Highest difference peak  0.685,  deepest hole -0.409,  1-sigma level  0.064
Q1    1   0.0817  0.2544  0.5311  11.00000  0.05    0.69
Q2    1   0.5568  0.8031  0.4686  11.00000  0.05    0.37
Q3    1   0.5000  0.7500  0.4843  10.50000  0.05    0.24
Q4    1   0.0444  0.8851  0.6241  11.00000  0.05    0.22
Q5    1   0.0750  1.0049  0.6090  11.00000  0.05    0.20
Q6    1   0.5000  0.7500  0.4485  10.50000  0.05    0.19
Q7    1   0.2180  0.9394  0.5728  11.00000  0.05    0.19
Q8    1   0.0377  0.9071  0.5869  11.00000  0.05    0.18
Q9    1   0.5845  0.7709  0.5127  11.00000  0.05    0.18
Q10   1   0.3983  0.8396  0.5400  11.00000  0.05    0.18
Q11   1  -0.0441  0.9552  0.5886  11.00000  0.05    0.18
Q12   1   0.4080  0.7971  0.4653  11.00000  0.05    0.18
Q13   1   0.1256  0.9780  0.5788  11.00000  0.05    0.17
Q14   1   0.0830  1.0212  0.5905  11.00000  0.05    0.17
Q15   1   0.1226  0.6044  0.5351  11.00000  0.05    0.17
Q16   1   0.1578  0.9698  0.5699  11.00000  0.05    0.17
Q17   1   0.1618  1.0104  0.5432  11.00000  0.05    0.15
Q18   1   0.0701  0.1816  0.5017  11.00000  0.05    0.15
Q19   1   0.3411  0.8584  0.5684  11.00000  0.05    0.15
Q20   1   0.4691  0.8657  0.4573  11.00000  0.05    0.14
;
_shelx_res_checksum     99532
