# Supplementary material for: Crystal structure and photoluminescent properties of bis­(4′-chloro-2,2′:6′,2′′-terpyrid­yl)cobalt(II) dichloride tetra­hydrate
Source: Acta Crystallogr E Crystallogr Commun. 2020 Mar 5;76(Pt 4):496–9. doi: 10.1107/S205698902000287X (PMC7133030; doi:10.1107/S205698902000287X)
Supplement: Supplementary file 2 [file e-76-00496-Isup2.hkl]

data_I                                                                          
_shelx_title ' shelxt_a.res in I4(1)/a'                                         
_shelx_refln_list_code          4                                               
_shelx_F_calc_maximum      360.90                                               
_exptl_crystal_F_000      1508.00                                               
_reflns_d_resolution_high  0.7477                                               
                                                                                
loop_                                                                           
 _space_group_symop_operation_xyz                                               
 'x, y, z'                                                                      
 '-x+1/2, -y, z+1/2'                                                            
 '-y+3/4, x+1/4, z+1/4'                                                         
 'y+3/4, -x+3/4, z+3/4'                                                         
 'x+1/2, y+1/2, z+1/2'                                                          
 '-x+1, -y+1/2, z+1'                                                            
 '-y+5/4, x+3/4, z+3/4'                                                         
 'y+5/4, -x+5/4, z+5/4'                                                         
 '-x, -y, -z'                                                                   
 'x-1/2, y, -z-1/2'                                                             
 'y-3/4, -x-1/4, -z-1/4'                                                        
 '-y-3/4, x-3/4, -z-3/4'                                                        
 '-x+1/2, -y+1/2, -z+1/2'                                                       
 'x, y+1/2, -z'                                                                 
 'y-1/4, -x+1/4, -z+1/4'                                                        
 '-y-1/4, x-1/4, -z-1/4'                                                        
                                                                                
_cell_length_a     9.2846                                                       
_cell_length_b     9.2846                                                       
_cell_length_c    38.0693                                                       
_cell_angle_alpha  90.000                                                       
_cell_angle_beta   90.000                                                       
_cell_angle_gamma  90.000                                                       
                                                                                
_shelx_F_squared_multiplier     1.000                                           
                                                                                
loop_                                                                           
 _refln_index_h                                                                 
 _refln_index_k                                                                 
 _refln_index_l                                                                 
 _refln_F_squared_calc                                                          
 _refln_F_squared_meas                                                          
 _refln_F_squared_sigma                                                         
 _refln_observed_status                                                         
   0   2   0      34155.82      36324.54       671.49 o                         
   2   2   0     124340.55     122568.41      1435.23 o                         
  -2   4   0      25953.10      26009.28       282.08 o                         
   0   4   0      40529.01      40228.36       361.62 o                         
   2   4   0     130247.99     128271.13      1451.01 o                         
   4   4   0      15409.18      14206.64       219.55 o                         
  -4   6   0       9786.18       9592.71       320.83 o                         
  -2   6   0      15346.91      14572.95       215.79 o                         
   0   6   0      11991.17      11448.78       176.17 o                         
   2   6   0      12820.91      12627.52       177.37 o                         
   4   6   0      15399.89      15897.45       234.04 o                         
   6   6   0       7265.91       7262.72       123.46 o                         
  -6   8   0       3015.75       3255.60        75.57 o                         
  -4   8   0       2382.72       2307.22        75.51 o                         
  -2   8   0       5661.97       5637.90       130.92 o                         
   0   8   0       4231.59       4170.28        84.90 o                         
   2   8   0       7956.87       7934.62       137.97 o                         
   4   8   0      10237.39       8958.92       128.56 o                         
   6   8   0       1749.52       1710.39        58.16 o                         
   8   8   0        246.79        201.43        37.01 o                         
  -6  10   0        355.58        345.53        35.03 o                         
  -4  10   0       2278.92       2295.05        86.25 o                         
  -2  10   0       2205.76       2267.62        84.15 o                         
   0  10   0       3261.79       3146.29       189.97 o                         
   2  10   0       1558.44       1642.77        57.40 o                         
   4  10   0        355.97        411.32        79.73 o                         
   6  10   0        809.23        810.36        90.34 o                         
  -2  12   0        797.01       1018.95        92.99 o                         
   0  12   0        265.90        236.47        62.44 o                         
   2  12   0        188.99        216.54        65.10 o                         
   0   1   1      28217.60      17690.12       265.84 o                         
  -1   2   1        442.76        414.29         7.10 o                         
   1   2   1     110499.72     110349.03      1639.21 o                         
  -2   3   1         37.66         30.82         5.16 o                         
   0   3   1        182.59        137.34         6.18 o                         
   2   3   1       7121.97       7718.63        62.45 o                         
  -3   4   1       5348.44       5620.95        50.30 o                         
  -1   4   1        878.93        968.90        13.40 o                         
   1   4   1       4966.05       5891.14        43.58 o                         
   3   4   1       3813.48       4311.67        39.65 o                         
  -4   5   1         62.18         45.36        12.96 o                         
  -2   5   1       3137.49       3285.48        32.15 o                         
   0   5   1        974.49       1068.40        13.38 o                         
   2   5   1       6128.38       5962.05        50.36 o                         
   4   5   1        832.06        851.13        19.77 o                         
  -5   6   1       1351.12       1383.87        46.68 o                         
  -3   6   1        764.29        795.15        23.76 o                         
  -1   6   1       1510.61       1493.16        25.67 o                         
   1   6   1          3.09         -3.09         7.13 o                         
   3   6   1       5648.30       5370.51        56.31 o                         
   5   6   1        347.89        317.25        26.70 o                         
  -6   7   1        262.67        238.84        17.63 o                         
  -4   7   1        650.79        643.48        32.20 o                         
  -2   7   1        122.46        106.46         9.91 o                         
   0   7   1       1320.59       1241.88        20.85 o                         
   2   7   1        514.28        545.15        16.75 o                         
   4   7   1       7275.88       7279.79        75.60 o                         
   6   7   1        796.78        763.61        28.87 o                         
  -7   8   1        310.63        336.84        21.07 o                         
  -5   8   1       1580.33       1695.50        42.00 o                         
  -3   8   1        643.47        654.67        21.73 o                         
  -1   8   1        141.04        128.79        19.57 o                         
   1   8   1         78.21         43.89        14.42 o                         
   3   8   1        398.60        370.42        21.02 o                         
   5   8   1        818.57        837.94        26.01 o                         
   7   8   1         54.00         47.19        20.97 o                         
  -8   9   1         10.68        -17.97        35.94 o                         
  -6   9   1        159.92        168.94        19.39 o                         
  -4   9   1        176.01        143.33        23.55 o                         
  -2   9   1        376.28        340.12        43.14 o                         
   0   9   1       2337.48       2356.92        49.45 o                         
   2   9   1        688.59        642.62        27.33 o                         
   4   9   1       1024.36       1093.72        34.06 o                         
   6   9   1         53.00         54.08        18.06 o                         
   8   9   1         30.26        -34.21        68.42 o                         
  -5  10   1        245.64        297.93        26.14 o                         
  -3  10   1        211.58        187.59        27.12 o                         
  -1  10   1        313.32        331.24        30.40 o                         
   1  10   1        120.55        134.79        21.78 o                         
   3  10   1         13.69         -1.66        15.79 o                         
   5  10   1        173.09         93.61        22.21 o                         
   7  10   1         56.70        109.60        43.21 o                         
  -4  11   1        442.27        437.15        35.68 o                         
  -2  11   1        447.99        460.62        35.53 o                         
   0  11   1        202.42        231.29        33.40 o                         
   2  11   1        127.97         95.48        23.66 o                         
   4  11   1          1.82         -4.23        24.98 o                         
  -3  12   1        277.29        287.34        46.00 o                         
  -1  12   1         62.92         30.62        38.04 o                         
   1  12   1          5.72        -18.08        36.16 o                         
   3  12   1         11.44         24.58        38.51 o                         
   1   1   2      24033.65      18664.54      3173.10 o                         
   0   2   2        156.58        200.22         3.87 o                         
   2   2   2       7655.04       8552.76        76.19 o                         
  -1   3   2       5123.16       5422.78        41.62 o                         
   1   3   2      20080.64      21837.34       150.95 o                         
   3   3   2       2785.16       3046.22        38.75 o                         
  -2   4   2         38.18        266.86       109.34 o                         
   0   4   2       3429.10       3793.01        30.25 o                         
   2   4   2        589.91        839.62        17.22 o                         
   4   4   2        309.01        348.93        13.23 o                         
  -3   5   2       1353.64       1136.56        23.32 o                         
  -1   5   2       6502.22       6486.71        47.59 o                         
   1   5   2         17.19         14.71         5.18 o                         
   3   5   2      19195.84      18981.53       177.26 o                         
   5   5   2        411.19        369.13        19.80 o                         
  -4   6   2        874.78        862.81        29.36 o                         
  -2   6   2        354.79        447.25        53.77 o                         
   0   6   2        445.95        453.30        11.42 o                         
   2   6   2       1171.81       1265.78        24.60 o                         
   4   6   2        646.63        677.92        19.55 o                         
   6   6   2        632.60        630.54        22.96 o                         
  -5   7   2       2202.15       2157.39        58.59 o                         
  -3   7   2       1875.88       1819.02        32.44 o                         
  -1   7   2       3245.22       3196.71        41.52 o                         
   1   7   2       1349.01       1193.39        23.34 o                         
   3   7   2       2988.47       2850.69        36.48 o                         
   5   7   2       2863.98       2891.73        41.70 o                         
   7   7   2        397.02        383.28        20.33 o                         
  -6   8   2        119.84        148.77        17.48 o                         
  -4   8   2        629.05        656.41        32.43 o                         
  -2   8   2        112.49        190.23        26.34 o                         
   0   8   2          2.55         12.64        17.47 o                         
   2   8   2       1313.64       1372.61        40.60 o                         
   4   8   2        251.16        244.12        16.52 o                         
   6   8   2         37.93         35.58        16.14 o                         
   8   8   2          0.14        -12.41        24.83 o                         
  -7   9   2        223.11        236.31        27.36 o                         
  -5   9   2       1086.05       1086.65        38.23 o                         
  -3   9   2        570.99        562.63        51.96 o                         
  -1   9   2        834.25        882.44        37.37 o                         
   1   9   2       2243.48       2254.33        43.76 o                         
   3   9   2        434.10        463.12        24.06 o                         
   5   9   2       1516.78       1431.49        39.31 o                         
   7   9   2          7.39        -10.19        20.39 o                         
  -6  10   2         30.67          7.93        19.68 o                         
  -4  10   2        124.18        161.90        25.19 o                         
  -2  10   2          7.65         51.73        28.38 o                         
   0  10   2          0.68         42.90        22.91 o                         
   2  10   2          2.88         12.05        15.77 o                         
   4  10   2         22.57         -8.90        17.79 o                         
   6  10   2         92.97         96.45        28.18 o                         
  -5  11   2        186.10        183.86        52.48 o                         
  -3  11   2        850.93        916.88        47.36 o                         
  -1  11   2        575.66        671.65        40.53 o                         
   1  11   2        578.77        598.19        38.71 o                         
   3  11   2         16.18         20.20        20.54 o                         
   5  11   2        308.48        308.86        48.85 o                         
  -2  12   2         66.58        134.18        39.45 o                         
   0  12   2         22.43         -9.30        33.82 o                         
   2  12   2         31.05         32.77        37.03 o                         
   0   1   3      17136.11      13661.75       511.03 o                         
  -1   2   3       7889.01       8536.74        63.79 o                         
   1   2   3        766.27        953.73        12.29 o                         
  -2   3   3          4.63          6.09         4.22 o                         
   0   3   3       7919.17       9011.16        62.72 o                         
   2   3   3      51542.11      54288.93       426.97 o                         
  -3   4   3       1094.28       1232.71        38.67 o                         
  -1   4   3        219.30        198.62         6.56 o                         
   1   4   3        567.46        485.28         8.78 o                         
   3   4   3        108.20         85.90         6.45 o                         
  -4   5   3       1373.74       1414.45        59.13 o                         
  -2   5   3       1607.09       1702.54        29.54 o                         
   0   5   3       4447.58       4283.88        34.87 o                         
   2   5   3       1917.07       1883.93        21.70 o                         
   4   5   3        875.97        934.06        26.24 o                         
  -5   6   3        134.28         66.78        13.63 o                         
  -3   6   3       1272.72       1255.04        43.08 o                         
  -1   6   3       3306.50       3258.80        41.28 o                         
   1   6   3        980.35        872.06        15.54 o                         
   3   6   3        690.69        821.25        18.10 o                         
   5   6   3        693.64        714.23        26.61 o                         
  -6   7   3       1515.66       1466.81        33.13 o                         
  -4   7   3        418.45        440.63        26.61 o                         
  -2   7   3        851.93        753.67        21.93 o                         
   0   7   3        288.07        278.77        11.29 o                         
   2   7   3        372.85        331.65        14.75 o                         
   4   7   3       1311.37       1351.71        24.83 o                         
   6   7   3         83.85         60.39        14.65 o                         
  -7   8   3        257.18        308.91        23.67 o                         
  -5   8   3        103.90        155.86        19.53 o                         
  -3   8   3        431.12        393.40        18.17 o                         
  -1   8   3        948.69        930.00        29.45 o                         
   1   8   3       1905.96       1859.83        37.19 o                         
   3   8   3       1432.21       1407.81        36.44 o                         
   5   8   3        242.15        305.61        20.70 o                         
   7   8   3         78.83         61.32        19.35 o                         
  -8   9   3         27.83          9.37        35.11 o                         
  -6   9   3        152.81        181.23        19.87 o                         
  -4   9   3        938.41        921.90        40.10 o                         
  -2   9   3          3.33         30.87        21.86 o                         
   0   9   3         50.59         74.71        18.03 o                         
   2   9   3         97.16         64.85        16.01 o                         
   4   9   3        290.07        254.26        20.54 o                         
   6   9   3        281.70        292.43        26.98 o                         
   8   9   3         20.71        -18.93        37.86 o                         
  -7  10   3         51.17         63.19        32.55 o                         
  -5  10   3        220.69        268.86        25.83 o                         
  -3  10   3         83.80         65.52        25.76 o                         
  -1  10   3       1060.05       1027.91        42.35 o                         
   1  10   3       1021.79       1116.82        39.01 o                         
   3  10   3        249.00        263.82        21.89 o                         
   5  10   3         16.14         29.49        20.12 o                         
   7  10   3         43.72        -26.57        53.14 o                         
  -4  11   3         99.74        167.30        28.39 o                         
  -2  11   3        117.32        147.65        27.57 o                         
   0  11   3         91.64         90.96        27.24 o                         
   2  11   3         79.34         83.89        22.19 o                         
   4  11   3         22.58         23.34        25.50 o                         
  -3  12   3        173.12        189.97        62.44 o                         
  -1  12   3        144.94        172.57        78.38 o                         
   1  12   3         34.05         46.50        37.58 o                         
   3  12   3        207.12        210.83        44.61 o                         
   0   0   4      10694.17       6718.16       160.75 o                         
   1   1   4       4216.44       4053.26       245.41 o                         
   0   2   4      19472.67      20920.90       138.31 o                         
   2   2   4      26326.12      27617.33       207.81 o                         
  -1   3   4       1833.61       1729.83        16.68 o                         
   1   3   4      23404.28      24917.29       179.76 o                         
   3   3   4        109.97        172.22        14.11 o                         
  -2   4   4        334.40        384.71         9.25 o                         
   0   4   4        531.24        557.03         8.27 o                         
   2   4   4       8345.01       9288.82        72.17 o                         
   4   4   4       1435.61       1551.54        26.27 o                         
  -3   5   4        220.78        242.48        11.96 o                         
  -1   5   4        134.79        144.44         6.56 o                         
   1   5   4          3.89         -2.98         5.97 o                         
   3   5   4       4073.83       4388.47        54.94 o                         
   5   5   4        185.35        141.24        13.84 o                         
  -4   6   4         83.74         76.86        14.23 o                         
  -2   6   4       2863.54       3151.01        44.69 o                         
   0   6   4         88.55         81.06         6.21 o                         
   2   6   4        187.96        127.15        15.73 o                         
   4   6   4        671.19        594.73        24.07 o                         
   6   6   4         17.40          4.13        18.91 o                         
  -5   7   4        752.37        775.78        25.67 o                         
  -3   7   4        257.36        234.48        16.66 o                         
  -1   7   4        263.18        320.76        22.24 o                         
   1   7   4         32.89         17.25         8.47 o                         
   3   7   4         72.40         62.50        10.64 o                         
   5   7   4         34.73         39.36        10.66 o                         
   7   7   4          6.94          6.39        13.03 o                         
  -6   8   4        416.32        397.46        21.93 o                         
  -4   8   4          3.23         -7.87        15.73 o                         
  -2   8   4         18.76         22.41        18.79 o                         
   0   8   4         60.01         33.17        19.40 o                         
   2   8   4         22.96          4.23         9.43 o                         
   4   8   4        553.15        484.43        20.36 o                         
   6   8   4         16.52         -6.53        13.07 o                         
   8   8   4         68.78          1.83        29.32 o                         
  -7   9   4          7.91         27.62        21.60 o                         
  -5   9   4         24.23         36.55        24.38 o                         
  -3   9   4        200.73        176.21        23.08 o                         
  -1   9   4        349.62        282.73        25.43 o                         
   1   9   4        120.40         86.97        18.15 o                         
   3   9   4         52.31         46.43        15.79 o                         
   5   9   4        172.50        155.98        19.38 o                         
   7   9   4        111.75         59.14        22.88 o                         
  -6  10   4        125.30        102.71        22.70 o                         
  -4  10   4          3.45         13.73        21.34 o                         
  -2  10   4         16.45         12.33        21.17 o                         
   0  10   4        217.49        237.29        23.89 o                         
   2  10   4        173.82        176.99        23.56 o                         
   4  10   4          5.78          5.26        19.05 o                         
   6  10   4         94.49         94.03        23.46 o                         
  -5  11   4         19.20         11.51        33.66 o                         
  -3  11   4          0.57          4.92        23.45 o                         
  -1  11   4          2.93          2.66        23.36 o                         
   1  11   4          2.15          0.14        19.98 o                         
   3  11   4         33.42         46.32        21.69 o                         
   5  11   4         49.62         12.73        37.10 o                         
  -2  12   4          6.43        -16.67        33.34 o                         
   0  12   4         33.92        -10.50        39.19 o                         
   2  12   4        100.91         77.33        40.79 o                         
   0   1   5       3474.02       3645.81        94.74 o                         
  -1   2   5        790.08        818.65         9.00 o                         
   1   2   5      99071.00      98728.43       643.06 o                         
  -2   3   5      13025.25      13047.07        97.76 o                         
   0   3   5       3406.43       3574.28        27.47 o                         
   2   3   5      20724.10      20700.62       150.78 o                         
  -3   4   5       6115.81       6185.80        54.38 o                         
  -1   4   5      20890.54      20732.35       140.48 o                         
   1   4   5       7989.78       8580.34        64.13 o                         
   3   4   5       8765.31       8385.83        70.38 o                         
  -4   5   5       4461.89       4522.25        61.99 o                         
  -2   5   5      14114.94      13984.59       118.90 o                         
   0   5   5      16361.80      16732.55       120.91 o                         
   2   5   5       1858.53       1874.94        24.05 o                         
   4   5   5        796.33        752.24        17.17 o                         
  -5   6   5        316.40        264.05        27.01 o                         
  -3   6   5       6022.76       5734.75        77.00 o                         
  -1   6   5       4635.88       4456.45        52.37 o                         
   1   6   5       7031.40       6583.65        62.08 o                         
   3   6   5       7603.51       7154.37        75.15 o                         
   5   6   5         27.95         23.34         9.62 o                         
  -6   7   5       1270.12       1254.15        31.02 o                         
  -4   7   5       2148.57       2297.20        39.83 o                         
  -2   7   5       2196.16       2196.94        38.05 o                         
   0   7   5       3577.86       3660.25        51.13 o                         
   2   7   5         32.56         22.37         8.03 o                         
   4   7   5       1630.37       1717.22        28.32 o                         
   6   7   5        297.54        254.27        16.69 o                         
  -7   8   5        394.96        372.73        28.37 o                         
  -5   8   5       1241.72       1268.36        36.89 o                         
  -3   8   5        581.03        508.47        23.44 o                         
  -1   8   5       3417.58       3257.96        56.42 o                         
   1   8   5          7.69          3.23        14.05 o                         
   3   8   5        721.86        739.00        29.90 o                         
   5   8   5       1824.21       1928.44        36.59 o                         
   7   8   5        163.39        201.98        21.77 o                         
  -8   9   5        416.36        427.85        49.47 o                         
  -6   9   5        456.99        527.05        33.97 o                         
  -4   9   5         12.60          3.83        19.75 o                         
  -2   9   5        482.32        565.35        32.24 o                         
   0   9   5       1336.14       1344.35        41.06 o                         
   2   9   5        946.67        949.09        32.78 o                         
   4   9   5        224.51        250.02        19.87 o                         
   6   9   5         26.85         25.08        20.19 o                         
   8   9   5        126.47        131.95        39.15 o                         
  -7  10   5        110.82         57.41        32.32 o                         
  -5  10   5        293.55        319.19        31.49 o                         
  -3  10   5          1.75          3.05        20.75 o                         
  -1  10   5        128.79        158.03        23.92 o                         
   1  10   5       1175.49       1143.34        41.00 o                         
   3  10   5        261.11        299.14        25.94 o                         
   5  10   5        688.82        663.27        35.32 o                         
   7  10   5        180.15        150.12        59.78 o                         
  -4  11   5        194.37        242.47        29.04 o                         
  -2  11   5         86.02        123.76        25.68 o                         
   0  11   5        363.27        398.00        33.82 o                         
   2  11   5        186.16        166.30        24.24 o                         
   4  11   5         90.56        104.26        24.42 o                         
  -1  12   5         70.91         44.58       106.94 o                         
   1  12   5        302.95        330.46        95.65 o                         
   1   1   6       2592.69       2392.29        22.32 o                         
   0   2   6        450.35        453.63         7.08 o                         
   2   2   6         73.79         87.86         4.26 o                         
  -1   3   6       7098.57       6989.30        54.71 o                         
   1   3   6       3387.25       3327.63        27.13 o                         
   3   3   6      15624.01      16363.83       127.70 o                         
  -2   4   6        226.69        216.35         7.67 o                         
   0   4   6        541.21        575.97        11.69 o                         
   2   4   6        260.35        257.24        10.05 o                         
   4   4   6        216.64        270.79        19.64 o                         
  -3   5   6       1603.34       1610.43        26.26 o                         
  -1   5   6      13051.66      13705.87       100.77 o                         
   1   5   6       3656.53       3337.88        30.35 o                         
   3   5   6       2124.43       2241.03        28.07 o                         
   5   5   6        794.75        788.74        23.70 o                         
  -4   6   6        610.62        630.57        21.14 o                         
  -2   6   6         91.80         86.32        10.21 o                         
   0   6   6        155.74        128.03        11.11 o                         
   2   6   6         34.79         42.36         7.39 o                         
   4   6   6        164.80        230.66        11.54 o                         
   6   6   6        690.36        671.20        21.93 o                         
  -5   7   6        155.92        138.68        15.41 o                         
  -3   7   6       2050.12       2023.73        39.95 o                         
  -1   7   6       5412.01       5414.92        67.07 o                         
   1   7   6        267.99        265.95        13.74 o                         
   3   7   6         43.52         32.58        12.43 o                         
   5   7   6        152.96        171.88        12.79 o                         
   7   7   6        625.31        656.80        24.69 o                         
  -6   8   6        198.12        210.73        22.00 o                         
  -4   8   6          6.53         -7.20        14.40 o                         
  -2   8   6          2.73          8.89        23.59 o                         
   0   8   6          6.29         11.98        13.63 o                         
   2   8   6        796.72        727.97        23.94 o                         
   4   8   6        180.53        172.61        14.93 o                         
   6   8   6         10.55          5.76        14.11 o                         
   8   8   6          0.46         17.21        24.12 o                         
  -7   9   6        367.05        375.75        31.73 o                         
  -5   9   6        543.01        517.26        28.32 o                         
  -3   9   6         40.84         21.90        19.12 o                         
  -1   9   6         20.07         -1.30        15.82 o                         
   1   9   6        980.38       1003.52        34.63 o                         
   3   9   6        105.07        110.29        16.55 o                         
   5   9   6        598.63        622.53        32.48 o                         
   7   9   6         82.63         69.88        22.89 o                         
  -6  10   6          3.62         12.44        24.29 o                         
  -4  10   6         29.47         -5.87        18.65 o                         
  -2  10   6        460.99        397.87        30.41 o                         
   0  10   6         14.84         20.52        19.60 o                         
   2  10   6         76.40         47.16        19.85 o                         
   4  10   6          1.26         -8.00        18.69 o                         
   6  10   6          0.24         18.09        21.83 o                         
  -5  11   6         21.68          7.73        29.17 o                         
  -3  11   6          2.53          8.59        22.39 o                         
  -1  11   6        153.02        163.45        27.15 o                         
   1  11   6        325.83        278.80        26.88 o                         
   3  11   6        165.86        134.13        24.61 o                         
   5  11   6        133.63        115.69        31.31 o                         
  -2  12   6          1.20        -17.27        50.48 o                         
   0  12   6         19.42         25.48        37.20 o                         
   2  12   6          0.53        -17.38        34.76 o                         
   0   1   7       7901.06       8911.17       110.26 o                         
  -1   2   7         61.73        103.78         3.54 o                         
   1   2   7      16264.78      17128.44       114.13 o                         
  -2   3   7       1073.80       1218.46        13.73 o                         
   0   3   7       5596.77       5520.34        37.36 o                         
   2   3   7       7894.84       8724.75        64.35 o                         
  -3   4   7        337.89        326.84         9.58 o                         
  -1   4   7       4592.09       4609.92        36.28 o                         
   1   4   7      11829.54      12980.07        97.88 o                         
   3   4   7       8029.91       7616.24        64.71 o                         
  -4   5   7       1395.07       1356.22        24.66 o                         
  -2   5   7      18729.10      19090.25       158.62 o                         
   0   5   7        905.67        909.10        13.95 o                         
   2   5   7       2030.13       1978.61        22.61 o                         
   4   5   7       2671.73       2417.93        36.10 o                         
  -5   6   7         69.33         61.41        11.95 o                         
  -3   6   7       4587.21       4235.83        61.24 o                         
  -1   6   7       2316.00       2313.80        36.29 o                         
   1   6   7       2243.50       2179.33        29.68 o                         
   3   6   7        164.72        200.07        12.34 o                         
   5   6   7        254.94        223.06        12.47 o                         
  -6   7   7        754.78        786.99        27.32 o                         
  -4   7   7        291.17        299.63        17.82 o                         
  -2   7   7        996.77        883.33        24.97 o                         
   0   7   7       5973.09       5833.31        80.85 o                         
   2   7   7         18.63         -2.24         8.86 o                         
   4   7   7         40.37         56.63         7.85 o                         
   6   7   7        800.08        707.79        22.34 o                         
  -7   8   7        162.10        139.38        23.22 o                         
  -5   8   7        339.47        312.72        22.22 o                         
  -3   8   7        696.73        733.10        27.32 o                         
  -1   8   7         43.43         32.08        16.22 o                         
   1   8   7        111.28         78.12        15.65 o                         
   3   8   7        224.22        256.16        15.72 o                         
   5   8   7        318.54        334.30        19.77 o                         
   7   8   7        321.33        323.53        24.68 o                         
  -8   9   7        119.43        188.82        43.18 o                         
  -6   9   7        214.55        253.61        28.08 o                         
  -4   9   7        479.22        478.80        26.96 o                         
  -2   9   7        240.45        230.33        23.72 o                         
   0   9   7        278.84        254.82        21.91 o                         
   2   9   7       1230.79       1110.12        36.64 o                         
   4   9   7        177.53        129.83        24.41 o                         
   6   9   7         76.42         66.07        21.41 o                         
   8   9   7         18.87        -11.87        34.99 o                         
  -7  10   7         78.37         57.67        29.25 o                         
  -5  10   7         86.64         97.94        25.75 o                         
  -3  10   7         96.49        112.70        23.57 o                         
  -1  10   7        242.18        296.02        28.63 o                         
   1  10   7         54.54         79.06        20.50 o                         
   3  10   7        306.58        278.52        25.41 o                         
   5  10   7         49.85         68.36        21.91 o                         
   7  10   7        150.20        138.92        39.32 o                         
  -4  11   7         15.32         -6.77        22.88 o                         
  -2  11   7         86.77         79.23        24.43 o                         
   0  11   7        310.77        331.12        27.19 o                         
   2  11   7        309.91        300.77        27.75 o                         
   4  11   7         23.18          3.75        21.21 o                         
  -1  12   7         34.26         55.80        50.48 o                         
   1  12   7         38.56         20.50        28.19 o                         
   1   1   8      13603.88      14177.84        85.76 o                         
   0   2   8       3398.22       3551.90        74.40 o                         
   2   2   8       2793.24       2588.07        21.07 o                         
  -1   3   8       1736.22       1693.50        15.32 o                         
   1   3   8       2672.94       2793.10        21.75 o                         
   3   3   8       4245.69       5027.61        44.29 o                         
  -2   4   8       5976.01       5895.56        47.16 o                         
   0   4   8       6622.86       6749.14        47.64 o                         
   2   4   8      12385.25      12384.08        86.74 o                         
   4   4   8       2162.56       1969.29        30.41 o                         
  -3   5   8        638.58        669.64        17.21 o                         
  -1   5   8       1507.39       1689.58        24.50 o                         
   1   5   8       1609.10       1953.59        23.00 o                         
   3   5   8        111.28        105.06         6.91 o                         
   5   5   8         27.45         21.94        10.06 o                         
  -4   6   8       3290.29       3324.22        47.96 o                         
  -2   6   8       6139.35       5789.02        64.93 o                         
   0   6   8       2276.06       2014.02        30.30 o                         
   2   6   8       3798.67       3765.36        44.00 o                         
   4   6   8        128.18        115.83         9.05 o                         
   6   6   8        326.25        429.93        21.71 o                         
  -5   7   8         25.66         -5.92        11.84 o                         
  -3   7   8        379.39        419.74        20.93 o                         
  -1   7   8        119.60        106.77        15.49 o                         
   1   7   8        176.31        136.12        12.81 o                         
   3   7   8        449.73        482.49        14.65 o                         
   5   7   8         55.75         90.55        11.04 o                         
   7   7   8         31.75         13.78        16.42 o                         
  -6   8   8       1231.48       1376.61        45.52 o                         
  -4   8   8        125.09        115.10        17.68 o                         
  -2   8   8       2458.70       2375.48        52.29 o                         
   0   8   8        763.63        706.78        27.25 o                         
   2   8   8        200.11        204.52        15.87 o                         
   4   8   8       1990.42       2050.45        36.93 o                         
   6   8   8        234.94        268.82        22.96 o                         
   8   8   8        186.87        210.77        24.12 o                         
  -7   9   8         11.68         -3.17        21.73 o                         
  -5   9   8          2.75         25.52        20.92 o                         
  -3   9   8         43.86         48.58        18.78 o                         
  -1   9   8          4.27         -7.35        14.70 o                         
   1   9   8         32.50         56.69        17.32 o                         
   3   9   8          9.30          6.37        17.42 o                         
   5   9   8         85.33        100.57        20.95 o                         
   7   9   8         71.75         40.19        24.45 o                         
  -6  10   8        271.99        286.38        30.90 o                         
  -4  10   8         92.65        140.89        25.35 o                         
  -2  10   8         84.79         79.67        22.48 o                         
   0  10   8       1223.12       1155.24        38.62 o                         
   2  10   8        551.33        540.55        30.54 o                         
   4  10   8        152.84        171.34        23.22 o                         
   6  10   8        100.89        119.92        24.32 o                         
  -5  11   8         10.64          4.17        28.76 o                         
  -3  11   8          1.18        -10.71        21.41 o                         
  -1  11   8         64.44        112.39        25.41 o                         
   1  11   8          0.95          2.87        19.87 o                         
   3  11   8         24.93         23.17        21.13 o                         
   5  11   8        128.81        143.61        38.21 o                         
  -2  12   8         56.41         47.83        51.81 o                         
   0  12   8        216.55        263.04        65.10 o                         
   2  12   8        165.81        195.74        44.98 o                         
   0   1   9       4868.73       5150.19        30.56 o                         
  -1   2   9       1125.41       1216.97        17.75 o                         
   1   2   9       8353.28       8318.09        50.54 o                         
  -2   3   9        585.73        706.48        10.01 o                         
   0   3   9      15175.26      15745.83        99.22 o                         
   2   3   9          2.49         22.56         4.34 o                         
  -3   4   9       1004.89       1264.41        18.53 o                         
  -1   4   9       8733.68       8559.50        67.20 o                         
   1   4   9       1538.88       1732.24        19.07 o                         
   3   4   9       3692.88       3982.86        40.08 o                         
  -4   5   9          2.30          3.99         7.81 o                         
  -2   5   9       1946.55       2246.73        25.90 o                         
   0   5   9       1264.56       1268.91        23.66 o                         
   2   5   9        387.91        427.20        11.07 o                         
   4   5   9         61.70         34.80         8.54 o                         
  -5   6   9        207.19        176.46        15.02 o                         
  -3   6   9        580.08        616.55        20.23 o                         
  -1   6   9         46.27         40.74         9.28 o                         
   1   6   9        174.87        134.02        10.44 o                         
   3   6   9        631.73        654.04        16.08 o                         
   5   6   9        782.67        724.81        19.26 o                         
  -6   7   9        105.74         74.53        15.40 o                         
  -4   7   9        494.99        506.75        20.77 o                         
  -2   7   9          4.97          2.90        12.43 o                         
   0   7   9        208.60        237.62        15.56 o                         
   2   7   9        699.51        737.19        20.59 o                         
   4   7   9          5.31          7.48         8.72 o                         
   6   7   9         29.05         34.50        13.70 o                         
  -7   8   9         18.80         -3.20        19.40 o                         
  -5   8   9         46.21         17.31        15.71 o                         
  -3   8   9         37.91         45.82        14.94 o                         
  -1   8   9        978.99        988.09        31.06 o                         
   1   8   9        549.68        419.58        19.52 o                         
   3   8   9         49.60         51.16        11.62 o                         
   5   8   9         65.72         41.93        15.80 o                         
   7   8   9         11.61         -8.57        17.14 o                         
  -8   9   9          9.69         26.71        35.55 o                         
  -6   9   9        151.60        137.50        25.23 o                         
  -4   9   9         34.42         23.01        17.24 o                         
  -2   9   9          5.42         -7.85        16.01 o                         
   0   9   9         57.65         52.02        15.92 o                         
   2   9   9         17.40         41.80        18.93 o                         
   4   9   9         20.79          1.77        14.58 o                         
   6   9   9          3.25         14.20        20.12 o                         
   8   9   9         11.19         -1.38        33.47 o                         
  -7  10   9         11.98         34.41        38.77 o                         
  -5  10   9        160.65        198.98        28.94 o                         
  -3  10   9        119.50         46.41        18.73 o                         
  -1  10   9         12.21         30.55        18.10 o                         
   1  10   9        561.54        564.61        30.71 o                         
   3  10   9         29.63         17.99        18.56 o                         
   5  10   9          8.19         -9.87        19.74 o                         
   7  10   9         36.97         17.97        35.55 o                         
  -4  11   9          6.28         24.55        24.48 o                         
  -2  11   9         19.05         15.96        27.00 o                         
   0  11   9         13.76         24.51        19.73 o                         
   2  11   9          1.59         -5.13        19.78 o                         
   4  11   9          3.09        -10.25        20.51 o                         
  -1  12   9          2.92         39.85        54.47 o                         
   1  12   9         33.82          2.21        34.15 o                         
   1   1  10      13170.66      13991.58        78.08 o                         
   0   2  10        173.78        223.83         4.20 o                         
   2   2  10       2497.05       2522.04        27.60 o                         
  -1   3  10       3219.86       3219.23        25.17 o                         
   1   3  10       7108.94       6869.80        49.35 o                         
   3   3  10       3178.04       2978.64        27.90 o                         
  -2   4  10       2863.38       2995.72        27.51 o                         
   0   4  10        502.79        650.63         8.90 o                         
   2   4  10        795.52       1172.77        13.08 o                         
   4   4  10         63.52         48.53         8.30 o                         
  -3   5  10       1801.88       1625.15        24.32 o                         
  -1   5  10       2948.63       2755.44        31.87 o                         
   1   5  10        573.64        445.72        12.09 o                         
   3   5  10      10019.41       9638.41        90.80 o                         
   5   5  10       1124.74       1097.73        24.96 o                         
  -4   6  10        509.32        573.84        20.22 o                         
  -2   6  10         23.55         63.62         7.89 o                         
   0   6  10         75.33         88.08         8.82 o                         
   2   6  10        186.68        127.88        10.74 o                         
   4   6  10        698.45        709.07        15.71 o                         
   6   6  10         80.45         44.53        12.64 o                         
  -5   7  10        175.37        162.38        15.42 o                         
  -3   7  10       2047.01       2091.13        37.28 o                         
  -1   7  10       2223.65       1966.09        36.88 o                         
   1   7  10       3906.84       3740.91        48.94 o                         
   3   7  10         10.67          6.92         8.84 o                         
   5   7  10       2238.63       2215.62        40.09 o                         
   7   7  10        410.84        416.24        26.50 o                         
  -6   8  10        272.23        272.69        26.94 o                         
  -4   8  10        138.79        154.94        17.94 o                         
  -2   8  10         36.15         59.90        15.49 o                         
   0   8  10        779.39        671.55        27.62 o                         
   2   8  10          2.42         -5.33        10.67 o                         
   4   8  10         88.70        100.62        15.57 o                         
   6   8  10          3.42         -7.93        15.85 o                         
   8   8  10          6.63         -9.58        19.17 o                         
  -7   9  10        106.12        117.91        26.27 o                         
  -5   9  10        830.16        797.20        39.34 o                         
  -3   9  10        685.40        700.56        30.30 o                         
  -1   9  10        217.63        203.85        20.09 o                         
   1   9  10        655.63        697.80        30.35 o                         
   3   9  10       1198.95       1207.31        38.51 o                         
   5   9  10        203.58        218.63        19.96 o                         
   7   9  10         72.34         59.07        25.38 o                         
  -6  10  10          6.93         18.40        27.02 o                         
  -4  10  10         44.07         34.69        22.07 o                         
  -2  10  10         52.68         58.75        20.58 o                         
   0  10  10        266.35        218.31        24.49 o                         
   2  10  10          0.55         -8.53        17.06 o                         
   4  10  10         32.32         28.25        19.89 o                         
   6  10  10         10.15         29.66        22.11 o                         
  -5  11  10         50.60         35.59        29.74 o                         
  -3  11  10         65.02         75.12        24.85 o                         
  -1  11  10        683.33        770.44        49.36 o                         
   1  11  10        304.75        336.19        28.17 o                         
   3  11  10        103.89        120.80        23.24 o                         
   5  11  10         16.21         28.98        32.72 o                         
  -2  12  10          0.27         10.63        54.47 o                         
   0  12  10          0.02        -22.58        46.50 o                         
   0   1  11       2201.00       2150.26        15.38 o                         
  -1   2  11       6846.32       6582.62        42.70 o                         
   1   2  11        114.39        210.70         7.50 o                         
  -2   3  11        112.64        173.37         6.64 o                         
   0   3  11       3907.99       3922.35        28.43 o                         
   2   3  11        166.81        338.63        13.71 o                         
  -3   4  11        888.93        703.30        13.79 o                         
  -1   4  11        658.89        827.68        11.79 o                         
   1   4  11       5215.39       5100.52        43.21 o                         
   3   4  11         67.48         62.97         6.77 o                         
  -4   5  11        806.05        747.39        19.89 o                         
  -2   5  11        221.55        236.46         9.60 o                         
   0   5  11        265.48        319.98        11.28 o                         
   2   5  11        684.79        701.32        15.15 o                         
   4   5  11       1607.65       1615.34        26.86 o                         
  -5   6  11        123.18        196.93        14.56 o                         
  -3   6  11        330.03        352.83        14.91 o                         
  -1   6  11        600.56        491.03        11.13 o                         
   1   6  11        362.26        339.47        23.13 o                         
   3   6  11        493.08        465.28        14.09 o                         
   5   6  11         24.85         -0.02         9.27 o                         
  -6   7  11         63.07         36.90        18.99 o                         
  -4   7  11         62.84         68.05        12.68 o                         
  -2   7  11         68.06         63.14        13.63 o                         
   0   7  11        157.95        218.02        13.47 o                         
   2   7  11        317.25        404.60        15.86 o                         
   4   7  11         17.10         33.54         9.22 o                         
   6   7  11        637.19        716.85        30.42 o                         
  -7   8  11        101.59        105.98        21.41 o                         
  -5   8  11        137.11        152.30        22.82 o                         
  -3   8  11       1150.82       1213.63        45.89 o                         
  -1   8  11         16.43         24.41        14.95 o                         
   1   8  11          2.35         -5.56        11.12 o                         
   3   8  11        316.69        328.92        19.23 o                         
   5   8  11        172.02        164.32        19.42 o                         
   7   8  11         76.85         40.92        19.13 o                         
  -8   9  11         17.58        -13.16        26.31 o                         
  -6   9  11         31.68         13.19        22.00 o                         
  -4   9  11         18.00          9.83        19.68 o                         
  -2   9  11         54.58         65.56        18.59 o                         
   0   9  11         28.28         21.43        15.82 o                         
   2   9  11        181.15        191.19        21.26 o                         
   4   9  11         46.53         70.12        16.47 o                         
   6   9  11         97.95         97.42        22.48 o                         
   8   9  11          9.35        -19.60        39.19 o                         
  -5  10  11        178.85        184.66        27.65 o                         
  -3  10  11          6.36         14.97        21.28 o                         
  -1  10  11        185.61        171.46        21.65 o                         
   1  10  11         97.85        123.81        21.53 o                         
   3  10  11         60.35         28.36        22.54 o                         
   5  10  11         48.82         45.09        22.23 o                         
  -4  11  11          5.06         -3.16        27.77 o                         
  -2  11  11         20.84         19.72        23.79 o                         
   0  11  11         26.03         50.27        20.76 o                         
   2  11  11         42.64         78.04        22.37 o                         
   4  11  11         29.96          7.87        23.60 o                         
  -1  12  11        133.26        146.13        61.11 o                         
   1  12  11          2.57         69.08        47.83 o                         
   0   0  12      34632.46      37639.62       629.39 o                         
   1   1  12      14872.90      15122.60        84.44 o                         
   0   2  12       5035.25       5933.45        39.74 o                         
   2   2  12      13721.57      14172.74        90.29 o                         
  -1   3  12       1304.27       1303.84        13.49 o                         
   1   3  12       4519.29       5078.49        34.50 o                         
   3   3  12        488.28        505.60        30.01 o                         
  -2   4  12       1154.16       1026.32        14.26 o                         
   0   4  12       3510.48       3130.24        24.47 o                         
   2   4  12       4808.34       4617.75        38.14 o                         
   4   4  12       2559.60       2482.43        29.63 o                         
  -3   5  12        804.12        759.77        15.41 o                         
  -1   5  12        990.93       1087.48        15.89 o                         
   1   5  12        220.24        288.63        21.10 o                         
   3   5  12         41.02         42.91         5.53 o                         
   5   5  12         79.81        111.43        10.14 o                         
  -4   6  12       1417.05       1423.48        29.05 o                         
  -2   6  12       1502.13       1341.87        23.07 o                         
   0   6  12       1225.21       1145.02        21.00 o                         
   2   6  12       3197.07       2942.48        42.96 o                         
   4   6  12        711.25        679.22        14.86 o                         
   6   6  12        265.75        193.35        15.90 o                         
  -5   7  12          2.49         -5.71        11.43 o                         
  -3   7  12         95.79         99.21        12.93 o                         
  -1   7  12        666.41        608.31        18.79 o                         
   1   7  12          0.67         27.87        12.63 o                         
   3   7  12         36.96         35.66        12.88 o                         
   5   7  12         24.88         15.18        15.40 o                         
   7   7  12         22.39         -8.20        16.41 o                         
  -6   8  12        682.43        645.41        34.22 o                         
  -4   8  12         47.10         24.28        14.40 o                         
  -2   8  12       1437.87       1337.72        26.58 o                         
   0   8  12         87.45        103.03        15.98 o                         
   2   8  12        145.83        159.42        15.59 o                         
   4   8  12       1844.63       1772.85        39.09 o                         
   6   8  12        266.28        223.16        22.48 o                         
   8   8  12         62.39         35.47        21.20 o                         
  -7   9  12         12.65          2.30        20.86 o                         
  -5   9  12          6.11        -10.31        20.63 o                         
  -3   9  12         88.92         83.62        17.70 o                         
  -1   9  12         77.59         78.12        17.32 o                         
   1   9  12         41.99         44.28        16.24 o                         
   3   9  12         21.58         -5.11        17.12 o                         
   5   9  12          2.21         -4.55        15.33 o                         
   7   9  12          7.87         10.11        24.12 o                         
  -6  10  12        145.99        155.49        31.44 o                         
  -4  10  12        119.15        116.57        25.91 o                         
  -2  10  12         25.01         43.68        22.23 o                         
   0  10  12        662.44        619.73        31.04 o                         
   2  10  12        118.91        102.09        20.42 o                         
   4  10  12        158.67        176.91        23.98 o                         
   6  10  12         17.88        -10.66        26.62 o                         
  -3  11  12          3.93        -11.41        22.82 o                         
  -1  11  12         10.34         40.61        28.07 o                         
   1  11  12         61.10         34.73        21.00 o                         
   3  11  12          3.59         -9.77        19.53 o                         
   0  12  12         92.31         91.67        50.48 o                         
   0   1  13      15295.65      15745.69        92.71 o                         
  -1   2  13       4750.89       4580.69        31.27 o                         
   1   2  13      14809.76      14520.58        88.85 o                         
  -2   3  13       3770.88       3846.03        43.11 o                         
   0   3  13       3384.12       3292.73        37.50 o                         
   2   3  13       4429.66       3856.92        33.92 o                         
  -3   4  13       7433.23       6598.01        87.93 o                         
  -1   4  13       3112.06       2696.07        23.76 o                         
   1   4  13       1239.93       1001.46        15.21 o                         
   3   4  13       5176.83       4965.74        46.56 o                         
  -4   5  13        205.05        194.09        11.28 o                         
  -2   5  13       1466.87       1392.17        22.40 o                         
   0   5  13       5016.05       4821.29        44.17 o                         
   2   5  13       6002.78       5640.53        67.16 o                         
   4   5  13       1954.33       2016.61        28.07 o                         
  -5   6  13        420.15        458.65        18.81 o                         
  -3   6  13        974.73        876.12        18.28 o                         
  -1   6  13       1412.01       1258.73        17.69 o                         
   1   6  13       1064.97        990.13        21.26 o                         
   3   6  13       1362.28       1301.39        24.79 o                         
   5   6  13        261.14        275.50        14.34 o                         
  -6   7  13        175.11        142.98        20.27 o                         
  -4   7  13       1338.12       1452.55        31.70 o                         
  -2   7  13        736.40        679.02        18.47 o                         
   0   7  13       2651.27       2657.74        38.89 o                         
   2   7  13        304.36        349.64        15.10 o                         
   4   7  13       1121.51       1238.04        29.13 o                         
   6   7  13       1291.80       1254.92        37.89 o                         
  -7   8  13        121.58        119.11        21.97 o                         
  -5   8  13        228.92        246.44        25.48 o                         
  -3   8  13        470.05        529.00        25.45 o                         
  -1   8  13       1232.88       1105.88        32.63 o                         
   1   8  13         30.90         20.78        12.13 o                         
   3   8  13        418.40        326.72        19.72 o                         
   5   8  13        321.80        317.01        23.35 o                         
   7   8  13         81.52         78.90        20.67 o                         
  -6   9  13        256.97        231.13        28.61 o                         
  -4   9  13        138.45        109.74        23.89 o                         
  -2   9  13        348.96        350.67        21.29 o                         
   0   9  13         80.64        131.85        18.62 o                         
   2   9  13       1303.16       1429.96        35.99 o                         
   4   9  13        617.95        629.90        27.47 o                         
   6   9  13        147.09        204.44        23.54 o                         
  -5  10  13        298.02        311.60        31.93 o                         
  -3  10  13          6.80        -10.42        20.85 o                         
  -1  10  13        284.35        262.52        24.05 o                         
   1  10  13        145.84        147.16        21.48 o                         
   3  10  13        117.25        116.05        22.06 o                         
   5  10  13         54.10         30.11        21.05 o                         
  -4  11  13         77.32         49.52        31.21 o                         
  -2  11  13        252.51        276.38        32.02 o                         
   0  11  13        221.92        262.13        40.65 o                         
   2  11  13        145.67        183.31        28.58 o                         
   4  11  13         22.93          3.30        28.30 o                         
   1   1  14       2645.15       2647.17        19.26 o                         
   0   2  14         66.92         52.55         3.14 o                         
   2   2  14       3530.57       3985.20        30.02 o                         
  -1   3  14        192.82        199.30         9.26 o                         
   1   3  14       1955.35       2139.35        17.79 o                         
   3   3  14        319.66        363.45        13.53 o                         
  -2   4  14       1641.05       1953.03        59.99 o                         
   0   4  14        386.93        570.46         8.09 o                         
   2   4  14       4290.71       4438.50        37.92 o                         
   4   4  14        181.37        184.29        11.20 o                         
  -3   5  14          9.16         -3.14         6.27 o                         
  -1   5  14       1016.95       1102.41        15.14 o                         
   1   5  14        214.73        210.20         9.38 o                         
   3   5  14         76.02         58.42         6.66 o                         
   5   5  14        125.33        139.34         9.54 o                         
  -4   6  14        227.68        273.72        14.84 o                         
  -2   6  14         33.24         68.31         7.89 o                         
   0   6  14       1158.98        969.52        19.38 o                         
   2   6  14        247.80        307.71        16.24 o                         
   4   6  14        100.94        115.00        11.49 o                         
   6   6  14         24.63         27.90        14.28 o                         
  -5   7  14        139.86         82.68        17.53 o                         
  -3   7  14         92.79         91.98        12.84 o                         
  -1   7  14         53.95         40.99         9.81 o                         
   1   7  14         15.94          5.56         9.40 o                         
   3   7  14         23.05         -5.96        11.92 o                         
   5   7  14         93.67         64.38        16.55 o                         
   7   7  14         94.95        101.75        20.27 o                         
  -6   8  14          4.43         12.38        20.88 o                         
  -4   8  14         56.97          8.75        18.47 o                         
  -2   8  14          4.43         16.00        13.56 o                         
   0   8  14        186.45        242.27        19.03 o                         
   2   8  14         81.67         90.19        14.29 o                         
   4   8  14         21.12         54.15        17.18 o                         
   6   8  14         52.05         37.29        17.70 o                         
   8   8  14          7.32         -8.78        20.26 o                         
  -7   9  14         60.56         94.55        23.72 o                         
  -5   9  14        213.64        201.85        25.78 o                         
  -3   9  14         63.18         82.38        21.52 o                         
  -1   9  14          9.67          1.00        14.89 o                         
   1   9  14         41.11         14.13        14.09 o                         
   3   9  14        101.16         67.80        20.06 o                         
   5   9  14        196.82        218.37        21.12 o                         
   7   9  14         14.30         -7.09        23.55 o                         
  -6  10  14         14.37         23.73        28.62 o                         
  -4  10  14         10.19         31.88        23.44 o                         
  -2  10  14          0.37         -3.59        21.05 o                         
   0  10  14         20.18         43.45        18.54 o                         
   2  10  14         70.07         41.85        18.99 o                         
   4  10  14          0.19         -9.55        19.09 o                         
   6  10  14          1.70         -1.92        27.69 o                         
  -3  11  14         19.37          7.93        23.48 o                         
  -1  11  14        139.39        141.01        24.27 o                         
   1  11  14         52.10         88.85        25.60 o                         
   3  11  14         17.18         40.97        25.23 o                         
   0   1  15        927.42        997.27         8.87 o                         
  -1   2  15         51.89         56.23         3.34 o                         
   1   2  15       7898.45       8536.06        71.74 o                         
  -2   3  15         17.31          1.23         3.99 o                         
   0   3  15       5021.15       5310.35        37.48 o                         
   2   3  15       1252.46       1117.12        12.12 o                         
  -3   4  15        171.36        154.79         7.37 o                         
  -1   4  15       3920.61       4020.54        33.12 o                         
   1   4  15        161.75        188.30         9.80 o                         
   3   4  15       2790.66       2842.34        28.87 o                         
  -4   5  15       1721.82       1691.36        26.00 o                         
  -2   5  15        687.18        587.13        11.88 o                         
   0   5  15       1520.38       1210.28        15.03 o                         
   2   5  15        836.34        845.84        30.79 o                         
   4   5  15       1649.38       1619.14        27.23 o                         
  -5   6  15        118.93         84.84        15.10 o                         
  -3   6  15        896.22        909.39        20.74 o                         
  -1   6  15        604.96        656.20        17.08 o                         
   1   6  15       1153.72       1247.62        22.51 o                         
   3   6  15       1174.46       1262.91        30.49 o                         
   5   6  15          6.14         -6.93        13.86 o                         
  -6   7  15        521.62        532.19        28.38 o                         
  -4   7  15         74.91         65.78        12.45 o                         
  -2   7  15       1515.41       1351.59        23.71 o                         
   0   7  15        357.22        339.71        15.71 o                         
   2   7  15       1279.27       1090.93        23.31 o                         
   4   7  15        506.41        435.25        23.19 o                         
   6   7  15        523.41        431.82        26.45 o                         
  -7   8  15         36.60          4.53        20.65 o                         
  -5   8  15        492.03        522.39        36.05 o                         
  -3   8  15        570.70        600.29        24.10 o                         
  -1   8  15        374.45        452.42        21.86 o                         
   1   8  15         95.18        109.98        14.52 o                         
   3   8  15        264.20        303.80        18.14 o                         
   5   8  15        619.47        658.82        44.89 o                         
   7   8  15        158.88        139.97        22.72 o                         
  -6   9  15        141.61        159.00        27.88 o                         
  -4   9  15        204.46        222.41        26.41 o                         
  -2   9  15        430.43        415.38        26.43 o                         
   0   9  15        515.18        475.94        26.04 o                         
   2   9  15        701.14        629.72        26.17 o                         
   4   9  15        135.22        149.07        18.70 o                         
   6   9  15        337.99        338.32        26.90 o                         
  -5  10  15        154.98        192.59        28.68 o                         
  -3  10  15         56.51         50.76        23.03 o                         
  -1  10  15        165.58        205.12        23.95 o                         
   1  10  15        315.96        344.42        26.06 o                         
   3  10  15        211.00        247.75        25.13 o                         
   5  10  15        109.10         94.58        23.48 o                         
  -4  11  15        180.44        172.68        35.72 o                         
  -2  11  15        176.68        202.42        30.52 o                         
   0  11  15        251.64        325.31        33.28 o                         
   2  11  15        115.01        157.02        31.06 o                         
   4  11  15         50.00        -12.59        34.47 o                         
   0   0  16       1530.43       1527.46        21.52 o                         
   1   1  16       2982.45       3370.43        39.20 o                         
   0   2  16       5856.25       5251.42        35.60 o                         
   2   2  16        943.35       1001.18        10.97 o                         
  -1   3  16         54.62         52.62         4.26 o                         
   1   3  16         27.09         46.81         3.45 o                         
   3   3  16        346.04        360.87         8.47 o                         
  -2   4  16       1022.88       1014.29        32.64 o                         
   0   4  16         76.93        125.47         5.06 o                         
   2   4  16       6652.25       6940.59        54.56 o                         
   4   4  16       1019.55       1173.70        22.62 o                         
  -3   5  16        142.97        162.68        10.06 o                         
  -1   5  16        390.12        391.69         9.75 o                         
   1   5  16          6.29         30.10         7.17 o                         
   3   5  16         94.02        134.99        13.76 o                         
   5   5  16        377.18        351.21        15.90 o                         
  -4   6  16        127.81        145.51        11.64 o                         
  -2   6  16       2458.06       2466.44        30.19 o                         
   0   6  16       1373.37       1545.92        36.69 o                         
   2   6  16        678.11        707.24        20.00 o                         
   4   6  16       1010.26       1071.39        32.97 o                         
   6   6  16        598.71        635.64        29.25 o                         
  -5   7  16        115.01         98.33        21.53 o                         
  -3   7  16        264.33        262.17        23.66 o                         
  -1   7  16         70.61         60.04        12.67 o                         
   1   7  16          4.66          1.50        11.09 o                         
   3   7  16        113.95        118.57        15.83 o                         
   5   7  16        165.86        157.92        19.52 o                         
   7   7  16         37.19         28.85        19.00 o                         
  -6   8  16        436.93        436.39        28.97 o                         
  -4   8  16        668.01        802.36        29.72 o                         
  -2   8  16        300.86        306.00        18.86 o                         
   0   8  16        591.35        637.59        22.83 o                         
   2   8  16        359.07        411.24        23.68 o                         
   4   8  16       1425.37       1500.61        40.05 o                         
   6   8  16        298.83        325.25        25.02 o                         
   8   8  16        126.63        172.09        27.21 o                         
  -7   9  16          7.34         11.75        24.22 o                         
  -5   9  16         59.93         22.39        21.90 o                         
  -3   9  16         68.56         71.46        21.42 o                         
  -1   9  16         30.00         63.82        18.42 o                         
   1   9  16         17.75          4.71        13.90 o                         
   3   9  16          1.36          1.12        15.14 o                         
   5   9  16         20.99         26.34        17.20 o                         
   7   9  16         20.18         37.42        23.04 o                         
  -6  10  16        212.45        251.34        37.47 o                         
  -4  10  16        199.90        203.36        28.70 o                         
  -2  10  16        376.52        414.09        29.51 o                         
   0  10  16        589.63        592.79        32.45 o                         
   2  10  16        198.66        177.20        26.76 o                         
   4  10  16        397.23        440.39        30.59 o                         
   6  10  16         21.73         11.93        29.78 o                         
  -3  11  16          5.76         22.28        25.16 o                         
  -1  11  16         61.79         70.16        25.80 o                         
   1  11  16         20.22         29.92        25.19 o                         
   3  11  16          8.94        -13.38        26.77 o                         
   0   1  17      28669.66      31561.29       202.10 o                         
  -1   2  17        513.24        512.99        13.75 o                         
   1   2  17       7422.87       8130.62        59.02 o                         
  -2   3  17       6756.32       7130.71        51.85 o                         
   0   3  17         28.14         27.88         3.96 o                         
   2   3  17       7456.21       7676.82        52.38 o                         
  -3   4  17       2553.78       2591.20        29.66 o                         
  -1   4  17       4312.80       4607.02        41.27 o                         
   1   4  17       3643.48       3685.18        29.65 o                         
   3   4  17       4846.64       4947.26        42.49 o                         
  -4   5  17       1313.59       1207.89        20.38 o                         
  -2   5  17         94.45         64.43         8.29 o                         
   0   5  17       5344.62       5603.74        44.36 o                         
   2   5  17       2480.90       2494.81        28.18 o                         
   4   5  17        201.64        214.96        12.82 o                         
  -5   6  17        456.08        410.11        21.66 o                         
  -3   6  17       1442.14       1408.89        25.81 o                         
  -1   6  17        506.71        559.52        11.59 o                         
   1   6  17       1657.52       1815.75        25.39 o                         
   3   6  17       2918.27       2776.66        43.35 o                         
   5   6  17       1601.61       1483.78        34.33 o                         
  -6   7  17        553.87        498.26        28.48 o                         
  -4   7  17        941.38        919.65        26.94 o                         
  -2   7  17       1521.34       1543.44        27.37 o                         
   0   7  17        227.00        173.58        14.04 o                         
   2   7  17         96.44         74.30        12.04 o                         
   4   7  17        914.40        881.08        35.10 o                         
   6   7  17        388.83        330.92        24.60 o                         
  -7   8  17        313.94        286.62        27.34 o                         
  -5   8  17        301.42        288.82        22.35 o                         
  -3   8  17        107.91        107.51        13.75 o                         
  -1   8  17       1901.92       2007.59        39.48 o                         
   1   8  17        415.55        420.61        21.13 o                         
   3   8  17       1937.52       1844.83        36.89 o                         
   5   8  17        594.27        496.65        28.08 o                         
   7   8  17        127.84        100.53        22.65 o                         
  -6   9  17        144.39        104.36        23.50 o                         
  -4   9  17        316.57        291.34        29.15 o                         
  -2   9  17        159.66        152.10        21.32 o                         
   0   9  17        148.25        188.39        22.12 o                         
   2   9  17        550.51        522.91        25.58 o                         
   4   9  17        225.22        168.03        19.87 o                         
   6   9  17        171.96        194.08        26.45 o                         
  -5  10  17        303.56        340.22        33.19 o                         
  -3  10  17        221.48        223.95        28.64 o                         
  -1  10  17        472.91        495.63        30.73 o                         
   1  10  17        273.23        337.58        30.52 o                         
   3  10  17        151.19        176.13        27.81 o                         
   5  10  17        255.26        230.80        35.53 o                         
  -4  11  17        122.96        164.73        67.75 o                         
  -2  11  17        192.39        233.15        35.09 o                         
   0  11  17        145.49        127.35        25.10 o                         
   2  11  17        133.35        107.28        26.65 o                         
   1   1  18      60104.82      58844.84       457.73 o                         
   0   2  18        792.69        942.43        12.13 o                         
   2   2  18        901.99       1111.85        11.93 o                         
  -1   3  18      25955.20      25078.46       169.17 o                         
   1   3  18      34664.35      34618.48       222.17 o                         
   3   3  18      15400.67      14727.91       103.80 o                         
  -2   4  18          8.03         18.44         5.98 o                         
   0   4  18          4.61         -1.75         3.50 o                         
   2   4  18         15.17         48.08         5.31 o                         
   4   4  18        248.48        189.21         9.45 o                         
  -3   5  18       9950.88       9948.57        86.57 o                         
  -1   5  18       7579.30       7197.85        63.35 o                         
   1   5  18      15512.47      15022.77       116.48 o                         
   3   5  18      10508.00      10447.83        84.68 o                         
   5   5  18       5416.74       5106.43        68.59 o                         
  -4   6  18         21.41         21.02        10.48 o                         
  -2   6  18         21.68         11.81         7.60 o                         
   0   6  18        407.16        508.85        13.37 o                         
   2   6  18         41.16         31.22         9.68 o                         
   4   6  18        327.77        362.46        19.17 o                         
   6   6  18         87.89        104.01        19.21 o                         
  -5   7  18       2255.97       2325.36        44.30 o                         
  -3   7  18       3655.70       3599.26        72.09 o                         
  -1   7  18       3920.02       3865.97        43.82 o                         
   1   7  18       3900.72       3794.32        53.35 o                         
   3   7  18       5684.62       5275.53        77.72 o                         
   5   7  18       3472.44       3524.27        62.82 o                         
   7   7  18        813.03        870.60        37.07 o                         
  -6   8  18         21.50          7.83        16.38 o                         
  -4   8  18         63.10         47.78        15.26 o                         
  -2   8  18         38.74         22.25        15.79 o                         
   0   8  18         68.53        100.86        13.87 o                         
   2   8  18         19.67          4.35        13.31 o                         
   4   8  18        129.62        126.64        25.33 o                         
   6   8  18          0.96         -0.95        18.23 o                         
   8   8  18         28.05         48.24        24.59 o                         
  -7   9  18        462.27        513.16        51.77 o                         
  -5   9  18       1058.84       1228.15       128.09 o                         
  -3   9  18       1190.35       1364.42        75.17 o                         
  -1   9  18       1738.15       1688.20        44.72 o                         
   1   9  18       2169.38       2112.03        44.83 o                         
   3   9  18       1021.57        975.84        32.94 o                         
   5   9  18       1357.08       1416.32        39.77 o                         
   7   9  18        256.34        311.84        31.33 o                         
  -4  10  18          7.96         18.26        23.64 o                         
  -2  10  18         34.33         61.42        20.73 o                         
   0  10  18          0.69         25.80        20.20 o                         
   2  10  18        280.87        317.77        31.11 o                         
   4  10  18          3.24         31.17        24.26 o                         
  -3  11  18        686.03        716.19        60.15 o                         
  -1  11  18        519.35        553.11        34.04 o                         
   1  11  18        563.31        604.88        35.75 o                         
   3  11  18        267.01        287.23        38.55 o                         
   0   1  19       3876.37       4539.75        49.91 o                         
  -1   2  19       3485.25       3583.26        25.42 o                         
   1   2  19       5499.76       5709.76        43.71 o                         
  -2   3  19        102.08        106.92         5.67 o                         
   0   3  19       6182.07       6628.25        46.45 o                         
   2   3  19       2150.14       2564.18        23.10 o                         
  -3   4  19       1016.06        968.48        17.49 o                         
  -1   4  19        360.92        349.50         9.52 o                         
   1   4  19         23.03         32.73         4.36 o                         
   3   4  19       5147.03       4850.15        41.88 o                         
  -4   5  19        271.38        267.36        13.10 o                         
  -2   5  19       1900.13       1831.49        25.77 o                         
   0   5  19        133.42        188.90         6.95 o                         
   2   5  19       1257.58       1335.94        18.41 o                         
   4   5  19        929.39        914.05        18.78 o                         
  -5   6  19         29.55         21.45        12.40 o                         
  -3   6  19          3.67          8.38        10.78 o                         
  -1   6  19       2558.67       2298.04        23.69 o                         
   1   6  19        224.30        152.60        10.90 o                         
   3   6  19       1209.91       1009.34        27.06 o                         
   5   6  19        954.84        936.60        28.91 o                         
  -6   7  19        745.67        756.82        29.58 o                         
  -4   7  19        956.62        944.55        28.52 o                         
  -2   7  19        427.10        546.23        31.98 o                         
   0   7  19        115.28        110.12        13.03 o                         
   2   7  19        340.86        351.97        16.66 o                         
   4   7  19        592.06        581.26        27.37 o                         
   6   7  19        151.85         92.71        19.36 o                         
  -7   8  19          7.41         28.54        17.56 o                         
  -5   8  19        401.06        331.47        21.33 o                         
  -3   8  19        239.46        175.39        20.41 o                         
  -1   8  19        101.00         70.60        16.99 o                         
   1   8  19       1119.66        944.55        26.68 o                         
   3   8  19        460.79        429.84        21.54 o                         
   5   8  19        453.90        431.48        26.90 o                         
   7   8  19        308.50        354.95        33.29 o                         
  -6   9  19        194.99        193.14        25.63 o                         
  -4   9  19        303.79        335.66        30.27 o                         
  -2   9  19        132.13        125.12        20.15 o                         
   0   9  19        278.92        307.06        25.08 o                         
   2   9  19         26.31          5.57        16.09 o                         
   4   9  19         39.81         17.29        16.65 o                         
   6   9  19        151.92        131.94        26.56 o                         
  -5  10  19          7.84         27.54        28.10 o                         
  -3  10  19        132.30        104.49        26.17 o                         
  -1  10  19        243.57        226.64        24.65 o                         
   1  10  19        323.35        271.45        26.80 o                         
   3  10  19        284.27        263.60        30.03 o                         
   5  10  19         54.85         40.81        29.67 o                         
  -2  11  19        104.90        170.62        32.93 o                         
   0  11  19         13.00         35.97        22.37 o                         
   2  11  19         27.50         47.93        25.38 o                         
   0   0  20      39019.65      42403.78       505.75 o                         
   1   1  20        179.52        198.84         8.55 o                         
   0   2  20        357.55        335.76         6.77 o                         
   2   2  20       8916.14       9256.14        62.31 o                         
  -1   3  20        142.11        110.70         6.14 o                         
   1   3  20        617.91        702.14        11.82 o                         
   3   3  20       1931.34       1920.55        20.94 o                         
  -2   4  20       1812.27       1626.32        20.84 o                         
   0   4  20       1614.68       1434.74        16.27 o                         
   2   4  20       8442.76       8356.13        77.81 o                         
   4   4  20       1340.24       1207.55        21.42 o                         
  -3   5  20       1624.73       1592.58        29.61 o                         
  -1   5  20         30.61         16.74         6.74 o                         
   1   5  20         71.83        115.00         7.12 o                         
   3   5  20         20.07         11.80         7.46 o                         
   5   5  20         51.27         41.92        11.81 o                         
  -4   6  20        852.65        771.46        22.25 o                         
  -2   6  20       4316.14       4027.95        55.29 o                         
   0   6  20       2256.56       2067.81        24.36 o                         
   2   6  20        729.23        696.09        20.13 o                         
   4   6  20       2115.07       2028.01        35.50 o                         
   6   6  20        915.35        848.97        34.06 o                         
  -5   7  20        524.87        528.93        25.58 o                         
  -3   7  20          1.82         11.96        11.84 o                         
  -1   7  20         11.04         19.91         8.51 o                         
   1   7  20          4.83          2.94        10.59 o                         
   3   7  20         79.72        122.31        15.30 o                         
   5   7  20          0.93         16.79        14.54 o                         
   7   7  20        303.70        343.08        23.77 o                         
  -6   8  20        724.75        673.91        32.93 o                         
  -4   8  20        758.19        707.08        28.50 o                         
  -2   8  20        639.33        613.07        28.95 o                         
   0   8  20       1143.32       1031.09        31.64 o                         
   2   8  20       1125.24       1021.72        28.67 o                         
   4   8  20       1186.59       1028.30        41.85 o                         
   6   8  20        135.27        100.89        22.98 o                         
   8   8  20        217.51        221.31        28.73 o                         
  -7   9  20          4.99         -3.64        37.83 o                         
  -5   9  20         44.56         43.17        20.77 o                         
  -3   9  20         45.75         31.05        21.55 o                         
  -1   9  20         23.02         31.97        18.11 o                         
   1   9  20        140.73        186.93        19.85 o                         
   3   9  20         36.04         25.35        22.77 o                         
   5   9  20         11.51         59.67        20.34 o                         
   7   9  20         32.40         24.44        40.36 o                         
  -4  10  20        461.13        499.15        36.82 o                         
  -2  10  20        369.68        366.13        29.32 o                         
   0  10  20        994.78       1051.14        40.62 o                         
   2  10  20        190.85        150.77        24.10 o                         
   4  10  20        294.90        246.76        31.21 o                         
  -3  11  20         21.14         92.99        63.77 o                         
  -1  11  20         23.45         55.03        24.82 o                         
   1  11  20          6.36         36.12        23.79 o                         
   3  11  20          0.58         13.58        38.38 o                         
   0   1  21         57.75         92.46        12.36 o                         
  -1   2  21       1323.34       1701.58        15.80 o                         
   1   2  21        681.54        756.35        11.22 o                         
  -2   3  21        142.61        101.48         5.69 o                         
   0   3  21        329.13        479.53         8.18 o                         
   2   3  21       1114.70       1083.78        13.07 o                         
  -3   4  21       1868.96       1947.50        25.48 o                         
  -1   4  21        105.21        102.53         6.64 o                         
   1   4  21       3739.56       3552.07        28.41 o                         
   3   4  21        312.53        334.74        10.81 o                         
  -4   5  21          3.03         -4.60         9.21 o                         
  -2   5  21        470.94        439.51        14.36 o                         
   0   5  21       1310.38       1258.90        18.26 o                         
   2   5  21        481.68        511.48        11.97 o                         
   4   5  21        715.80        555.67        20.59 o                         
  -5   6  21        679.98        777.07        25.20 o                         
  -3   6  21        579.09        636.76        19.62 o                         
  -1   6  21        274.60        304.14        11.74 o                         
   1   6  21        203.66        195.85        12.03 o                         
   3   6  21        593.27        659.15        22.66 o                         
   5   6  21         11.92          3.66        12.83 o                         
  -6   7  21          8.60         49.60        16.02 o                         
  -4   7  21        444.97        445.79        21.38 o                         
  -2   7  21        525.14        543.25        18.57 o                         
   0   7  21         80.81         73.36        11.77 o                         
   2   7  21        280.52        292.56        15.81 o                         
   4   7  21        394.10        440.53        22.24 o                         
   6   7  21         97.23        116.01        17.98 o                         
  -7   8  21        183.89        202.62        22.79 o                         
  -5   8  21        345.22        384.31        23.13 o                         
  -3   8  21          1.69         14.72        16.96 o                         
  -1   8  21        442.06        445.14        25.51 o                         
   1   8  21         12.55          9.88        14.31 o                         
   3   8  21        131.88        150.38        15.18 o                         
   5   8  21         10.50         13.39        15.84 o                         
   7   8  21         18.86         33.12        19.55 o                         
  -6   9  21         78.17        107.11        23.63 o                         
  -4   9  21          4.33         16.88        21.58 o                         
  -2   9  21        112.45         99.65        20.21 o                         
   0   9  21        998.72       1012.37        37.20 o                         
   2   9  21        372.94        384.13        24.17 o                         
   4   9  21         71.69         75.09        18.54 o                         
   6   9  21         19.20         36.74        23.75 o                         
  -5  10  21         68.41         63.87        30.63 o                         
  -3  10  21         63.32         68.90        25.15 o                         
  -1  10  21         57.39         66.65        21.64 o                         
   1  10  21         10.68         48.78        21.41 o                         
   3  10  21          0.73         -4.35        20.38 o                         
   5  10  21        238.82        280.51        32.91 o                         
  -2  11  21        157.98        239.00        46.03 o                         
   0  11  21         66.90         75.12        33.73 o                         
   2  11  21        321.19        339.72        33.34 o                         
   1   1  22        120.86        153.57         6.20 o                         
   0   2  22       2017.61       2275.15        21.60 o                         
   2   2  22       3061.33       3239.47        30.04 o                         
  -1   3  22         17.04         24.96         4.10 o                         
   1   3  22        711.36        783.95        12.71 o                         
   3   3  22        738.91        704.91        12.84 o                         
  -2   4  22        122.56         81.12         7.33 o                         
   0   4  22        360.14        387.25        10.52 o                         
   2   4  22         47.00         49.21         7.45 o                         
   4   4  22         12.65         -3.82         7.64 o                         
  -3   5  22       1229.85       1179.88        20.97 o                         
  -1   5  22       2927.62       2922.02        31.68 o                         
   1   5  22        486.54        460.55        10.49 o                         
   3   5  22        212.07        192.40        11.09 o                         
   5   5  22          4.76         -0.69        10.87 o                         
  -4   6  22         51.38         34.53        11.45 o                         
  -2   6  22         74.06        145.05        12.50 o                         
   0   6  22        755.33        686.01        16.68 o                         
   2   6  22       2317.49       2084.28        34.80 o                         
   4   6  22         25.82         24.53        12.65 o                         
   6   6  22         13.92          1.33        13.83 o                         
  -5   7  22        692.34        615.79        26.39 o                         
  -3   7  22        510.33        540.40        20.79 o                         
  -1   7  22        786.99        763.16        25.29 o                         
   1   7  22        351.86        408.90        23.20 o                         
   3   7  22         32.25         14.77        12.63 o                         
   5   7  22        272.44        276.49        20.11 o                         
   7   7  22         14.63         -7.81        15.62 o                         
  -6   8  22          1.63          2.88        15.98 o                         
  -4   8  22          6.45         24.47        18.47 o                         
  -2   8  22        183.81        226.62        22.14 o                         
   0   8  22          3.37         -1.25        14.31 o                         
   2   8  22         75.94         46.48        15.74 o                         
   4   8  22        111.23         91.67        19.56 o                         
   6   8  22         16.47         34.39        18.91 o                         
  -5   9  22        146.14        123.59        23.80 o                         
  -3   9  22         43.13         41.62        19.73 o                         
  -1   9  22        276.10        319.82        25.37 o                         
   1   9  22        455.00        471.48        26.02 o                         
   3   9  22         37.95         -2.10        16.70 o                         
   5   9  22        111.99         84.28        19.28 o                         
  -4  10  22         22.00         16.90        28.95 o                         
  -2  10  22         45.52         18.97        20.47 o                         
   0  10  22         30.10         49.93        20.61 o                         
   2  10  22         19.35         10.72        19.72 o                         
   4  10  22         43.30         43.52        25.22 o                         
  -1  11  22          9.50         22.42        28.32 o                         
   1  11  22        283.08        328.93        33.22 o                         
   0   1  23       5415.89       4751.28        39.05 o                         
  -1   2  23       8636.40       7871.49        68.32 o                         
   1   2  23       1883.97       1821.91        21.06 o                         
  -2   3  23       7507.16       7201.73        54.64 o                         
   0   3  23       4241.35       3955.50        36.62 o                         
   2   3  23      12237.30      11988.97        92.66 o                         
  -3   4  23       4118.29       4198.61        43.18 o                         
  -1   4  23       4990.03       5185.54        44.30 o                         
   1   4  23       4949.29       4955.47        43.32 o                         
   3   4  23       3231.70       3158.01        36.34 o                         
  -4   5  23        756.38        778.18        22.68 o                         
  -2   5  23       5429.33       5272.44        51.97 o                         
   0   5  23       5537.55       5162.69        45.01 o                         
   2   5  23       1660.58       1611.50        22.63 o                         
   4   5  23       2986.56       3085.48        44.83 o                         
  -5   6  23        549.30        718.04        28.32 o                         
  -3   6  23       1733.22       1915.78        40.77 o                         
  -1   6  23       9236.23       9288.47        86.81 o                         
   1   6  23        994.09       1108.71        28.05 o                         
   3   6  23        314.30        361.53        18.59 o                         
   5   6  23        454.53        406.30        21.17 o                         
  -6   7  23        496.86        511.05        25.79 o                         
  -4   7  23        523.26        525.51        23.84 o                         
  -2   7  23       1676.53       1696.05        32.52 o                         
   0   7  23       1974.39       1932.64        39.16 o                         
   2   7  23        622.98        642.42        23.37 o                         
   4   7  23        913.10       1016.84        30.17 o                         
   6   7  23        231.49        315.74        22.35 o                         
  -7   8  23        361.44        400.30        28.75 o                         
  -5   8  23        977.84       1191.06        55.06 o                         
  -3   8  23        844.45        923.88        31.60 o                         
  -1   8  23        381.06        495.67        26.48 o                         
   1   8  23       1083.25       1102.47        34.36 o                         
   3   8  23        343.66        421.88        22.04 o                         
   5   8  23         37.43         33.31        18.67 o                         
   7   8  23        217.32        247.30        25.58 o                         
  -6   9  23         61.55        102.30        70.41 o                         
  -4   9  23        326.83        314.16        27.50 o                         
  -2   9  23         35.33         18.69        18.37 o                         
   0   9  23        980.03       1088.64        38.55 o                         
   2   9  23        262.74        294.91        22.96 o                         
   4   9  23        176.90        155.19        20.38 o                         
   6   9  23        462.78        548.01        37.97 o                         
  -3  10  23        121.30        142.71        27.05 o                         
  -1  10  23        206.48        299.24        26.86 o                         
   1  10  23        372.82        435.85        30.16 o                         
   3  10  23        211.72        224.83        27.00 o                         
   0  11  23         86.70         87.98        29.86 o                         
   0   0  24       5143.73       5791.52        79.38 o                         
   1   1  24        525.99        484.82         9.85 o                         
   0   2  24       6480.06       5957.37        51.18 o                         
   2   2  24       4263.20       4145.30        39.36 o                         
  -1   3  24        146.52        146.58         9.47 o                         
   1   3  24        172.47        245.71         9.25 o                         
   3   3  24         35.14         39.16         7.12 o                         
  -2   4  24       7631.96       7534.79        64.48 o                         
   0   4  24       8011.91       7598.11        58.76 o                         
   2   4  24       9448.54       9350.07        79.18 o                         
   4   4  24       1444.20       1352.47        25.43 o                         
  -3   5  24        743.40        745.11        20.44 o                         
  -1   5  24         14.45         52.58        10.30 o                         
   1   5  24       1703.09       1457.38        21.16 o                         
   3   5  24        231.71        314.89        54.35 o                         
   5   5  24         24.84         -0.45        10.91 o                         
  -4   6  24       1189.83       1145.28        29.40 o                         
  -2   6  24       8873.34       8813.69       107.20 o                         
   0   6  24       1895.70       1853.88        30.48 o                         
   2   6  24        948.37        974.74        24.24 o                         
   4   6  24        421.01        448.14        21.11 o                         
   6   6  24        536.81        557.29        25.54 o                         
  -5   7  24          2.53         -6.84        13.94 o                         
  -3   7  24       1198.67       1146.95        28.19 o                         
  -1   7  24        191.25        229.59        16.36 o                         
   1   7  24         23.93         36.36        13.88 o                         
   3   7  24         12.25         -7.17        14.34 o                         
   5   7  24         30.42         25.37        16.78 o                         
   7   7  24         10.31         41.28        19.10 o                         
  -6   8  24        684.26        727.93        39.73 o                         
  -4   8  24        439.45        470.05        28.34 o                         
  -2   8  24        173.55        174.77        23.72 o                         
   0   8  24       1250.73       1236.72        38.82 o                         
   2   8  24        491.93        494.85        25.44 o                         
   4   8  24        381.16        367.26        25.74 o                         
   6   8  24        141.26        121.08        21.59 o                         
  -5   9  24         33.93         22.54        21.21 o                         
  -3   9  24         21.26         38.18        17.54 o                         
  -1   9  24          2.19         14.32        18.10 o                         
   1   9  24         36.47         98.82        18.97 o                         
   3   9  24          5.38         -8.06        16.12 o                         
   5   9  24          2.46         -8.78        17.55 o                         
  -4  10  24         93.10        108.10        46.85 o                         
  -2  10  24         85.40        104.63        23.37 o                         
   0  10  24        420.26        470.59        30.53 o                         
   2  10  24        131.03        112.74        23.27 o                         
   4  10  24        349.58        418.80        41.53 o                         
   0   1  25       5452.15       5494.12        44.97 o                         
  -1   2  25       2138.47       1924.80        30.52 o                         
   1   2  25       7106.14       7327.70        67.70 o                         
  -2   3  25        604.34        628.63        11.89 o                         
   0   3  25       4095.54       4060.47        34.93 o                         
   2   3  25       9100.11       8698.49        70.91 o                         
  -3   4  25       9776.19       9177.29        84.28 o                         
  -1   4  25       3392.76       3245.12        30.30 o                         
   1   4  25       3513.59       3281.87        39.24 o                         
   3   4  25        594.85        577.51        15.64 o                         
  -4   5  25        497.59        368.10        16.49 o                         
  -2   5  25       4700.68       4660.79        51.02 o                         
   0   5  25       8131.29       7966.96        70.65 o                         
   2   5  25       2927.41       2767.43        38.41 o                         
   4   5  25        315.41        277.17        16.78 o                         
  -5   6  25        443.70        409.61        22.54 o                         
  -3   6  25       2103.85       1979.10        47.86 o                         
  -1   6  25       1977.83       1731.08        30.31 o                         
   1   6  25       1017.56        784.96        26.24 o                         
   3   6  25       1133.00        923.59        26.32 o                         
   5   6  25        132.93        118.35        15.85 o                         
  -6   7  25        498.38        471.34        27.91 o                         
  -4   7  25       2213.79       2119.62        48.82 o                         
  -2   7  25        503.86        480.68        17.64 o                         
   0   7  25        168.40        195.70        17.12 o                         
   2   7  25        470.78        514.03        21.73 o                         
   4   7  25        588.20        557.12        27.76 o                         
   6   7  25        531.43        576.62        30.72 o                         
  -7   8  25        159.98        202.99        41.30 o                         
  -5   8  25        251.85        316.81        26.24 o                         
  -3   8  25         18.53          2.91        15.27 o                         
  -1   8  25       2718.45       2513.17        52.54 o                         
   1   8  25        397.85        337.24        22.05 o                         
   3   8  25        552.69        514.99        24.07 o                         
   5   8  25        117.26         63.13        19.84 o                         
   7   8  25         19.75          1.36        24.63 o                         
  -4   9  25         26.28         40.33        22.89 o                         
  -2   9  25        143.64        133.46        21.60 o                         
   0   9  25        160.79        185.46        23.86 o                         
   2   9  25        352.04        403.68        25.94 o                         
   4   9  25        131.67        133.92        20.08 o                         
  -3  10  25        110.21         91.97        30.12 o                         
  -1  10  25        236.32        237.78        25.83 o                         
   1  10  25        475.72        414.26        30.12 o                         
   3  10  25         85.32         82.95        25.78 o                         
   1   1  26       1307.99       1206.17        16.20 o                         
   0   2  26        944.54        980.71        16.28 o                         
   2   2  26         25.33         30.06        10.34 o                         
  -1   3  26        659.31        626.60        11.86 o                         
   1   3  26        134.41        146.35         7.59 o                         
   3   3  26       4459.18       4363.27        40.00 o                         
  -2   4  26       1327.16       1236.63        19.81 o                         
   0   4  26       2120.62       2055.67        24.80 o                         
   2   4  26       3012.76       2932.23        38.31 o                         
   4   4  26       1179.41       1241.37        24.43 o                         
  -3   5  26        129.11        138.42        12.52 o                         
  -1   5  26       1949.24       1872.41        27.19 o                         
   1   5  26       1510.39       1464.24        22.95 o                         
   3   5  26         67.96         54.58        12.12 o                         
   5   5  26        704.20        746.85        23.58 o                         
  -4   6  26        683.08        646.54        23.04 o                         
  -2   6  26          2.09         27.96        10.36 o                         
   0   6  26        480.19        464.22        17.31 o                         
   2   6  26        329.01        271.28        19.51 o                         
   4   6  26         28.66         25.83        15.29 o                         
   6   6  26         77.43         69.98        17.85 o                         
  -5   7  26        454.21        484.94        24.54 o                         
  -3   7  26        427.82        442.43        20.25 o                         
  -1   7  26       1017.31        975.48        24.66 o                         
   1   7  26        180.81        169.41        16.80 o                         
   3   7  26        489.19        547.20        25.50 o                         
   5   7  26        337.04        383.67        25.76 o                         
   7   7  26         56.52        104.20        20.85 o                         
  -6   8  26         78.40         59.38        24.19 o                         
  -4   8  26        215.95        180.28        22.13 o                         
  -2   8  26        139.12        132.22        20.05 o                         
   0   8  26        330.47        290.32        21.29 o                         
   2   8  26         81.09         52.30        16.19 o                         
   4   8  26         29.19         61.73        17.08 o                         
   6   8  26         88.52         72.70        21.48 o                         
  -5   9  26        125.16        159.48        38.04 o                         
  -3   9  26        159.26        169.09        23.41 o                         
  -1   9  26        151.50        162.69        22.29 o                         
   1   9  26        579.05        680.40        31.09 o                         
   3   9  26         65.98         66.48        18.39 o                         
   5   9  26        159.68        183.26        26.85 o                         
  -2  10  26         87.19         56.84        24.87 o                         
   0  10  26         81.68         46.07        21.10 o                         
   2  10  26          0.77          9.16        22.23 o                         
   0   1  27        669.50        667.52        12.62 o                         
  -1   2  27         60.05         61.77         7.02 o                         
   1   2  27        376.21        339.99        11.79 o                         
  -2   3  27         56.95         62.65         6.33 o                         
   0   3  27        346.43        360.20        13.17 o                         
   2   3  27        775.77        786.52        15.52 o                         
  -3   4  27       1938.27       2040.87        30.55 o                         
  -1   4  27        456.92        501.17        12.10 o                         
   1   4  27        263.66        290.62        13.51 o                         
   3   4  27        285.96        310.09        12.54 o                         
  -4   5  27        135.47        148.47        13.25 o                         
  -2   5  27        214.49        228.03        13.26 o                         
   0   5  27       1331.71       1247.27        69.32 o                         
   2   5  27        670.53        734.40        24.50 o                         
   4   5  27        720.89        632.55        26.31 o                         
  -5   6  27          8.61         -6.70        14.33 o                         
  -3   6  27        131.44         79.65        12.25 o                         
  -1   6  27         12.09         45.53         9.24 o                         
   1   6  27          2.36         -5.36        10.73 o                         
   3   6  27         31.98         32.75        14.88 o                         
   5   6  27         94.24         93.09        17.53 o                         
  -6   7  27          6.54         -8.50        17.00 o                         
  -4   7  27        140.15        138.67        16.50 o                         
  -2   7  27         53.42         46.83        13.01 o                         
   0   7  27        644.84        649.00        25.45 o                         
   2   7  27         18.61         20.14        12.48 o                         
   4   7  27        146.43        100.87        18.63 o                         
   6   7  27          1.73          0.87        17.73 o                         
  -5   8  27        391.36        353.51        35.46 o                         
  -3   8  27         86.77         64.77        18.77 o                         
  -1   8  27        218.62        242.95        21.83 o                         
   1   8  27         40.39         33.55        15.85 o                         
   3   8  27         56.81         46.81        15.22 o                         
   5   8  27         13.83         -9.23        18.45 o                         
  -4   9  27        117.07        104.81        27.89 o                         
  -2   9  27          7.94          1.60        20.03 o                         
   0   9  27        568.32        535.87        27.57 o                         
   2   9  27         20.40         27.39        17.30 o                         
   4   9  27          2.47         -3.02        17.22 o                         
  -3  10  27         39.89         42.35        35.36 o                         
  -1  10  27         31.09         80.96        27.66 o                         
   1  10  27         28.76         39.50        23.50 o                         
   3  10  27         29.89        -12.79        25.58 o                         
   0   0  28       1158.38       1218.86        25.99 o                         
   1   1  28        317.31        377.52        12.74 o                         
   0   2  28       3306.87       3187.56        32.45 o                         
   2   2  28         31.07         29.44         7.68 o                         
  -1   3  28         76.32         74.25         7.05 o                         
   1   3  28        287.40        338.23        13.78 o                         
   3   3  28        176.29        205.16         8.16 o                         
  -2   4  28          6.02          0.20        10.08 o                         
   0   4  28        207.72        239.47        10.10 o                         
   2   4  28        824.48        838.68        23.86 o                         
   4   4  28        207.50        236.51        13.99 o                         
  -3   5  28        115.26        114.25        14.72 o                         
  -1   5  28         74.19        106.01        11.69 o                         
   1   5  28        741.80        774.25        22.64 o                         
   3   5  28        448.34        363.24        20.60 o                         
   5   5  28         26.45         19.64        14.51 o                         
  -4   6  28        177.24        201.67        17.26 o                         
  -2   6  28        239.86        257.34        13.93 o                         
   0   6  28        219.60        159.53        13.62 o                         
   2   6  28        958.93       1053.62        30.00 o                         
   4   6  28        521.69        604.49        28.03 o                         
   6   6  28        428.44        549.97        30.55 o                         
  -5   7  28        252.23        270.09        25.19 o                         
  -3   7  28        874.71        917.15        28.44 o                         
  -1   7  28        402.69        319.15        19.99 o                         
   1   7  28         75.17         37.61        13.61 o                         
   3   7  28         48.21         24.24        15.29 o                         
   5   7  28         36.99         23.72        17.58 o                         
   7   7  28          1.24         19.41        23.00 o                         
  -6   8  28         63.42         56.27        34.05 o                         
  -4   8  28        127.17        160.66        28.89 o                         
  -2   8  28         80.47        128.45        19.60 o                         
   0   8  28        199.49        249.82        20.39 o                         
   2   8  28        621.91        751.78        30.14 o                         
   4   8  28        317.80        335.96        24.41 o                         
   6   8  28         87.89         61.05        25.61 o                         
  -5   9  28          0.14         21.87        34.05 o                         
  -3   9  28          1.50          4.64        20.88 o                         
  -1   9  28         88.60         74.20        20.00 o                         
   1   9  28         74.25         56.68        17.72 o                         
   3   9  28         15.38         22.14        17.29 o                         
   5   9  28         30.90         56.26        26.78 o                         
  -2  10  28        375.27        392.59        45.32 o                         
   0  10  28        178.23        224.13        39.89 o                         
   2  10  28          4.97          2.97        31.28 o                         
   0   1  29       1972.96       1759.99        17.07 o                         
  -1   2  29        454.00        522.12        10.59 o                         
   1   2  29       2156.34       2069.20        26.41 o                         
  -2   3  29         18.55         19.04         5.51 o                         
   0   3  29        135.24        181.87         9.68 o                         
   2   3  29        236.35        261.30        11.83 o                         
  -3   4  29       1093.60       1157.67        29.55 o                         
  -1   4  29       1410.89       1201.35        19.57 o                         
   1   4  29        367.39        428.73        17.19 o                         
   3   4  29          5.62         -4.90         9.80 o                         
  -4   5  29        198.58        229.43        17.04 o                         
  -2   5  29        108.54         92.34        10.48 o                         
   0   5  29       1332.12       1309.95        26.11 o                         
   2   5  29         42.35         49.05        12.65 o                         
   4   5  29         11.32         41.27        14.11 o                         
  -5   6  29         18.22          6.82        17.10 o                         
  -3   6  29        226.35        116.90        15.72 o                         
  -1   6  29        105.75         58.86        10.27 o                         
   1   6  29         96.90        167.64        16.54 o                         
   3   6  29       1079.77       1113.52        34.28 o                         
   5   6  29        405.05        447.26        33.04 o                         
  -6   7  29         67.82         60.11        21.34 o                         
  -4   7  29        525.22        526.55        29.39 o                         
  -2   7  29         11.44         -4.49        14.54 o                         
   0   7  29        307.68        311.87        19.93 o                         
   2   7  29        275.88        294.20        18.71 o                         
   4   7  29        170.09        200.50        22.01 o                         
   6   7  29        177.46        175.83        24.86 o                         
  -5   8  29          1.01         14.70        25.40 o                         
  -3   8  29          1.18         -9.31        18.62 o                         
  -1   8  29        406.50        416.91        26.18 o                         
   1   8  29          1.99         17.53        15.27 o                         
   3   8  29        344.73        409.46        24.62 o                         
   5   8  29         77.58         56.14        26.46 o                         
  -4   9  29         20.46         17.83        31.37 o                         
  -2   9  29        111.96        109.36        24.30 o                         
   0   9  29         29.62         53.95        20.25 o                         
   2   9  29        120.02        124.50        21.67 o                         
   4   9  29          3.07          8.26        24.45 o                         
  -1  10  29         14.23         38.12        41.85 o                         
   1  10  29         16.14         17.01        30.32 o                         
   1   1  30      10103.38       9478.00        67.95 o                         
   0   2  30       1583.86       1458.69        20.46 o                         
   2   2  30       2314.55       2314.01        32.01 o                         
  -1   3  30       5388.25       5115.61        48.77 o                         
   1   3  30       1465.96       1418.36        23.55 o                         
   3   3  30       3060.41       2942.07        42.63 o                         
  -2   4  30        974.02        873.94        23.42 o                         
   0   4  30        787.09        767.91        16.48 o                         
   2   4  30         38.53         29.40         9.81 o                         
   4   4  30         12.23         12.64        11.20 o                         
  -3   5  30         51.72         48.59        13.30 o                         
  -1   5  30        149.26        147.79        11.14 o                         
   1   5  30       1091.51        972.04        24.90 o                         
   3   5  30       2184.53       2040.03        46.68 o                         
   5   5  30       1525.91       1358.50        40.96 o                         
  -4   6  30        158.90        153.10        17.91 o                         
  -2   6  30          0.00         -5.22        10.44 o                         
   0   6  30         41.83         61.96        12.68 o                         
   2   6  30        287.25        307.21        19.96 o                         
   4   6  30        181.90        208.02        20.42 o                         
   6   6  30        240.46        225.74        27.39 o                         
  -5   7  30        369.79        353.40        27.41 o                         
  -3   7  30        245.06        265.54        34.85 o                         
  -1   7  30        267.40        275.44        21.63 o                         
   1   7  30        946.48        887.38        29.26 o                         
   3   7  30        980.31        959.51        34.90 o                         
   5   7  30       1028.89        988.33        41.35 o                         
   7   7  30         30.80        -11.08        22.16 o                         
  -6   8  30          0.92         23.91        45.17 o                         
  -4   8  30          4.22        -11.42        22.83 o                         
  -2   8  30         68.57         75.07        21.12 o                         
   0   8  30         45.34         20.14        16.09 o                         
   2   8  30        102.88        169.29        21.37 o                         
   4   8  30          6.03         -3.50        20.27 o                         
  -3   9  30        380.84        359.79        43.41 o                         
  -1   9  30        229.55        279.31        28.07 o                         
   1   9  30        135.53        158.90        22.65 o                         
   3   9  30        237.73        198.47        34.26 o                         
   0  10  30          0.37         37.20        41.18 o                         
   0   1  31       1163.22       1131.69        17.21 o                         
  -1   2  31       9179.29       8764.79        77.05 o                         
   1   2  31        212.46        234.89        10.69 o                         
  -2   3  31        881.61        791.28        21.85 o                         
   0   3  31       4616.66       4486.69        49.42 o                         
   2   3  31        467.82        503.04        19.09 o                         
  -3   4  31        381.94        438.29        20.96 o                         
  -1   4  31         37.68         56.93         9.38 o                         
   1   4  31        812.04        787.98        25.15 o                         
   3   4  31         48.83         38.05        13.27 o                         
  -4   5  31        901.31        907.22        30.53 o                         
  -2   5  31        265.68        275.57        15.66 o                         
   0   5  31          5.60         -4.94         9.88 o                         
   2   5  31        846.58        893.50        27.37 o                         
   4   5  31       1271.93       1234.61        57.27 o                         
  -5   6  31          1.43         17.00        17.66 o                         
  -3   6  31         90.20         81.52        15.55 o                         
  -1   6  31         79.54         91.57        12.02 o                         
   1   6  31       1316.03       1316.73        37.80 o                         
   3   6  31        303.17        322.39        23.05 o                         
   5   6  31       1190.10       1320.53        44.54 o                         
  -6   7  31        180.13        195.49        26.35 o                         
  -4   7  31        202.35        224.53        26.85 o                         
  -2   7  31         57.20         65.41        18.55 o                         
   0   7  31        163.63        184.44        19.71 o                         
   2   7  31        209.24        194.36        18.59 o                         
   4   7  31        253.06        292.26        26.82 o                         
   6   7  31          0.94         -0.20        20.55 o                         
  -5   8  31         21.65         12.10        35.20 o                         
  -3   8  31        204.27        223.29        25.90 o                         
  -1   8  31         75.69         53.19        31.05 o                         
   1   8  31        551.51        629.20        30.98 o                         
   3   8  31        649.57        781.83        47.10 o                         
   5   8  31         40.47         42.55        25.52 o                         
  -2   9  31         72.52         48.43        25.21 o                         
   0   9  31         75.71         54.19        21.89 o                         
   2   9  31         76.63         89.34        23.56 o                         
   0   0  32         29.01         38.20         9.73 o                         
   1   1  32          3.84        107.08        75.28 o                         
   0   2  32        173.24        207.19         9.97 o                         
   2   2  32          5.18         34.27         9.17 o                         
  -1   3  32         17.20         43.71         7.72 o                         
   1   3  32        917.92        906.06        22.53 o                         
   3   3  32        100.57        109.77        13.38 o                         
  -2   4  32         14.02         29.56        10.78 o                         
   0   4  32        427.67        396.86        13.87 o                         
   2   4  32          3.54         -5.27        10.53 o                         
   4   4  32        389.98        353.11        21.19 o                         
  -3   5  32        205.28        229.02        18.03 o                         
  -1   5  32         39.80         18.10         9.70 o                         
   1   5  32         23.09         20.14        13.04 o                         
   3   5  32        155.40        144.22        19.41 o                         
   5   5  32        250.88        295.61        24.56 o                         
  -4   6  32         46.58         -7.15        14.30 o                         
  -2   6  32         63.28         12.39        11.71 o                         
   0   6  32          4.60         19.75        12.15 o                         
   2   6  32        359.79        301.44        22.99 o                         
   4   6  32         12.91         15.31        18.40 o                         
   6   6  32        167.68        136.09        22.66 o                         
  -5   7  32        155.58        179.98        29.87 o                         
  -3   7  32          0.23         -8.49        17.11 o                         
  -1   7  32         51.59         54.96        19.45 o                         
   1   7  32        284.79        288.46        22.06 o                         
   3   7  32          6.94         -3.10        19.31 o                         
   5   7  32         32.54         60.36        22.29 o                         
  -4   8  32         35.68         -6.95        24.04 o                         
  -2   8  32        212.62        147.96        23.78 o                         
   0   8  32          4.60         -8.03        16.07 o                         
   2   8  32        470.93        457.11        30.20 o                         
   4   8  32          3.41         -8.47        20.94 o                         
  -3   9  32         37.01         24.66        32.16 o                         
  -1   9  32         20.38          7.02        23.61 o                         
   1   9  32        117.26        120.48        27.40 o                         
   3   9  32        100.33        126.32        32.24 o                         
   0   1  33        235.04        199.42         7.44 o                         
  -1   2  33         83.89        125.11        29.53 o                         
   1   2  33       2036.91       1870.08        29.80 o                         
  -2   3  33        172.13        185.03        19.51 o                         
   0   3  33          7.22         21.81        10.13 o                         
   2   3  33        422.77        337.59        16.18 o                         
  -3   4  33       1366.96       1442.93        38.01 o                         
  -1   4  33         27.28         31.44         8.88 o                         
   1   4  33        389.01        330.20        18.86 o                         
   3   4  33        361.17        364.59        20.74 o                         
  -4   5  33         31.79         29.19        14.65 o                         
  -2   5  33        113.10        133.91        13.31 o                         
   0   5  33       1032.56        968.62        33.29 o                         
   2   5  33          2.23         -7.07        14.13 o                         
   4   5  33          4.21         -1.13        16.42 o                         
  -5   6  33        159.58        179.44        22.77 o                         
  -3   6  33         89.73         50.89        15.04 o                         
  -1   6  33        217.03        197.08        14.66 o                         
   1   6  33        345.41        289.42        20.61 o                         
   3   6  33         80.84         49.25        17.70 o                         
   5   6  33         79.86         64.53        20.51 o                         
  -6   7  33         32.04         10.01        30.02 o                         
  -4   7  33         66.46         55.37        31.76 o                         
  -2   7  33        115.62        145.58        22.28 o                         
   0   7  33        170.26        222.41        20.87 o                         
   2   7  33        201.30        251.38        23.70 o                         
   4   7  33          7.65          9.05        19.84 o                         
   6   7  33        191.48        165.98        30.67 o                         
  -5   8  33        141.39        134.18        53.14 o                         
  -3   8  33        149.09        147.96        24.75 o                         
  -1   8  33        126.72         60.94        20.58 o                         
   1   8  33          2.83         11.53        18.65 o                         
   3   8  33         14.70          3.75        17.89 o                         
  -2   9  33         99.91        102.73        33.13 o                         
   0   9  33        199.32        271.18        37.84 o                         
   2   9  33        216.90        217.58        36.39 o                         
   1   1  34        250.67        212.95         9.42 o                         
   0   2  34        376.13        324.64        13.31 o                         
   2   2  34       1514.34       1416.26        24.60 o                         
  -1   3  34       3011.55       2859.22        44.16 o                         
   1   3  34        268.47        225.61        14.25 o                         
   3   3  34        134.23        158.18        15.32 o                         
  -2   4  34        246.07        264.39        15.53 o                         
   0   4  34         45.65         35.10        10.30 o                         
   2   4  34         97.47         88.68        13.49 o                         
   4   4  34         53.98         37.84        14.47 o                         
  -3   5  34        164.23        199.00        17.99 o                         
  -1   5  34         70.43         98.98        12.23 o                         
   1   5  34        568.54        632.27        29.71 o                         
   3   5  34          5.56         -6.75        14.53 o                         
   5   5  34        233.11        234.85        23.53 o                         
  -4   6  34         11.61         -7.58        15.16 o                         
  -2   6  34          8.18          2.36        11.81 o                         
   0   6  34        160.06        133.81        15.23 o                         
   2   6  34        232.28        283.51        23.85 o                         
   4   6  34        102.36         53.88        19.88 o                         
   6   6  34         29.59         27.87        20.69 o                         
  -5   7  34         49.57         56.37        31.59 o                         
  -3   7  34        250.49        274.99        26.15 o                         
  -1   7  34        397.04        465.41        28.26 o                         
   1   7  34        271.80        285.28        25.89 o                         
   3   7  34          9.74         -9.64        19.28 o                         
   5   7  34          1.58        -10.67        21.34 o                         
  -4   8  34          4.70          7.49        29.49 o                         
  -2   8  34          1.19         -9.86        19.73 o                         
   0   8  34          5.83          4.63        18.68 o                         
   2   8  34         95.45        129.11        22.56 o                         
   4   8  34         20.30         -2.88        24.69 o                         
  -1   9  34        106.53        187.45        35.43 o                         
   1   9  34          7.00          8.41        27.03 o                         
   0   1  35         62.72         74.72         7.05 o                         
  -1   2  35       2708.96       2534.88        32.49 o                         
   1   2  35        720.05        786.57        21.52 o                         
  -2   3  35       1456.28       1374.73        38.08 o                         
   0   3  35       2447.50       2361.98        37.57 o                         
   2   3  35        398.00        386.11        17.63 o                         
  -3   4  35       1263.89       1216.98        48.88 o                         
  -1   4  35       1244.60       1213.75        25.99 o                         
   1   4  35        360.14        369.92        20.68 o                         
   3   4  35         59.26         64.44        15.20 o                         
  -4   5  35        984.67        965.52        32.72 o                         
  -2   5  35        345.19        308.55        17.65 o                         
   0   5  35       1415.38       1366.15        34.88 o                         
   2   5  35        418.64        409.74        24.69 o                         
   4   5  35        609.88        652.11        33.05 o                         
  -5   6  35        178.69        157.17        22.99 o                         
  -3   6  35        477.24        485.80        23.25 o                         
  -1   6  35        347.08        392.52        22.50 o                         
   1   6  35       1356.76       1438.58        79.05 o                         
   3   6  35         40.18         25.75        18.87 o                         
   5   6  35        144.06        118.12        22.25 o                         
  -4   7  35         28.67          8.20        20.04 o                         
  -2   7  35        443.48        515.57        38.70 o                         
   0   7  35        246.71        280.61        24.15 o                         
   2   7  35        489.04        526.66        38.16 o                         
   4   7  35        122.10         93.72        23.27 o                         
  -3   8  35        290.79        311.77        39.58 o                         
  -1   8  35        109.22        114.65        22.44 o                         
   1   8  35        128.34        115.25        22.11 o                         
   3   8  35         12.87        -14.75        29.49 o                         
   0   0  36       1549.26       1486.15        41.64 o                         
   1   1  36          9.75         15.54         7.53 o                         
   0   2  36       6172.77       6028.29        61.78 o                         
   2   2  36       2383.67       2462.67        32.73 o                         
  -1   3  36          2.31         44.85        11.74 o                         
   1   3  36          0.48         -4.95         9.90 o                         
   3   3  36         31.25         13.44        12.44 o                         
  -2   4  36       2907.19       3042.75        46.63 o                         
   0   4  36       3707.95       3733.23        64.61 o                         
   2   4  36       1849.10       2047.56        40.40 o                         
   4   4  36       2650.07       2779.34        52.67 o                         
  -3   5  36         16.56          4.87        13.69 o                         
  -1   5  36          1.70         -4.04        10.33 o                         
   1   5  36         26.78         35.18        16.64 o                         
   3   5  36         12.12         -8.27        16.55 o                         
   5   5  36         13.12         29.65        19.00 o                         
  -4   6  36        471.24        592.41        29.03 o                         
  -2   6  36       1748.19       1779.43        37.97 o                         
   0   6  36       1643.80       1956.58        54.65 o                         
   2   6  36        836.42        949.29        39.44 o                         
   4   6  36        190.51        216.71        24.98 o                         
   6   6  36        590.06        612.41        40.58 o                         
  -5   7  36          6.85         -3.94        28.71 o                         
  -3   7  36          7.56         12.26        19.05 o                         
  -1   7  36         16.77         31.02        18.31 o                         
   1   7  36          6.19        -10.86        21.72 o                         
   3   7  36         15.13          5.03        20.07 o                         
   5   7  36          4.56          0.19        23.21 o                         
  -2   8  36        414.87        480.73        38.33 o                         
   0   8  36        297.36        327.66        35.38 o                         
   2   8  36        788.08        855.70        61.10 o                         
   0   1  37        126.22        174.96         9.40 o                         
  -1   2  37       1335.47       1333.29        24.17 o                         
   1   2  37       1329.83       1383.60        31.96 o                         
  -2   3  37        360.34        399.33        18.19 o                         
   0   3  37       1003.36        939.90        29.11 o                         
   2   3  37        378.14        360.33        18.07 o                         
  -3   4  37       1420.58       1252.01        33.86 o                         
  -1   4  37        540.57        524.13        19.19 o                         
   1   4  37         53.63         59.72        14.67 o                         
   3   4  37         43.96         53.23        23.92 o                         
  -4   5  37        176.17        150.39        19.08 o                         
  -2   5  37        129.75         97.96        14.72 o                         
   0   5  37       1099.61       1050.83        38.45 o                         
   2   5  37        542.80        503.35        29.41 o                         
   4   5  37        257.82        232.66        24.24 o                         
  -5   6  37         85.20         36.50        20.39 o                         
  -3   6  37        475.83        506.34        24.29 o                         
  -1   6  37        147.43        141.22        23.23 o                         
   1   6  37        334.14        386.48        33.17 o                         
   3   6  37         60.58         30.78        19.42 o                         
   5   6  37        216.17        181.49        24.93 o                         
  -4   7  37        193.22         98.69        31.88 o                         
  -2   7  37        244.58        233.43        24.50 o                         
   0   7  37         69.19         56.94        25.64 o                         
   2   7  37        128.25        145.15        28.10 o                         
   4   7  37         52.60         18.17        23.70 o                         
  -1   8  37        285.38        301.82        45.09 o                         
   1   8  37        174.41        187.76        40.26 o                         
   1   1  38        214.88        248.86        11.04 o                         
   0   2  38          3.48         64.00        29.47 o                         
   2   2  38         95.67         81.32         8.49 o                         
  -1   3  38       2702.62       2650.71        36.76 o                         
   1   3  38         14.33          9.79        10.89 o                         
   3   3  38        357.48        341.55        20.27 o                         
  -2   4  38         29.43         43.27        12.39 o                         
   0   4  38         54.11         38.39        20.84 o                         
   2   4  38         15.10         10.46        13.38 o                         
   4   4  38        401.76        472.36        25.22 o                         
  -3   5  38        281.13        267.73        19.48 o                         
  -1   5  38         72.46         55.43        17.90 o                         
   1   5  38        760.58        784.89        35.11 o                         
   3   5  38         77.98         90.64        20.00 o                         
   5   5  38        654.94        713.71        36.25 o                         
  -4   6  38          6.76         -8.04        16.08 o                         
  -2   6  38         17.02         22.09        15.80 o                         
   0   6  38         49.35         88.91        21.61 o                         
   2   6  38         36.61         44.41        19.54 o                         
   4   6  38         15.59         32.83        19.88 o                         
  -3   7  38        302.73        280.33        27.80 o                         
  -1   7  38        312.49        291.57        34.07 o                         
   1   7  38        360.84        379.04        36.04 o                         
   3   7  38        305.23        309.89        34.43 o                         
   0   8  38         47.89        -10.63        50.48 o                         
   0   1  39         91.51         79.89         8.56 o                         
  -1   2  39         46.84         61.92         8.60 o                         
   1   2  39         29.59         43.24        10.11 o                         
  -2   3  39         11.23         16.88        11.46 o                         
   0   3  39          5.02         -1.68        11.88 o                         
   2   3  39        117.09         85.94        16.28 o                         
  -3   4  39        158.49        140.37        16.32 o                         
  -1   4  39          2.65          7.97        13.82 o                         
   1   4  39          1.45         -4.84        14.99 o                         
   3   4  39         63.56        105.25        18.69 o                         
  -4   5  39        112.07        152.71        19.64 o                         
  -2   5  39          1.03         12.22        15.27 o                         
   0   5  39         90.72        107.84        23.59 o                         
   2   5  39         41.94         71.88        19.46 o                         
   4   5  39         57.96         74.81        20.17 o                         
  -5   6  39        159.41        189.29        28.62 o                         
  -3   6  39          0.85         -5.88        17.71 o                         
  -1   6  39         29.87         31.60        27.93 o                         
   1   6  39        360.79        446.78        35.46 o                         
   3   6  39          7.94         -9.81        19.61 o                         
   5   6  39        185.45        242.47        40.55 o                         
  -2   7  39         24.07         29.57        26.28 o                         
   0   7  39         26.98         38.32        25.99 o                         
   2   7  39        233.07        256.25        32.93 o                         
   0   0  40         94.06         20.37        19.26 o                         
   1   1  40        227.16        234.96        11.42 o                         
   0   2  40        691.14        589.23        24.06 o                         
   2   2  40        240.64        232.25        15.62 o                         
  -1   3  40          3.99         29.16        11.56 o                         
   1   3  40          0.49         17.59        12.28 o                         
   3   3  40         61.94         59.74        14.52 o                         
  -2   4  40        239.24        245.94        21.64 o                         
   0   4  40        504.13        471.44        28.85 o                         
   2   4  40        222.19        205.68        19.54 o                         
   4   4  40        508.38        463.44        25.96 o                         
  -3   5  40          0.94         -6.98        13.96 o                         
  -1   5  40         13.41          2.64        18.90 o                         
   1   5  40          3.66         -9.46        18.91 o                         
   3   5  40          3.71         -8.89        17.79 o                         
   5   5  40        123.56        122.67        23.33 o                         
  -4   6  40        224.95        249.65        31.64 o                         
  -2   6  40        358.02        379.99        35.52 o                         
   0   6  40        235.98        211.70        30.02 o                         
   2   6  40        326.75        339.98        33.38 o                         
   4   6  40        300.67        319.77        33.18 o                         
  -3   7  40          2.93         47.83        57.12 o                         
  -1   7  40         84.47        113.32        35.66 o                         
   1   7  40        102.78         75.72        32.84 o                         
   3   7  40         15.98         58.72        32.84 o                         
   0   1  41        953.21        860.61        21.60 o                         
  -1   2  41       2511.96       2340.20        35.97 o                         
   1   2  41       1552.51       1361.25        31.33 o                         
  -2   3  41       1378.92       1469.80        33.53 o                         
   0   3  41       1884.28       1817.41        40.48 o                         
   2   3  41        345.11        366.85        20.72 o                         
  -3   4  41        755.53        866.99        38.58 o                         
  -1   4  41        549.96        627.14        29.15 o                         
   1   4  41       1495.11       1639.35        47.00 o                         
   3   4  41        563.51        608.20        28.43 o                         
  -4   5  41        421.42        462.10        27.55 o                         
  -2   5  41        822.25        935.40        35.44 o                         
   0   5  41        726.12        855.68        38.69 o                         
   2   5  41        628.96        726.40        36.88 o                         
   4   5  41        353.24        423.14        30.35 o                         
  -3   6  41        480.45        599.38        43.41 o                         
  -1   6  41        383.78        509.21        41.43 o                         
   1   6  41        299.64        343.68        34.14 o                         
   3   6  41        772.73        921.07        61.55 o                         
  -2   7  41        323.11        508.81        74.40 o                         
   0   7  41        237.10        326.94        43.67 o                         
   2   7  41        400.80        504.52        50.08 o                         
   1   1  42       3848.78       3421.51        54.88 o                         
   0   2  42          1.32         -0.80        13.28 o                         
   2   2  42         21.43         38.05        13.78 o                         
  -1   3  42       3361.76       3078.66        63.27 o                         
   1   3  42       2333.03       2246.52        43.30 o                         
   3   3  42       2736.58       2687.60        51.99 o                         
  -2   4  42         15.30          5.47        18.39 o                         
   0   4  42          0.59         -2.53        20.17 o                         
   2   4  42         51.80         67.01        20.69 o                         
   4   4  42        116.23        134.28        20.03 o                         
  -3   5  42        892.66        910.42        42.50 o                         
  -1   5  42       1730.58       1923.95        54.57 o                         
   1   5  42       1618.08       1638.79        50.32 o                         
   3   5  42        771.14        705.41        42.18 o                         
  -2   6  42          3.10         30.87        25.10 o                         
   0   6  42         29.47         42.25        25.29 o                         
   2   6  42          3.99          2.26        23.65 o                         
   0   1  43       1457.67       1343.86        33.79 o                         
  -1   2  43       1609.29       1676.68        44.47 o                         
   1   2  43        590.20        571.67        24.55 o                         
  -2   3  43       1705.19       1734.41        48.13 o                         
   0   3  43        710.97        771.27        55.22 o                         
   2   3  43        663.25        636.18        27.58 o                         
  -3   4  43        571.48        608.12        33.75 o                         
  -1   4  43        484.51        546.92        36.24 o                         
   1   4  43       1431.79       1479.93        50.37 o                         
   3   4  43        675.93        642.25        29.73 o                         
  -4   5  43        471.41        460.61        37.27 o                         
  -2   5  43        605.07        601.49        33.73 o                         
   0   5  43        795.77        776.46        43.36 o                         
   2   5  43         66.70         44.62        20.94 o                         
   4   5  43        210.61        207.22        29.21 o                         
  -1   6  43        431.51        436.43        53.70 o                         
   1   6  43        622.70        550.40        39.70 o                         
   0   0  44         77.70         37.20        21.26 o                         
   1   1  44         12.26        101.61        13.68 o                         
   0   2  44        266.78        270.92        21.64 o                         
   2   2  44         74.34         91.09        19.08 o                         
  -1   3  44          2.01         42.11        17.26 o                         
   1   3  44         31.96         82.99        17.45 o                         
   3   3  44        103.63        143.14        22.16 o                         
  -2   4  44        114.11        102.06        21.50 o                         
   0   4  44        299.30        308.50        31.56 o                         
   2   4  44         48.25         22.24        21.86 o                         
   4   4  44         39.28         39.71        21.13 o                         
  -3   5  44         18.56         31.94        24.35 o                         
  -1   5  44         17.11         27.56        40.94 o                         
   1   5  44         97.84        101.37        34.23 o                         
   3   5  44        100.01         91.23        23.53 o                         
   0   6  44          6.39        -14.27        28.55 o                         
   0   1  45        105.69        135.57        14.78 o                         
  -1   2  45          2.69          7.96        15.53 o                         
   1   2  45         87.70        118.28        15.43 o                         
  -2   3  45        163.10        261.08        26.46 o                         
   0   3  45          0.99         10.60        17.64 o                         
   2   3  45          0.76         -7.14        14.27 o                         
  -3   4  45          0.82         -8.00        18.24 o                         
  -1   4  45         45.84         67.02        23.79 o                         
   1   4  45          7.02         38.60        20.45 o                         
   3   4  45         30.00         51.66        17.25 o                         
  -2   5  45         27.02        -11.25        22.50 o                         
   0   5  45          8.88          0.36        21.47 o                         
   2   5  45          6.72        -10.72        21.45 o                         
   1   1  46         45.24         40.03        21.48 o                         
   0   2  46         32.98         60.60        18.30 o                         
   2   2  46          5.62         -8.13        16.26 o                         
  -1   3  46         37.72         56.67        21.58 o                         
   1   3  46          2.43         -7.33        14.67 o                         
   3   3  46         91.90         91.22        23.59 o                         
  -2   4  46         33.37         43.77        20.33 o                         
   0   4  46        138.98        149.50        34.30 o                         
   2   4  46         36.69         -2.79        18.30 o                         
  -1   5  46          7.04         -3.22        22.25 o                         
   1   5  46          3.64         -1.55        22.07 o                         
   0   1  47        534.32        540.55        33.82 o                         
  -1   2  47        604.77        523.79        33.01 o                         
   1   2  47          1.98         40.20        18.23 o                         
  -2   3  47        291.25        280.30        25.69 o                         
   0   3  47        190.82        223.03        26.99 o                         
   2   3  47        188.51        175.09        23.08 o                         
  -1   4  47        116.17        120.42        25.60 o                         
   1   4  47        143.57        115.10        27.04 o                         
   1   1  48         78.47         64.13        21.94 o                         
   0   2  48       2376.39       2360.70        70.45 o                         
   2   2  48       1312.95       1335.27        45.05 o                         
  -1   3  48          0.18         22.33        21.56 o                         
   1   3  48         18.01         46.19        21.83 o                         
   0   4  48        775.71        693.70        42.82 o                         
   0   1  49        601.62        577.89        54.47 o                         
  -1   2  49        257.74        209.38        26.83 o                         
   1   2  49        990.53       1142.67        59.68 o                         
   0   3  49        258.80        269.80        29.90 o                         
   1   1  50         18.26         -2.66        29.23 o                         
   0   2  50        232.05        354.19        56.46 o                         
                                                                                
